# Supplementary material for: Transcriptome Analysis Reveals Key miRNA–mRNA Pathways in Ovarian Tissues of Yunshang Black Goats With Different Kidding Numbers
Source: Front Endocrinol (Lausanne). 2022 May 19;13:883663. doi: 10.3389/fendo.2022.883663 (PMC9160789; doi:10.3389/fendo.2022.883663)
Supplement: Supplementary Table 2 — The detailed information for DEGs and DEMs [file DataSheet_1.zip]

Archive with 5 entries (5 files):
- Supplementary Table S1 .DOCX
- Supplementary Table S2.XLSX
- Supplementary Table S3.XLSX
- Supplementary Table S4.XLSX
- Supplementary Table S5.XLSX
