# Supplementary material for: Transcriptome Analysis Reveals Key miRNA–mRNA Pathways in Ovarian Tissues of Yunshang Black Goats With Different Kidding Numbers
Source: Front Endocrinol (Lausanne). 2022 May 19;13:883663. doi: 10.3389/fendo.2022.883663 (PMC9160789; doi:10.3389/fendo.2022.883663)
Supplement: Supplementary Table 2 — The detailed information for DEGs and DEMs [file DataSheet_1.zip › Supplementary Table S2.XLSX]

## Sheet: mRNA
transcript_id	gene_id	gene_name	feature_id	LP_LY_ova_FPKM	LP_HY_ova_FPKM	log2(foldchange)	pvalue	qvalue
XM_013970413.2	gene-AADACL3	AADACL3	transcript	0.024523	0.138736	2.51311	0.000102777	0.00398888
XM_013965831.2	gene-AADAT	AADAT	transcript	1.3938	0	-10.2855	0.000677576	0.0188215
XM_018055457.1	gene-AAK1	AAK1	transcript	0.0566754	0	-21.2975	2.09e-12	1.74e-10
XM_018040427.1	gene-ABCA3	ABCA3	transcript	0.362811	0	-24.2862	1.58e-16	1.48e-13
XM_018040734.1	gene-ABCC1	ABCC1	transcript	0	0.121511	22.2253	2.12e-13	2.87e-11
XR_001297176.2	gene-ABCC10	ABCC10	transcript	0.461059	0.029511	-3.83729	0.000535545	0.0157558
XM_018047358.1	gene-ABCC5	ABCC5	transcript	0.211869	0.0089164	-4.2918	0.000413125	0.0128572
XM_013967600.2	gene-ABCG8	ABCG8	transcript	0.184746	0	-22.1594	2.53e-13	3.34e-11
XM_005697786.3	gene-ABHD11	ABHD11	transcript	9.51221	16.0158	0.8385	7.48e-07	4.22e-05
XM_018066399.1	gene-ABHD17C	ABHD17C	transcript	6.22467	8.05407	0.462421	0.0003726	0.0118138
XM_005685278.3	gene-ABHD4	ABHD4	transcript	8.23526	4.63135	-0.741109	0.000779533	0.0210115
XM_013975225.2	gene-ABLIM1	ABLIM1	transcript	8.2718	0	-14.352	1.98e-09	1.25e-07
XM_018049786.1	gene-ABLIM2	ABLIM2	transcript	0.0353462	0	-5.50502	0.000862513	0.0226089
XM_018056136.1	gene-ABO	ABO	transcript	0.144188	0	-21.7005	7.85e-13	8e-11
XM_013966545.2	gene-ABRACL	ABRACL	transcript	12.5038	23.6242	0.993869	0.0016887	0.0379126
XM_005698580.2	gene-ACADSB	ACADSB	transcript	33.523	53.5432	0.760245	0.00194901	0.0421339
XM_005693489.3	gene-ACAP1	ACAP1	transcript	3.50444	1.8695	-0.817624	0.00106995	0.0268058
XM_018053432.1	gene-ACAT2	ACAT2	transcript	49.6997	190.596	2.01711	2.35e-06	0.0001268
XM_018058958.1	gene-ACCSL	ACCSL	transcript	2.07978	0.714558	-1.45031	4.77e-05	0.00204867
XM_018040583.1	gene-ACHE	ACHE	transcript	0.0107594	0.192482	4.10502	0.00015476	0.00566421
XM_013970256.2	gene-ACOT7	ACOT7	transcript	1.05157	0.0774064	-3.67711	0.00107725	0.0269651
XM_005695091.3	gene-ACSBG1	ACSBG1	transcript	4.40502	1.05478	-1.96227	0.000636559	0.0179368
XM_005698481.2	gene-ACSL5	ACSL5	transcript	0.119507	0	-21.5686	1.08e-12	1.02e-10
XM_018057750.1	gene-ACSS2	ACSS2	transcript	16.2288	55.6606	1.86734	8.86e-06	0.000441284
XM_018054046.1	gene-ACTN1	ACTN1	transcript	2.82288	0	-24.9492	1.66e-16	1.49e-13
XM_018062351.1	gene-ACTN4	ACTN4	transcript	40.2555	13.0166	-1.54062	1.12e-05	0.000550947
XM_018062016.1	gene-ACTR3	ACTR3	transcript	65.8479	140.059	1.1756	5.33e-08	3.23e-06
XM_018047740.1	gene-ACVRL1	ACVRL1	transcript	0.601641	0	-9.23827	0.000131687	0.00490737
XM_018041560.1	gene-ADAM12	ADAM12	transcript	5.17031	9.88963	1.02202	0.00107882	0.0269965
XM_018060423.1	gene-ADAM23	ADAM23	transcript	0.0024498	0.0829922	4.69184	4.76e-09	2.97e-07
XM_018066305.1	gene-ADAMTS17	ADAMTS17	transcript	0.0060866	0.364535	5.7617	0.000708232	0.0195094
XM_018064258.1	gene-ADAP2	ADAP2	transcript	0	0.536802	22.7032	6.39e-14	1.21e-11
XM_018052182.1	gene-ADARB1	ADARB1	transcript	0.1513	0.0007648	-6.35737	5.41e-05	0.00229045
XM_005686948.3	gene-ADCY3	ADCY3	transcript	11.0615	6.30181	-0.72184	9.56e-05	0.0037443
XM_018045751.1	gene-ADCY5	ADCY5	transcript	3.0447	1.68889	-0.762587	0.00204051	0.0436406
XM_018047857.1	gene-ADCY6	ADCY6	transcript	0.36842	0.0125372	-4.72124	6.51e-06	0.000330824
XM_018049846.1	gene-ADD1	ADD1	transcript	0	0.225229	21.7448	6.92e-13	7.31e-11
XM_018049336.1	gene-ADGRA3	ADGRA3	transcript	40.1703	21.4377	-0.817524	0.00234727	0.0483282
XM_018057576.1	gene-ADGRB2	ADGRB2	transcript	0.218591	0	-23.304	1.38e-14	4.06e-12
XM_005696383.3	gene-ADGRF2	ADGRF2	transcript	0.0037528	0.0311884	3.22233	0.00235291	0.048421
XM_005696376.3	gene-ADGRF5	ADGRF5	transcript	1.97808	4.62418	1.30046	0.000700428	0.0193315
XM_018058452.1	gene-ADHFE1	ADHFE1	transcript	0.274814	0.0256716	-3.18709	0.00233498	0.0481789
XM_018052356.1	gene-ADRA1A	ADRA1A	transcript	3.60499	1.62119	-1.05283	8.31e-05	0.00330812
XM_018054838.1	gene-ADRA2B	ADRA2B	transcript	0.104319	0	-21.6455	8.99e-13	8.89e-11
XM_018053471.1	gene-AFDN	AFDN	transcript	0	0.0906798	20.7867	6.62e-12	4.7e-10
XM_018039555.1	gene-AFG3L2	AFG3L2	transcript	28.566	35.3444	0.391192	0.000772922	0.0209294
XM_018048006.1	gene-AGAP2	AGAP2	transcript	0.311953	0.0945666	-1.61034	0.00199854	0.0428815
XM_005678054.3	gene-AGL	AGL	transcript	4.47726	0.0315974	-7.01828	6.63e-18	1.36e-14
XM_018042683.1	gene-AHNAK	AHNAK	transcript	284.403	163.367	-0.704496	0.00139443	0.0326734
XM_018065939.1	gene-AHNAK2	AHNAK2	transcript	4.62988	1.74551	-1.3104	0.00222088	0.0465352
XM_005696600.3	gene-AIF1	AIF1	transcript	23.829	41.6057	0.88197	0.00182548	0.0401182
XM_018055994.1	gene-AIF1L	AIF1L	transcript	0.0136514	1.05575	6.21934	8.26e-06	0.000413162
XM_013966567.2	gene-AIG1	AIG1	transcript	18.8585	29.3851	0.730415	4.65e-07	2.67e-05
XM_018060457.1	gene-AJAP1	AJAP1	transcript	0.227871	0.0555276	-1.93075	0.000403155	0.0126199
XM_018053359.1	gene-AKAP12	AKAP12	transcript	8.97384	3.97532	-1.09259	0.000108097	0.00416716
XM_013965051.2	gene-AKAP8L	AKAP8L	transcript	0.106305	2.14213	4.41584	0.000296768	0.00977677
XM_018041532.1	gene-ALDH18A1	ALDH18A1	transcript	2.38101	4.66544	1.06633	0.000467089	0.0141679
XM_018045050.1	gene-ALG6	ALG6	transcript	6.11435	8.83232	0.62039	0.000243649	0.0082967
XM_018055036.1	gene-ALMS1	ALMS1	transcript	3.0012	0.988023	-1.50802	0.000107687	0.00415325
XM_018049220.1	gene-ALPK1	ALPK1	transcript	0	0.408354	23.4487	9.4e-15	3.14e-12
XM_018067204.1	gene-ALS2CL	ALS2CL	transcript	1.08632	0	-25.541	3.19e-17	4.37e-14
XM_018059214.1	gene-ALX4	ALX4	transcript	0.220948	0.0470762	-2.13834	0.00225367	0.047031
XM_018059157.1	gene-AMBRA1	AMBRA1	transcript	5.83114	2.54397	-1.10282	7.69e-05	0.00310023
XM_005680468.3	gene-AMDHD1	AMDHD1	transcript	9.53569	30.6179	1.78313	0.00177837	0.0393643
NM_001285616.1	gene-AMELX	AMELX	transcript	0.148985	3.06751	4.3957	0.000366972	0.0116698
XM_018050765.1	gene-AMH	AMH	transcript	6.52633	1.75057	-1.81463	0.0017452	0.0388498
XM_018044198.1	gene-AMOT	AMOT	transcript	9.73196	6.10644	-0.575823	0.00182545	0.0401182
XM_018051011.1	gene-AMOTL2	AMOTL2	transcript	0.017972	0.675885	5.21137	0.000455617	0.0138843
XM_018046989.1	gene-AMPH	AMPH	transcript	3.01061	1.29951	-1.11531	0.000504156	0.0150275
XM_005675547.3	gene-ANAPC13	ANAPC13	transcript	2.42756	3.4633	0.600627	0.00205466	0.0438778
XM_005691429.3	gene-ANAPC7	ANAPC7	transcript	36.3717	56.2356	0.71122	7.25e-06	0.00036615
XM_018060743.1	gene-ANGEL2	ANGEL2	transcript	5.31586	2.74935	-0.860537	0.0001195	0.00453969
XM_018049206.1	gene-ANK2	ANK2	transcript	0.00448	0.494333	6.72158	4.42e-07	2.55e-05
XM_018042184.1	gene-ANK3	ANK3	transcript	0.579388	0.027948	-4.266	1.72e-08	1.06e-06
XM_013963123.2	gene-ANKIB1	ANKIB1	transcript	0.191942	0	-23.1753	1.92e-14	5.07e-12
XM_005698203.3	gene-ANKRD1	ANKRD1	transcript	4.07259	21.0697	2.4339	0.00119872	0.0292652
XM_013964713.2	gene-ANKRD17	ANKRD17	transcript	10.9864	2.84746	-1.86023	0.000409588	0.0127702
XM_005701131.3	gene-ANKRD37	ANKRD37	transcript	0.212309	0	-5.81484	0.000362586	0.0115645
XM_018058305.1	gene-ANKRD46	ANKRD46	transcript	1.73506	0.395266	-2.02242	0.000509669	0.015155
XM_013972762.2	gene-ANKRD55	ANKRD55	transcript	0.194843	0	-7.23276	0.00191094	0.0415508
XM_018038704.1	gene-ANKS1A	ANKS1A	transcript	0.104369	0	-22.7993	5.05e-14	1.02e-11
XM_018048138.1	gene-ANKS1B	ANKS1B	transcript	0.0439036	0	-21.3015	2.07e-12	1.73e-10
XM_005697588.3	gene-ANKS4B	ANKS4B	transcript	0.139123	0	-7.19299	0.000870795	0.0227775
XM_018047152.1	gene-ANLN	ANLN	transcript	0	0.150643	8.18164	0.00116094	0.02859
XM_005680511.2	gene-ANO4	ANO4	transcript	1.74885	0.707643	-1.2142	0.00145239	0.0337451
XM_005695031.3	gene-ANPEP	ANPEP	transcript	2.3668	0.973102	-1.19047	0.00089841	0.0233367
XM_013967784.2	gene-ANTXR1	ANTXR1	transcript	47.4033	31.9969	-0.474667	0.000520284	0.0154174
XM_018042302.1	gene-ANXA11	ANXA11	transcript	19.9497	13.5333	-0.465215	0.00156373	0.0357463
XM_018054288.1	gene-ANXA2	ANXA2	transcript	194.881	370.722	1.0064	0.000951082	0.0243594
XM_018049627.1	gene-ANXA3	ANXA3	transcript	55.0453	107.684	1.04658	0.000789811	0.0212268
XM_013971270.2	gene-AP1G1	AP1G1	transcript	3.19594	0.0008802	-10.4328	3.47e-12	2.66e-10
XM_018053721.1	gene-AP3S1	AP3S1	transcript	30.8292	42.3271	0.540451	0.000506496	0.0150815
XM_018053745.1	gene-APC	APC	transcript	0	0.934108	26.1315	5.88e-18	1.23e-14
XM_005685408.3	gene-APEX1	APEX1	transcript	0.0213862	1.78621	6.13492	3.39e-11	2.21e-09
XM_018043998.1	gene-APOO	APOO	transcript	9.18324	13.7738	0.666586	0.000257761	0.0087015
XM_005697024.2	gene-AQP4	AQP4	transcript	0	0.121472	8.10699	0.00167149	0.0376175
XM_018047813.1	gene-AQP5	AQP5	transcript	0	0.194032	21.5653	1.07e-12	1.01e-10
XM_018059394.1	gene-ARAP1	ARAP1	transcript	0.74938	0	-23.8128	3.6e-15	1.56e-12
XM_018038356.1	gene-ARF4	ARF4	transcript	69.8548	97.129	0.556664	0.00236973	0.0486045
XM_018054372.1	gene-ARF6	ARF6	transcript	27.0265	41.3346	0.698738	0.000222842	0.0076978
XM_018053259.1	gene-ARFGEF3	ARFGEF3	transcript	0.0573556	0	-22.3586	1.52e-13	2.27e-11
XM_018061605.1	gene-ARFIP1	ARFIP1	transcript	0.338306	0	-22.875	4.14e-14	8.91e-12
XM_005686001.3	gene-ARG2	ARG2	transcript	14.1204	61.4075	2.18152	0.00106292	0.0266763
XM_018040526.1	gene-ARHGAP17	ARHGAP17	transcript	1.17451	0	-25.1821	8.74e-17	9.29e-14
XM_005684734.3	gene-ARHGAP18	ARHGAP18	transcript	20.66	38.1932	0.977231	0.00047689	0.0144043
XM_005686826.3	gene-ARHGAP25	ARHGAP25	transcript	0.0245982	0.398149	4.04774	0.00182694	0.04014
XM_018045786.1	gene-ARHGAP29	ARHGAP29	transcript	0.0211576	0.131346	2.6331	0.000928382	0.0239562
XM_018058761.1	gene-ARHGAP39	ARHGAP39	transcript	0.17721	0.0049344	-4.76469	4.15e-05	0.00180412
XM_018064675.1	gene-ARHGAP44	ARHGAP44	transcript	1.24694	0.669403	-0.8035	0.00128779	0.0308021
XM_018064623.1	gene-ARHGEF15	ARHGEF15	transcript	0.111517	0	-22.3091	1.74e-13	2.49e-11
XM_018054637.1	gene-ARHGEF19	ARHGEF19	transcript	0.126737	0	-22.8088	4.93e-14	1e-11
XM_018046275.1	gene-ARHGEF2	ARHGEF2	transcript	0.374466	0.001748	-6.82849	3.24e-05	0.00144851
XM_018065571.1	gene-ARHGEF28	ARHGEF28	transcript	5.57359	1.67752	-1.64002	3.8e-08	2.32e-06
XM_005695830.3	gene-ARHGEF3	ARHGEF3	transcript	1.57478	3.99525	1.42385	3.01e-08	1.85e-06
XM_018056343.1	gene-ARHGEF7	ARHGEF7	transcript	0	0.196137	22.6893	6.62e-14	1.25e-11
XM_018053404.1	gene-ARID1B	ARID1B	transcript	0.0780076	0	-22.7448	5.8e-14	1.14e-11
XM_005685914.3	gene-ARID4A	ARID4A	transcript	16.189	11.8349	-0.36535	0.00010865	0.00418287
XM_018042290.1	gene-ARID4B	ARID4B	transcript	0	1.08764	25.254	7.14e-17	7.78e-14
XM_005680512.3	gene-ARL1	ARL1	transcript	41.017	53.854	0.476239	0.000441304	0.0135674
XM_013972780.2	gene-ARL15	ARL15	transcript	10.8275	18.3894	0.848509	6.35e-05	0.00263034
XM_018058269.1	gene-ARMC9	ARMC9	transcript	0.160989	0	-21.8087	6.03e-13	6.57e-11
XM_013976163.2	gene-ARMCX2	ARMCX2	transcript	0.342831	2.0217	2.67528	0.00225525	0.0470361
XM_018066308.1	gene-ARNT2	ARNT2	transcript	2.54079	0.898314	-1.40831	3.05e-05	0.00136823
XM_005691430.3	gene-ARPC3	ARPC3	transcript	100.076	153.354	0.694973	0.000515847	0.0153123
XM_005690965.3	gene-ARPC5	ARPC5	transcript	58.704	80.847	0.543143	0.000294938	0.00973137
XM_005683441.3	gene-ARSK	ARSK	transcript	3.33548	7.95627	1.32641	0.000281807	0.00937357
XM_018055682.1	gene-ASAP2	ASAP2	transcript	0.227688	0	-8.15625	1.48e-12	1.31e-10
XM_005693479.2	gene-ASGR2	ASGR2	transcript	2.93753	10.6909	1.94154	0.000936986	0.0241132
XM_018057736.1	gene-ASIP	ASIP	transcript	0	21.0346	25.7915	1.56e-17	2.63e-14
XM_018058473.1	gene-ASPH	ASPH	transcript	0.293504	2.61393	3.22781	0.000202008	0.00711118
XM_018054700.1	gene-ASTL	ASTL	transcript	0.433164	0.0847248	-2.23862	2.37e-05	0.00108607
XM_018057703.1	gene-ASXL1	ASXL1	transcript	0.322591	0	-24.2025	1.28e-15	7.08e-13
XM_005679152.2	gene-ASZ1	ASZ1	transcript	0.771214	4.90751	2.7323	0.000180175	0.00645982
XM_018058537.1	gene-ATAD2	ATAD2	transcript	0	1.13963	11.0256	1.48e-10	9.6e-09
XM_018041397.1	gene-ATE1	ATE1	transcript	0.0166162	0.359273	4.45231	0.000995813	0.0252545
XM_018059145.1	gene-ATG13	ATG13	transcript	0.241327	0.0005096	-7.38103	5.31e-05	0.00225107
XM_018043329.1	gene-ATG2A	ATG2A	transcript	0.0004156	0.168636	6.24685	0.00229616	0.0476003
XM_005700222.2	gene-ATG4A	ATG4A	transcript	6.90218	10.051	0.626324	0.00132715	0.0314378
XM_005676570.3	gene-ATG9A	ATG9A	transcript	3.31041	1.72434	-0.852497	0.000351245	0.0112696
XM_018049421.1	gene-ATP10D	ATP10D	transcript	1.30001	2.22318	0.85816	0.00098949	0.0251412
XM_018044750.1	gene-ATP11A	ATP11A	transcript	0.127379	0.010406	-3.31268	0.00230719	0.0477547
XM_018049690.1	gene-ATP1B3	ATP1B3	transcript	24.215	75.5123	1.72483	5.8e-08	3.51e-06
XM_018064435.1	gene-ATP2A3	ATP2A3	transcript	0.174373	0	-22.8547	4.38e-14	9.27e-12
XM_018051436.1	gene-ATP2C1	ATP2C1	transcript	1.03625	3.0105	1.61671	0.00144814	0.0336738
XM_018039617.1	gene-ATP5A1	ATP5A1	transcript	288.263	483.992	0.826983	0.000116632	0.00444448
XM_005680331.2	gene-ATP5B	ATP5B	transcript	182.217	268.069	0.63911	0.00211175	0.0448744
XM_018056965.1	gene-ATP5C1	ATP5C1	transcript	67.3536	138.288	1.11642	1.23e-05	0.000600671
XM_005677897.3	gene-ATP5F1	ATP5F1	transcript	156.591	226.023	0.609824	0.000996006	0.0252545
XM_005685634.3	gene-ATP5S	ATP5S	transcript	10.291	13.1775	0.440719	0.000627165	0.0177674
XM_018043923.1	gene-ATP6AP2	ATP6AP2	transcript	47.7413	71.8403	0.676075	1.02e-06	5.72e-05
XM_018065122.1	gene-ATP6V0A1	ATP6V0A1	transcript	0	0.491382	23.6183	6.03e-15	2.28e-12
XM_005692458.3	gene-ATP6V0D1	ATP6V0D1	transcript	65.9976	132.907	1.0909	3.13e-06	0.00016604
XM_005694534.2	gene-ATP6V0E1	ATP6V0E1	transcript	63.7332	89.4858	0.574563	4.96e-05	0.00211195
XM_005674936.3	gene-ATP6V1A	ATP6V1A	transcript	19.8151	27.4805	0.559455	0.00012433	0.00468593
XM_005685994.3	gene-ATP6V1D	ATP6V1D	transcript	35.1003	44.4804	0.427136	9.53e-05	0.00373651
XM_018049410.1	gene-ATP8A1	ATP8A1	transcript	0.115999	0	-22.2995	1.75e-13	2.49e-11
XM_013967148.2	gene-ATP8B4	ATP8B4	transcript	2.3612	5.09095	1.18811	2.32e-14	5.81e-12
XM_018058040.1	gene-ATP9A	ATP9A	transcript	3.7014	1.99906	-0.799458	0.000138316	0.00513439
XM_018043806.1	gene-ATPAF1	ATPAF1	transcript	12.6768	18.7162	0.648272	1.61e-06	8.87e-05
XM_018038748.1	gene-ATXN1	ATXN1	transcript	1.26795	0.208867	-2.47503	0.00243342	0.0495685
XM_018061244.1	gene-ATXN2	ATXN2	transcript	0	0.656551	24.0117	2.13e-15	1.02e-12
XR_001917234.1	gene-ATXN2L	ATXN2L	transcript	0	0.0507482	20.4351	1.56e-11	1.03e-09
XM_018053770.1	gene-AVEN	AVEN	transcript	11.4308	19.5226	0.855291	6.44e-07	3.67e-05
XM_018041315.1	gene-AVPI1	AVPI1	transcript	28.3584	63.4782	1.24763	0.000769926	0.0208617
XM_005695506.3	gene-AZI2	AZI2	transcript	3.61922	10.2892	1.61612	0.000713796	0.0196124
XM_018043143.1	gene-B4GALT2	B4GALT2	transcript	0.136169	0.634247	2.3044	0.00075574	0.0205484
XM_018046410.1	gene-B4GALT3	B4GALT3	transcript	0.353222	0.068354	-2.20327	0.000280849	0.00934892
XM_005697011.3	gene-B4GALT6	B4GALT6	transcript	5.18412	2.7582	-0.814189	0.000392101	0.0123232
XM_018057206.1	gene-BAMBI	BAMBI	transcript	5.89584	3.30459	-0.746784	0.00128878	0.0308063
XM_018061833.1	gene-BANP	BANP	transcript	0.0057474	0.323734	5.58165	0.000491517	0.014758
XM_018063485.1	gene-BAZ2B	BAZ2B	transcript	0.0039848	0.395071	6.63538	1.18e-07	7.06e-06
XM_018054676.1	gene-BBS4	BBS4	transcript	0.375958	0	-23.0062	2.97e-14	7.07e-12
XM_018044779.1	gene-BCAP31	BCAP31	transcript	136.093	228.374	0.829924	3.68e-07	2.13e-05
XM_005693139.3	gene-BCAS3	BCAS3	transcript	0	0.140868	7.75811	0.00110653	0.027514
XM_018062742.1	gene-BCAT2	BCAT2	transcript	1.5775	0.272533	-2.44223	3.31e-05	0.00147452
XM_018039337.1	gene-BCL2	BCL2	transcript	4.23288	2.0986	-0.919589	1.77e-06	9.7e-05
XM_018054807.1	gene-BCL2L11	BCL2L11	transcript	0.0932446	0	-7.3926	0.00166129	0.0374405
XM_005675136.3	gene-BCL6	BCL6	transcript	5.67838	2.49456	-1.099	2.71e-05	0.00123237
XM_013972730.2	gene-BDP1	BDP1	transcript	11.7143	6.29029	-0.802064	0.000193407	0.00684301
XM_018065770.1	gene-BIN1	BIN1	transcript	0.239238	3.18211	3.79822	8.22e-05	0.00328094
XM_018059892.1	gene-BIRC3	BIRC3	transcript	10.5055	6.53146	-0.599427	9.85e-05	0.00384402
XM_013975173.2	gene-BLOC1S2	BLOC1S2	transcript	16.2611	21.0411	0.454183	0.000282464	0.00938817
NM_001285588.1	gene-BMP15	BMP15	transcript	0.782941	0.192543	-1.88613	0.000169791	0.00612835
XM_018042149.1	gene-BMP8A	BMP8A	transcript	0.11049	0.482365	2.19458	0.000319891	0.0103835
XM_018049154.1	gene-BMPR1B	BMPR1B	transcript	0.49539	2.55548	2.4427	0.00212469	0.0450096
XM_018051935.1	gene-BNC2	BNC2	transcript	2.16971	0.916709	-1.1548	0.0015272	0.0350814
XM_005697661.3	gene-BOLA2B	BOLA2B	transcript	139.13	244.349	0.889643	0.00154462	0.035401
XM_018055022.1	gene-BOLA3	BOLA3	transcript	17.9697	30.5982	0.848394	1.96e-05	0.000914469
XM_018065364.1	gene-BPTF	BPTF	transcript	0.815958	0.299177	-1.33895	0.00215547	0.0455001
XR_001919757.1	gene-BRCA1	BRCA1	transcript	0.046012	0	-21.3813	1.71e-12	1.48e-10
XM_018038568.1	gene-BRD2	BRD2	transcript	0.0954048	0.0026798	-4.62524	0.00143053	0.0333454
XM_018056172.1	gene-BRD3	BRD3	transcript	6.32039	3.50385	-0.754993	0.000420744	0.0130565
XM_005686868.3	gene-BRE	BRE	transcript	17.9425	29.0174	0.780332	2.99e-07	1.74e-05
XM_005676345.3	gene-BZW1	BZW1	transcript	173.513	280.292	0.777015	9.25e-05	0.00364654
XM_018054581.1	gene-C10H14orf93	C10H14orf93	transcript	1.20779	0.512371	-1.15261	0.000570137	0.0165194
XM_018054452.1	gene-C10H15orf52	C10H15orf52	transcript	0.460795	0.81448	0.912472	0.000965611	0.0246362
XM_018059821.1	gene-C15H11orf87	C15H11orf87	transcript	0.100297	0	-7.68491	1.01e-05	0.000500183
XM_018060710.1	gene-C16H1orf21	C16H1orf21	transcript	17.2523	30.0315	0.88326	4.58e-05	0.0019723
XM_005691256.3	gene-C17H4orf33	C17H4orf33	transcript	2.20956	4.42901	1.086	6.5e-05	0.00268558
XM_005692234.3	gene-C18H19orf12	C18H19orf12	transcript	1.17581	0.505893	-1.12001	6.41e-06	0.00032636
XM_018065379.1	gene-C19H17orf58	C19H17orf58	transcript	7.23376	4.00224	-0.765085	0.00185485	0.0406185
XM_018051937.1	gene-C1H21orf2	C1H21orf2	transcript	2.24066	1.31112	-0.682238	0.000100499	0.00390927
XM_005674686.3	gene-C1H21orf62	C1H21orf62	transcript	0.0491406	0.224452	2.26084	0.000379076	0.011975
XM_005675256.3	gene-C1H3orf70	C1H3orf70	transcript	7.14742	4.65237	-0.525682	0.00032404	0.0104905
XM_018064467.1	gene-C1QBP	C1QBP	transcript	52.9355	83.2956	0.740124	3.15e-06	0.000166728
XM_005680675.3	gene-C1QTNF6	C1QTNF6	transcript	13.2111	25.1002	1.00476	0.000378056	0.0119472
XM_005681906.3	gene-C1QTNF7	C1QTNF7	transcript	4.06899	1.95863	-0.963256	0.00020413	0.0071811
XM_013973669.2	gene-C22H3orf67	C22H3orf67	transcript	1.06822	2.24688	1.17034	0.000603469	0.0172472
XM_005699392.3	gene-C29H11orf54	C29H11orf54	transcript	13.9648	21.8559	0.739101	9.72e-05	0.00380163
XM_018043173.1	gene-C29H11orf95	C29H11orf95	transcript	9.2999	5.21182	-0.747025	0.000295612	0.00974986
XM_018051681.1	gene-C2CD2	C2CD2	transcript	4.2683	2.80141	-0.518251	0.000447551	0.0137064
XM_018066588.1	gene-C2H2orf66	C2H2orf66	transcript	0.35935	0	-5.56148	8.2e-06	0.000410228
XM_013970041.2	gene-C4BPA	C4BPA	transcript	0.0117194	0.851704	6.13176	0.000658385	0.0184371
XM_005692667.3	gene-C5AR2	C5AR2	transcript	11.3611	5.4374	-0.974992	4.13e-05	0.00179795
XM_018051347.1	gene-C7H19orf44	C7H19orf44	transcript	4.7279	2.7018	-0.712751	0.000622811	0.0176942
XM_018052786.1	gene-C8H9orf84	C8H9orf84	transcript	0.130599	0.0094618	-3.47505	6.22e-05	0.00258604
XM_005685676.3	gene-CA12	CA12	transcript	0.0739672	0	-21.6247	9.46e-13	9.27e-11
XM_018057583.1	gene-CABLES2	CABLES2	transcript	2.71317	1.75859	-0.536175	0.000682612	0.0189369
XM_005678311.3	gene-CACHD1	CACHD1	transcript	11.6207	6.64152	-0.71109	0.00156517	0.035767
XM_018048701.1	gene-CACNA1C	CACNA1C	transcript	2e-07	0.198918	9.20997	0.00234366	0.0482771
XM_018048795.1	gene-CACNA1I	CACNA1I	transcript	0.111168	0.0201716	-2.32415	0.00100268	0.0253789
XM_018047280.1	gene-CACNA2D1	CACNA2D1	transcript	0	0.0796488	21.9265	4.44e-13	5.16e-11
XM_018038438.1	gene-CACNA2D3	CACNA2D3	transcript	0.050552	0	-5.80533	0.000945887	0.0242684
XM_018047855.1	gene-CACNB3	CACNB3	transcript	0.248341	0.119877	-0.963763	0.00222126	0.0465352
XM_018038353.1	gene-CADPS	CADPS	transcript	0.373436	0	-24.0589	1.88e-15	9.21e-13
XM_013963432.2	gene-CADPS2	CADPS2	transcript	0	4.92974	27.0819	3.59e-19	1.23e-15
XM_005692230.3	gene-CALB2	CALB2	transcript	6.26159	20.2142	1.77567	0.000299098	0.00984221
XM_018047658.1	gene-CALCOCO1	CALCOCO1	transcript	20.4418	11.9414	-0.684693	1.45e-07	8.6e-06
XM_005693703.3	gene-CALCOCO2	CALCOCO2	transcript	51.1682	68.5916	0.508841	2.65e-07	1.55e-05
XM_005675875.3	gene-CALCRL	CALCRL	transcript	15.9292	30.6535	1.02827	0.000183118	0.00653538
XM_005679444.3	gene-CALU	CALU	transcript	13.2541	19.2101	0.626511	4.84e-05	0.00207484
XM_018057012.1	gene-CAMK1D	CAMK1D	transcript	9.90261	5.18334	-0.833195	0.00108595	0.0271276
XM_018055010.1	gene-CAMK2N1	CAMK2N1	transcript	5.28807	3.34056	-0.574339	0.000364588	0.0116114
XM_018049980.1	gene-CAMK4	CAMK4	transcript	2.00337	1.0571	-0.832382	0.000740975	0.0202172
XM_018064486.1	gene-CAMTA2	CAMTA2	transcript	0	0.284537	22.9888	3.09e-14	7.22e-12
XM_018038657.1	gene-CAPN11	CAPN11	transcript	0.430112	1.88596	2.21603	1.14e-05	0.00056003
XM_018040810.1	gene-CAPN15	CAPN15	transcript	0.0027704	0.23951	6.37397	1.37e-06	7.59e-05
XM_005700249.3	gene-CAPN6	CAPN6	transcript	1.23444	0.533063	-1.11721	3.97e-08	2.42e-06
XM_005694801.1	gene-CAPSL	CAPSL	transcript	2.71894	8.90678	1.79619	0.00159165	0.0362567
XM_018047188.1	gene-CAPZA2	CAPZA2	transcript	36.0017	48.4621	0.51437	1.06e-05	0.00052357
XM_018040869.1	gene-CARD11	CARD11	transcript	1.05532	0.681553	-0.533341	0.00168082	0.0377738
XR_001918874.1	gene-CARD9	CARD9	transcript	0.106474	0.0024804	-5.06407	2.76e-07	1.62e-05
XM_018062164.1	gene-CARMIL2	CARMIL2	transcript	0.358566	0.156289	-1.09185	0.00158886	0.0362316
XM_018052078.1	gene-CARNMT1	CARNMT1	transcript	6.5411	9.73201	0.656527	2.16e-06	0.000117313
XM_005680743.3	gene-CASC1	CASC1	transcript	1.09371	0.0023598	-8.21405	5.93e-06	0.000303315
XM_018065023.1	gene-CASC3	CASC3	transcript	17.4588	10.4082	-0.650828	7.85e-05	0.00315964
XM_018053826.1	gene-CASC4	CASC4	transcript	1.82172	0.656855	-1.36847	3.59e-06	0.00018817
XM_018046844.1	gene-CASP2	CASP2	transcript	0.391154	0.0833732	-2.06337	0.00225555	0.0470361
XM_018049226.1	gene-CASP6	CASP6	transcript	14.7487	21.1604	0.600556	0.000534871	0.0157413
XM_005679161.2	gene-CAV1	CAV1	transcript	0.0208884	0.632707	4.82782	0.0011061	0.0275112
XM_018057723.1	gene-CBFA2T2	CBFA2T2	transcript	3.04151	1.6088	-0.824664	0.00136761	0.0322014
XM_018061866.1	gene-CBFA2T3	CBFA2T3	transcript	0.317052	0.0234714	-3.59241	0.00119079	0.0291545
XM_018062100.1	gene-CBFB	CBFB	transcript	6.46175	10.432	0.773973	0.00108149	0.0270343
XM_018062153.1	gene-CBLB	CBLB	transcript	0.177392	0	-23.3112	1.35e-14	4.03e-12
XM_018051747.1	gene-CBS	CBS	transcript	0.136257	0	-21.6964	7.94e-13	8.04e-11
XM_018052313.1	gene-CCAR2	CCAR2	transcript	0.0158916	0.602388	5.1916	0.000709441	0.0195124
XM_018065983.1	gene-CCDC115	CCDC115	transcript	7.01035	12.1461	0.880049	1.12e-09	7.09e-08
XM_018045098.1	gene-CCDC120	CCDC120	transcript	0	0.110444	21.4744	1.33e-12	1.21e-10
XM_018051218.1	gene-CCDC130	CCDC130	transcript	3.67224	1.77308	-0.959141	0.00145955	0.0338678
XM_018055307.1	gene-CCDC138	CCDC138	transcript	1.06587	0.447596	-1.15743	4.36e-05	0.00189019
XM_018051127.1	gene-CCDC151	CCDC151	transcript	0.913297	2.52468	1.54135	0.000204484	0.00718768
XM_013966542.2	gene-CCDC28A	CCDC28A	transcript	6.79518	8.47363	0.409131	0.000855736	0.0224998
XM_018057014.1	gene-CCDC3	CCDC3	transcript	66.7876	28.1922	-1.15989	0.000156777	0.00572342
XM_018061331.1	gene-CCDC62	CCDC62	transcript	2.61937	1.01121	-1.27333	0.00135988	0.0320719
XM_018059877.1	gene-CCDC82	CCDC82	transcript	0	0.667014	23.1965	1.81e-14	4.91e-12
XM_018055270.1	gene-CCDC85A	CCDC85A	transcript	0.811759	1.73358	1.1785	0.00160707	0.0365016
XM_018055260.1	gene-CCDC88A	CCDC88A	transcript	0	0.323255	10.3532	1.89e-05	0.000888793
XM_018042802.1	gene-CCDC89	CCDC89	transcript	1.26334	2.61374	1.13196	2.44e-08	1.5e-06
XM_018062666.1	gene-CCDC9	CCDC9	transcript	6.50231	3.13367	-0.960873	0.00155929	0.0356801
XM_018048367.1	gene-CCDC91	CCDC91	transcript	2.37966	4.90143	1.1327	0.00216141	0.0455808
XM_005682418.3	gene-CCL25	CCL25	transcript	0.238847	0.0133746	-3.67347	0.000619359	0.0176369
XM_005684093.2	gene-CCL27	CCL27	transcript	0.886757	0.432517	-0.942663	0.00094989	0.0243361
XM_018047047.1	gene-CCM2	CCM2	transcript	1.77119	5.38122	1.67673	0.000438649	0.0134954
XM_005709359.3	gene-CCNC	CCNC	transcript	17.7705	21.0471	0.329879	0.00224912	0.0469473
XM_005680985.3	gene-CCND2	CCND2	transcript	41.7793	23.2342	-0.759352	0.000424702	0.0131557
XR_001918107.1	gene-CCNL1	CCNL1	transcript	10.485	3.04254	-1.69881	0.000891104	0.0231959
XM_018038409.1	gene-CCR3	CCR3	transcript	14.884	6.20653	-1.17655	0.000228074	0.00783453
XM_005695522.3	gene-CCR4	CCR4	transcript	0.271843	0.130172	-0.96854	0.0013666	0.0321951
XM_018042346.1	gene-CCSER2	CCSER2	transcript	0	0.407116	24.1654	1.41e-15	7.5e-13
XM_005694862.3	gene-CCT5	CCT5	transcript	31.3849	22.8432	-0.369588	0.000304948	0.00999156
XM_018049476.1	gene-CCT8	CCT8	transcript	2.87841	0.0689546	-5.15254	0.00036126	0.0115267
XM_005674916.3	gene-CD200	CD200	transcript	20.9603	40.6632	1.04046	1.97e-06	0.000107679
XM_018039014.1	gene-CD2AP	CD2AP	transcript	0.0214836	1.11758	5.73297	7.69e-06	0.000386734
XM_005693908.3	gene-CD300LG	CD300LG	transcript	0.904915	2.57614	1.60514	0.000221334	0.00766126
XM_018060790.1	gene-CD34	CD34	transcript	8.41261	15.4681	0.963497	0.000938256	0.0241314
XM_018046616.1	gene-CD36	CD36	transcript	0.331149	0.0109402	-4.62832	1.04e-09	6.62e-08
XM_005680940.3	gene-CD4	CD4	transcript	1.22838	0.629632	-0.861469	0.00158977	0.0362355
XM_018060126.1	gene-CD55	CD55	transcript	0.508874	1.6988	1.81802	0.000539412	0.0158424
XM_018059261.1	gene-CD59	CD59	transcript	164.467	267.423	0.783457	4.58e-05	0.0019723
XM_018048121.1	gene-CD63	CD63	transcript	214.505	325.591	0.685003	4.84e-06	0.00024963
XM_018059212.1	gene-CD82	CD82	transcript	8.91562	2.71223	-1.63549	0.00114738	0.0283495
XM_018046380.1	gene-CD84	CD84	transcript	0.976642	0	-24.2267	1.2e-15	6.75e-13
XM_018045823.1	gene-CDC14A	CDC14A	transcript	0.347198	0.0091582	-4.67447	5.6e-05	0.00235499
XM_018042899.1	gene-CDC42BPG	CDC42BPG	transcript	0.0927728	0	-22.1423	2.62e-13	3.41e-11
XM_018064769.1	gene-CDCA7	CDCA7	transcript	0.282869	0.067959	-1.89644	0.00234912	0.0483547
XM_018047333.1	gene-CDCA7L	CDCA7L	transcript	9.74505	4.19268	-1.11584	5.62e-05	0.00236335
XM_018039719.1	gene-CDH2	CDH2	transcript	32.2856	16.7708	-0.851065	0.00206026	0.0439864
XM_018062190.1	gene-CDH3	CDH3	transcript	14.3396	9.05135	-0.570962	0.00244103	0.0496642
XM_018046995.1	gene-CDK13	CDK13	transcript	15.3786	11.1627	-0.372206	0.001838	0.040311
XM_018064242.1	gene-CDK5R1	CDK5R1	transcript	0.710199	0.390313	-0.780585	0.000662967	0.0185408
XM_018052693.1	gene-CDK5RAP2	CDK5RAP2	transcript	5.48123	2.90139	-0.821053	9.89e-05	0.0038577
XM_018039027.1	gene-CDKAL1	CDKAL1	transcript	2.52107	1.48584	-0.669986	0.000682963	0.0189406
XM_005685043.3	gene-CDO1	CDO1	transcript	104.467	243.428	1.29848	3.72e-05	0.00163842
XM_018051198.1	gene-CDV3	CDV3	transcript	28.941	34.8137	0.355467	0.000494855	0.0148324
XM_018056984.1	gene-CELF2	CELF2	transcript	1.51398	0.554141	-1.35088	1.99e-05	0.000929583
XM_018063955.1	gene-CEP112	CEP112	transcript	0.0874136	0	-21.5171	1.23e-12	1.13e-10
XM_018063620.1	gene-CEP131	CEP131	transcript	2.95184	1.49402	-0.896534	1.41e-05	0.000678929
XM_018054173.1	gene-CEP152	CEP152	transcript	0	0.0457738	20.7495	7.5e-12	5.27e-10
XM_018063673.1	gene-CEP295NL	CEP295NL	transcript	2.3526	1.13661	-0.94854	0.00166145	0.0374405
XM_018050960.1	gene-CEP63	CEP63	transcript	0.62494	0	-9.33659	0.000117072	0.00445728
XM_018055427.1	gene-CEP68	CEP68	transcript	7.39434	3.9568	-0.817391	0.00134352	0.0317643
XM_018049909.1	gene-CEP70	CEP70	transcript	11.1544	0.0090384	-10.0476	2.89e-06	0.000154071
XM_005676017.3	gene-CERS6	CERS6	transcript	5.42142	10.8676	1.08689	0.000698559	0.0192975
XM_005700491.3	gene-CETN2	CETN2	transcript	73.8435	150.592	1.10998	7.9e-10	5.03e-08
XM_018054187.1	gene-CFLAR	CFLAR	transcript	1.74591	0.0209466	-5.95172	7.32e-07	4.14e-05
XM_013963305.2	gene-CFTR	CFTR	transcript	0.540513	5.4117	3.40533	1.97e-05	0.000918836
XM_018054268.1	gene-CGNL1	CGNL1	transcript	13.4405	6.80192	-0.894068	0.000191143	0.00678244
XM_005679482.2	gene-CHCHD3	CHCHD3	transcript	41.6045	57.4226	0.548649	0.00019798	0.00697972
XM_018065978.1	gene-CHD2	CHD2	transcript	16.1171	9.55169	-0.661637	2.79e-07	1.63e-05
XM_018064605.1	gene-CHD3	CHD3	transcript	0.191517	0.023528	-2.85594	0.000426651	0.0132063
XM_018061986.1	gene-CHD9	CHD9	transcript	0.372827	0	-10.5269	0.000504589	0.0150352
XM_018066573.1	gene-CHRNA5	CHRNA5	transcript	0.355815	0.830321	1.3174	9e-05	0.00355585
XM_018048195.1	gene-CHST11	CHST11	transcript	0.369189	0	-24.1033	1.67e-15	8.41e-13
XM_018041484.1	gene-CHST15	CHST15	transcript	0.145399	0.62595	2.19673	0.00010665	0.00411877
XM_005692222.3	gene-CHST4	CHST4	transcript	0.17325	1.57517	3.25178	0.00173125	0.03862
XM_005692023.3	gene-CIAPIN1	CIAPIN1	transcript	3.33277	4.82079	0.615664	0.00166597	0.0375129
XM_013972980.2	gene-CIB1	CIB1	transcript	28.1777	48.7865	0.875147	1.07e-09	6.79e-08
XM_018040960.1	gene-CIITA	CIITA	transcript	0.0083742	0.156686	4.14845	0.00011628	0.00443302
XM_018053654.1	gene-CILP	CILP	transcript	4.15312	1.14043	-1.77409	0.000311656	0.0101738
XM_005698147.3	gene-CISD1	CISD1	transcript	19.2971	29.1248	0.677053	0.000199856	0.00704226
XM_018061232.1	gene-CIT	CIT	transcript	0.511538	0	-10.1952	2.91e-05	0.00131164
XM_018055852.1	gene-CIZ1	CIZ1	transcript	0.477647	0	-8.94295	0.000233888	0.00800549
XM_018048211.1	gene-CKAP4	CKAP4	transcript	32.4759	42.2076	0.465643	0.0024033	0.049131
XM_018067137.1	gene-CLASP2	CLASP2	transcript	6.27663	0	-28.232	1.07e-20	8.35e-17
XM_005690671.3	gene-CLCN6	CLCN6	transcript	3.11008	1.78898	-0.698321	0.00186028	0.040696
XM_018040273.1	gene-CLEC16A	CLEC16A	transcript	0.313524	0	-8.41166	0.000568149	0.0164729
XM_018048491.1	gene-CLEC1A	CLEC1A	transcript	6.65397	16.4311	1.38471	3.02e-07	1.76e-05
XM_005680854.3	gene-CLEC1B	CLEC1B	transcript	1.8096	6.24455	1.88755	0.000185057	0.00659093
XM_018046240.1	gene-CLK2	CLK2	transcript	1.40352	0.618404	-1.09144	0.00179641	0.0396311
XM_018053599.1	gene-CLN6	CLN6	transcript	0.274364	0.0121594	-4.10028	0.00226502	0.0471649
XM_013969732.2	gene-CLPB	CLPB	transcript	0.0075508	0.401043	5.64358	0.00149496	0.0345478
XM_018056397.1	gene-CLYBL	CLYBL	transcript	1.5308	3.56587	1.31098	8.54e-06	0.000425985
NM_001314253.1	gene-CMPK1	CMPK1	transcript	33.9689	56.4692	0.813621	1.87e-05	0.000879816
XM_005685243.3	gene-CMTM5	CMTM5	transcript	2.67615	0.927987	-1.43801	0.00119365	0.0292161
XM_018038286.1	gene-CMTM6	CMTM6	transcript	65.1798	96.7277	0.651784	0.0002187	0.00759739
XM_005700487.2	gene-CNGA2	CNGA2	transcript	0.0238418	0.161123	2.79201	0.00079271	0.0212847
XM_018043881.1	gene-CNKSR2	CNKSR2	transcript	0	0.107506	21.5607	1.08e-12	1.02e-10
XM_018041666.1	gene-CNNM1	CNNM1	transcript	0.0274638	0	-6.01262	0.000519221	0.0154018
XM_018054868.1	gene-CNNM3	CNNM3	transcript	0.335464	0.0003116	-8.50331	3.19e-10	2.05e-08
XM_018041921.1	gene-CNOT7	CNOT7	transcript	1.95446	6.88244	1.88455	0.000436198	0.0134296
XM_018055440.1	gene-CNRIP1	CNRIP1	transcript	83.5393	41.4348	-0.923484	0.000152904	0.00560581
XM_018060039.1	gene-CNTN2	CNTN2	transcript	0.508521	0.128239	-1.88888	0.000119585	0.0045409
XM_018046828.1	gene-CNTNAP2	CNTNAP2	transcript	0.347837	1.01494	1.623	1.67e-05	0.000795483
XM_018042562.1	gene-COL13A1	COL13A1	transcript	0	0.34145	22.709	6.3e-14	1.2e-11
XM_018057459.1	gene-COL16A1	COL16A1	transcript	5.70324	3.69745	-0.537362	0.00151517	0.0349024
XM_018058603.1	gene-COL22A1	COL22A1	transcript	4.18017	1.78137	-1.14924	0.00229166	0.04757
XM_018050572.1	gene-COL23A1	COL23A1	transcript	0.188711	0	-22.4063	1.37e-13	2.09e-11
XM_018058855.1	gene-COL4A3	COL4A3	transcript	7.94801	2.7543	-1.43016	2.47e-08	1.52e-06
XM_018058849.1	gene-COL4A4	COL4A4	transcript	13.3956	4.76638	-1.38116	0.00111214	0.0276456
XM_018060705.1	gene-COLGALT2	COLGALT2	transcript	8.33921	2.92869	-1.40784	0.00119465	0.0292172
XM_005687660.3	gene-COMMD6	COMMD6	transcript	0	7.97973	26.6622	1.25e-18	3.36e-15
XM_005689593.3	gene-COPB1	COPB1	transcript	62.0566	72.6943	0.312844	0.00160786	0.03651
XM_005675506.2	gene-COPB2	COPB2	transcript	89.0606	111.296	0.406025	0.000229133	0.00786462
XM_005693627.3	gene-COPS3	COPS3	transcript	30.3237	38.1728	0.417432	0.00049285	0.0147877
XM_005691568.2	gene-COQ5	COQ5	transcript	11.8096	17.8592	0.680888	1.54e-05	0.000738545
XM_018062040.1	gene-COQ9	COQ9	transcript	12.5319	18.0228	0.610787	0.00190723	0.041491
COX1	gene-COX1	COX1	transcript	1985.89	4553.27	1.28134	0.000147572	0.00543578
XM_018051356.1	gene-CPAMD8	CPAMD8	transcript	0.461087	0.180861	-1.24794	6.32e-05	0.00262202
XM_018066363.1	gene-CPEB1	CPEB1	transcript	0.811126	0.12626	-2.55873	9.32e-08	5.58e-06
XM_018041466.1	gene-CPEB3	CPEB3	transcript	0.10717	0	-22.9484	3.45e-14	7.88e-12
XM_018039277.1	gene-CPNE5	CPNE5	transcript	0.315611	0.0010412	-7.46761	0.00134733	0.0318283
XM_005697514.3	gene-CPPED1	CPPED1	transcript	5.86785	9.00795	0.707404	0.000337104	0.0108482
XM_018040203.1	gene-CPSF4	CPSF4	transcript	0.839184	0.497965	-0.670577	0.00101135	0.0255732
XM_018047965.1	gene-CPSF6	CPSF6	transcript	20.2801	10.1747	-0.907162	0.000816817	0.0217623
XM_018062806.1	gene-CPT1C	CPT1C	transcript	0	0.0961148	20.7581	7.35e-12	5.19e-10
XM_005698585.3	gene-CPXM2	CPXM2	transcript	2.99723	8.16631	1.53793	0.00208347	0.044372
XM_005679822.3	gene-CRADD	CRADD	transcript	2.03056	3.16865	0.72855	2.12e-05	0.000987697
XM_018040034.1	gene-CRAMP1	CRAMP1	transcript	3.26442	1.8866	-0.695023	0.00185006	0.0405445
XM_018040244.1	gene-CREBBP	CREBBP	transcript	12.0134	7.08735	-0.66155	0.00159798	0.0363751
XM_005680820.3	gene-CREBL2	CREBL2	transcript	25.7952	41.7637	0.78412	0.000328267	0.0106114
XM_018047110.1	gene-CRHR2	CRHR2	transcript	0.127103	0.525294	2.16238	0.00205107	0.0438119
XM_018038491.1	gene-CRISP2	CRISP2	transcript	3.94803	1.20205	-1.6154	0.000519702	0.0154108
XR_001919021.1	gene-CRLS1	CRLS1	transcript	2.80751	4.44442	0.742215	0.000611539	0.017443
XM_018051454.1	gene-CRTC1	CRTC1	transcript	0.556081	0.148147	-1.79171	0.000299363	0.00984718
XM_018065968.1	gene-CRTC3	CRTC3	transcript	0.164079	0.008039	-4.07656	4.86e-05	0.00207839
XM_005701352.3	gene-CSF2RA	CSF2RA	transcript	0.140212	0.99301	2.86824	0.00116219	0.0286087
XM_018066367.1	gene-CSK	CSK	transcript	0.172617	0.0397582	-1.93997	0.00161169	0.0365584
XM_018050175.1	gene-CSNK1A1	CSNK1A1	transcript	0	0.364316	22.8608	4.26e-14	9.05e-12
XM_005700155.3	gene-CSTF2	CSTF2	transcript	0.13885	0.0025184	-4.99918	0.000216855	0.00754243
XM_005700403.3	gene-CT55	CT55	transcript	0.214377	0.77829	1.92575	0.000386235	0.0121833
XM_018066280.1	gene-CTAGE5	CTAGE5	transcript	0	0.0981202	21.6098	9.61e-13	9.36e-11
XM_018045478.1	gene-CTH	CTH	transcript	1.19413	3.00221	1.41229	3.26e-05	0.00145673
XM_018059038.1	gene-CTNND1	CTNND1	transcript	0	0.797362	24.4688	6.21e-16	3.99e-13
XM_018065723.1	gene-CTNND2	CTNND2	transcript	0.0222946	0	-5.47911	0.000873719	0.0228331
XM_018064425.1	gene-CTNS	CTNS	transcript	19.0492	8.42883	-1.0788	0.00187106	0.0408722
XM_018042518.1	gene-CTPS1	CTPS1	transcript	1.96148	0.534421	-1.75884	0.00243758	0.0496179
XM_018043268.1	gene-CTSC	CTSC	transcript	15.8493	32.4495	1.1199	0.000432372	0.01335
NM_001314163.1	gene-CTSH	CTSH	transcript	80.0318	171.558	1.18495	2.16e-07	1.27e-05
NM_001314266.1	gene-CTSV	CTSV	transcript	101.393	232.953	1.2954	5.64e-05	0.00236978
XM_018046824.1	gene-CUL1	CUL1	transcript	3.31764	1.35653	-1.19907	1.59e-05	0.000760767
XR_001917101.1	gene-CUL9	CUL9	transcript	1.52819	0.230698	-2.62577	3.47e-06	0.000182448
XM_018042300.1	gene-CXCL12	CXCL12	transcript	48.1107	27.3597	-0.720889	0.00192178	0.0417127
XM_018043942.1	gene-CXHXorf38	CXHXorf38	transcript	0.22544	1.66809	2.96616	3.18e-06	0.000168467
XM_018050112.1	gene-CYFIP2	CYFIP2	transcript	0	0.290088	23.5672	6.89e-15	2.5e-12
XM_018056743.1	gene-CYSLTR2	CYSLTR2	transcript	3.31243	11.3392	1.84115	0.00108903	0.0271808
XM_013967213.2	gene-DAAM1	DAAM1	transcript	0	0.0653842	20.3926	1.66e-11	1.1e-09
XM_018038890.1	gene-DAAM2	DAAM2	transcript	0.530695	0	-24.6891	3.42e-16	2.48e-13
XM_018055712.1	gene-DAB2IP	DAB2IP	transcript	0.000391	0.247379	6.62311	5.64e-07	3.24e-05
XM_018052465.1	gene-DAPK1	DAPK1	transcript	0.04529	0	-21.1863	2.74e-12	2.18e-10
XM_005676099.3	gene-DAPL1	DAPL1	transcript	2.58535	0.983322	-1.30782	0.00115537	0.0284899
XM_018047308.1	gene-DBF4	DBF4	transcript	0	0.204107	21.6307	9.13e-13	9.02e-11
XM_018064012.1	gene-DBF4B	DBF4B	transcript	0.117058	0.0188676	-2.41548	0.000743601	0.0202696
XM_005676252.3	gene-DBI	DBI	transcript	113.155	266.117	1.31368	1.24e-07	7.37e-06
XR_001918453.1	gene-DCAF10	DCAF10	transcript	0	0.0641734	20.4376	1.55e-11	1.03e-09
XM_013966846.2	gene-DCAF11	DCAF11	transcript	0.621773	3.01128	2.37498	0.000156314	0.00571377
XM_018046455.1	gene-DCAF6	DCAF6	transcript	0.630942	0	-24.1803	1.36e-15	7.36e-13
XM_018059476.1	gene-DCHS1	DCHS1	transcript	11.9589	5.34242	-1.06839	0.000994413	0.025229
XM_005697607.3	gene-DCTN5	DCTN5	transcript	15.8218	23.5105	0.658044	2.93e-05	0.00131774
XM_005698799.3	gene-DCTN6	DCTN6	transcript	30.2873	46.1562	0.692884	0.000127128	0.00476298
XM_005678156.3	gene-DDAH1	DDAH1	transcript	3.80089	15.7628	2.1382	0.000626838	0.0177674
XM_005681372.3	gene-DDIT4L	DDIT4L	transcript	5.73476	8.45515	0.645409	0.00227842	0.0473638
XM_018048641.1	gene-DDX11	DDX11	transcript	0.0602704	0	-21.1196	3.21e-12	2.49e-10
XM_018048766.1	gene-DDX17	DDX17	transcript	177.259	130.294	-0.355247	0.000563797	0.0163853
XM_018039045.1	gene-DDX39B	DDX39B	transcript	91.1462	69.2535	-0.307931	0.00216289	0.0456007
XM_018055745.1	gene-DENND1A	DENND1A	transcript	0.0119802	0.355448	4.81401	0.000738198	0.0201734
XM_018060808.1	gene-DENND1B	DENND1B	transcript	0.146526	0	-23.4152	1.03e-14	3.38e-12
XM_018046863.1	gene-DENND2A	DENND2A	transcript	22.1432	10.3813	-1.00974	0.000593512	0.0170191
XM_018059523.1	gene-DENND5A	DENND5A	transcript	0.377	0	-9.04133	0.000148226	0.00545287
XM_018059271.1	gene-DEPDC7	DEPDC7	transcript	0	0.296788	21.6256	9.25e-13	9.12e-11
XM_018060253.1	gene-DESI2	DESI2	transcript	15.9475	25.586	0.768584	0.000619143	0.0176369
XM_005680383.3	gene-DGKA	DGKA	transcript	1.71312	0.839498	-0.93413	0.00125581	0.0302727
XM_018064090.1	gene-DGKE	DGKE	transcript	0.343963	0.0008438	-8.01967	2.32e-06	0.000125516
XM_018043425.1	gene-DHCR7	DHCR7	transcript	14.9553	45.6998	1.71449	0.000185208	0.00659357
XM_013971133.2	gene-DHODH	DHODH	transcript	0.0154006	0.946824	5.77175	8.91e-05	0.0035204
XM_005690659.3	gene-DHRS3	DHRS3	transcript	65.1759	37.5511	-0.705833	0.00232951	0.0480891
XM_013972218.2	gene-DHRS7B	DHRS7B	transcript	0	2.59388	24.412	7.25e-16	4.4e-13
XM_018062221.1	gene-DHX38	DHX38	transcript	6.65994	4.28571	-0.54472	0.00014387	0.00531991
XM_018050228.1	gene-DIAPH1	DIAPH1	transcript	7.20647	4.09333	-0.716923	0.000922844	0.0238419
XM_018059787.1	gene-DIXDC1	DIXDC1	transcript	0	0.0777828	7.3713	0.000102494	0.00397971
XM_013971504.2	gene-DKKL1	DKKL1	transcript	0	1.37011	8.92394	6.12e-07	3.5e-05
XM_018042824.1	gene-DLG2	DLG2	transcript	0.0441376	0.0088998	-2.16166	0.00154562	0.035405
XM_018052258.1	gene-DMTN	DMTN	transcript	0.140388	0	-21.8771	5.09e-13	5.76e-11
XM_018049274.1	gene-DNAJB14	DNAJB14	transcript	6.97909	9.96879	0.595675	0.000554	0.0161826
XM_018065435.1	gene-DNAJC10	DNAJC10	transcript	6.21911	16.7788	1.51832	3.04e-14	7.16e-12
XM_005690034.3	gene-DNAJC24	DNAJC24	transcript	8.23586	15.3927	0.984808	4.8e-06	0.000247919
XM_013977144.2	gene-DNASE1L1	DNASE1L1	transcript	17.1613	30.8072	0.925602	7.38e-06	0.000371945
XM_018055860.1	gene-DNM1	DNM1	transcript	0.176314	0.0029966	-5.76863	0.00152363	0.0350224
XM_018041450.1	gene-DNMBP	DNMBP	transcript	7.19537	4.34248	-0.638763	9.33e-05	0.00367125
XM_018055553.1	gene-DNMT3A	DNMT3A	transcript	0.962751	0.0031746	-7.94115	1.23e-13	1.96e-11
XM_018058981.1	gene-DNPEP	DNPEP	transcript	0.618484	0.0076538	-5.69149	6.19e-07	3.54e-05
XM_005679177.3	gene-DOCK4	DOCK4	transcript	6.16819	4.33815	-0.415345	0.00108934	0.0271808
XM_018044990.1	gene-DOCK7	DOCK7	transcript	0.765263	0	-25.4516	4.1e-17	5.27e-14
XM_018050755.1	gene-DOT1L	DOT1L	transcript	0	0.172761	23.2424	1.61e-14	4.52e-12
XM_013969550.2	gene-DPAGT1	DPAGT1	transcript	0	0.321383	22.3586	1.52e-13	2.27e-11
XM_005698340.3	gene-DPCD	DPCD	transcript	13.3862	23.5136	0.897132	6.59e-05	0.00271401
XM_005699890.3	gene-DPF2	DPF2	transcript	4.10046	2.6548	-0.539313	0.000273474	0.00914944
XM_005687244.3	gene-DPM2	DPM2	transcript	11.2474	19.7452	0.898427	0.00019245	0.00681756
XM_018047137.1	gene-DPY19L1	DPY19L1	transcript	18.1575	24.8994	0.540396	0.00030086	0.00988887
XM_005684031.3	gene-DPYSL2	DPYSL2	transcript	0.0036676	0.301391	6.19681	8.46e-06	0.000422288
XM_005686933.3	gene-DRC1	DRC1	transcript	0	0.301895	22.0746	3.08e-13	3.85e-11
XM_018053040.1	gene-DSE	DSE	transcript	0.0463468	1.43219	5.02914	1.87e-05	0.000877511
XM_018038785.1	gene-DSP	DSP	transcript	0.48283	0	-10.3514	0.000625543	0.0177542
XM_018038681.1	gene-DST	DST	transcript	4.38136	1.68705	-1.28562	8.15e-08	4.89e-06
XM_018048013.1	gene-DTX3	DTX3	transcript	0.655924	0.258665	-1.24065	0.000443895	0.0136276
XM_018054138.1	gene-DUOX2	DUOX2	transcript	0.399047	0.0587508	-2.60396	0.000121795	0.00460855
XM_018055056.1	gene-DYSF	DYSF	transcript	0	0.185639	22.9928	3.05e-14	7.17e-12
XM_013966110.2	gene-DZIP1L	DZIP1L	transcript	0	0.101996	21.5282	1.17e-12	1.09e-10
XM_018063598.1	gene-DZIP3	DZIP3	transcript	0.0468592	0.824958	4.19481	0.000266691	0.00896078
XM_005689267.3	gene-E2F5	E2F5	transcript	0.0030748	0.433154	5.53762	0.000375468	0.0118741
XM_018041663.1	gene-EBF3	EBF3	transcript	0	0.045674	20.5086	1.32e-11	8.77e-10
XM_005700790.3	gene-EBP	EBP	transcript	12.0606	29.1978	1.36967	6.56e-05	0.00270375
XM_005692378.3	gene-ECH1	ECH1	transcript	40.6958	61.056	0.669743	0.000489653	0.0147226
XM_018041274.1	gene-ECHS1	ECHS1	transcript	78.583	123.461	0.734205	0.000709411	0.0195124
XM_013962440.2	gene-ECM1	ECM1	transcript	0	1.71165	10.656	4.31e-15	1.79e-12
XM_018043983.1	gene-EDA	EDA	transcript	0.309829	0	-9.06575	3.39e-07	1.97e-05
XM_018056542.1	gene-EEF1AKMT1	EEF1AKMT1	transcript	4.94741	6.9876	0.581955	0.0021781	0.045843
XM_005686197.3	gene-EFCAB11	EFCAB11	transcript	3.77778	6.83275	0.930432	0.000683474	0.0189486
XM_018055262.1	gene-EFEMP1	EFEMP1	transcript	1.95571	12.6111	2.77775	0.000282103	0.00937978
XM_018050450.1	gene-EFNA2	EFNA2	transcript	1.72993	0.612535	-1.3966	0.0015838	0.0361257
XM_018046224.1	gene-EFNA4	EFNA4	transcript	2.06606	0.764827	-1.34759	0.00133798	0.0316595
XM_018055414.1	gene-EHBP1	EHBP1	transcript	0.430448	0	-24.1723	1.39e-15	7.47e-13
XM_018042853.1	gene-EHBP1L1	EHBP1L1	transcript	0.10781	0	-22.0729	3.14e-13	3.91e-11
XM_005685523.3	gene-EHD4	EHD4	transcript	16.8511	26.6552	0.750838	9.41e-05	0.00370075
XM_018043482.1	gene-EI24	EI24	transcript	9.8148	12.7967	0.466605	2.71e-05	0.00122938
XM_018055124.1	gene-EIF2AK2	EIF2AK2	transcript	0.0097804	0.261828	4.57873	9.32e-05	0.00366853
XM_018051666.1	gene-EIF4E1B	EIF4E1B	transcript	0.752227	0.141883	-2.28782	0.00231776	0.0479154
XM_018059539.1	gene-EIF4G2	EIF4G2	transcript	293.07	358.295	0.374888	0.000569178	0.0164972
XM_018062137.1	gene-ELMO3	ELMO3	transcript	0.129635	0	-21.2895	2.13e-12	1.77e-10
NM_001287178.1	gene-ELOVL1	ELOVL1	transcript	0.122453	3.40368	4.77425	0.000182539	0.00652283
NM_001285628.1	gene-ELOVL5	ELOVL5	transcript	41.5357	100.059	1.35084	0.000192392	0.00681756
NM_001314257.1	gene-ELOVL6	ELOVL6	transcript	4.15976	9.65467	1.30079	2.54e-06	0.000136845
XM_018065758.1	gene-ELOVL7	ELOVL7	transcript	5.93855	14.6724	1.38666	3.69e-06	0.000192764
XM_018065788.1	gene-EMB	EMB	transcript	5.23104	2.35874	-1.06447	0.00194633	0.0420864
XM_005695616.3	gene-EMC3	EMC3	transcript	55.9189	75.5054	0.518904	3.3e-05	0.00147258
XM_005685453.3	gene-EMC7	EMC7	transcript	56.9083	99.618	0.890369	5.39e-06	0.000276354
XM_018040051.1	gene-EME2	EME2	transcript	0.008876	0.394946	5.09945	0.00036955	0.0117316
XM_018066340.1	gene-EML1	EML1	transcript	0.0552994	0	-21.1631	2.89e-12	2.28e-10
XM_018062615.1	gene-EML2	EML2	transcript	0.210448	0	-22.3475	1.57e-13	2.33e-11
XM_013969812.2	gene-EMSY	EMSY	transcript	0.186334	0	-23.2166	1.73e-14	4.78e-12
XM_005698620.3	gene-EMX2	EMX2	transcript	3.05523	1.18361	-1.27576	0.000212597	0.00742133
XM_018061945.1	gene-EN1	EN1	transcript	1.65051	0.84211	-0.875487	0.000286271	0.00948175
XM_018060214.1	gene-ENAH	ENAH	transcript	0.0216056	0	-21.416	1.57e-12	1.38e-10
XM_018060395.1	gene-ENO1	ENO1	transcript	5.58785	0.0143004	-8.25828	4.62e-06	0.000239003
XM_005681827.3	gene-ENOPH1	ENOPH1	transcript	30.819	47.4331	0.709447	0.000213091	0.00743254
XM_005681180.2	gene-ENTHD1	ENTHD1	transcript	0.761498	0.172885	-2.01094	0.000475549	0.0143789
XM_005698318.3	gene-ENTPD7	ENTPD7	transcript	2.29284	3.73654	0.791907	2.34e-05	0.00107615
XM_018061443.1	gene-EP400	EP400	transcript	0.0596274	0	-22.8206	4.78e-14	9.8e-12
XM_018057800.1	gene-EPB41L1	EPB41L1	transcript	0.281586	0.0020632	-6.77099	1.64e-08	1.01e-06
XM_018053217.1	gene-EPB41L2	EPB41L2	transcript	0	0.134035	21.6073	9.67e-13	9.4e-11
XM_018039684.1	gene-EPB41L3	EPB41L3	transcript	0	0.40722	23.2594	1.54e-14	4.34e-12
XM_018057165.1	gene-EPC1	EPC1	transcript	0.683725	0.0645568	-3.28744	0.00211733	0.0449654
XM_018047087.1	gene-EPHB3	EPHB3	transcript	10.2982	5.23628	-0.883215	0.000463798	0.0140929
XM_018060163.1	gene-EPRS	EPRS	transcript	41.8475	55.1405	0.487629	0.00166069	0.0374405
XM_005678437.3	gene-EPS15	EPS15	transcript	0.0083042	0.585116	5.82034	0.000876526	0.0228926
XM_005697567.3	gene-ERI2	ERI2	transcript	1.17277	2.18951	0.989947	0.00132011	0.0313055
XM_013969294.2	gene-ESRP1	ESRP1	transcript	0	0.143635	21.7687	6.53e-13	7.02e-11
XM_005695108.3	gene-ETFA	ETFA	transcript	60.1863	82.178	0.531607	0.00135123	0.0319116
XM_018061484.1	gene-ETFDH	ETFDH	transcript	22.0385	32.1468	0.63242	0.000282865	0.00939431
XM_018060003.1	gene-ETNK2	ETNK2	transcript	8.10085	2.36073	-1.68436	5.57e-05	0.00234888
XM_018062117.1	gene-EXOC3L1	EXOC3L1	transcript	0.358906	0.0701684	-2.24713	1.35e-05	0.000655867
XM_018063762.1	gene-EXOC7	EXOC7	transcript	0.914401	0.0052654	-7.10601	0.000775754	0.0209536
XM_018051355.1	gene-F2RL3	F2RL3	transcript	0.158686	0.94516	2.62273	0.000380651	0.012016
XM_018045790.1	gene-F3	F3	transcript	0.183426	0.0025354	-4.78746	0.0019613	0.0423179
XM_018060286.1	gene-F5	F5	transcript	0.499202	1.40725	1.5968	0.000757524	0.0205905
XR_001919305.1	gene-FAAP20	FAAP20	transcript	0.501077	0	-23.304	1.37e-14	4.06e-12
XM_005692245.2	gene-FAAP24	FAAP24	transcript	7.49769	11.1617	0.656349	3.64e-05	0.001608
XM_013971605.2	gene-FABP3	FABP3	transcript	16.0098	210.605	3.76851	0.000656202	0.0184058
NM_001285701.1	gene-FABP3	FABP3	transcript	29.3512	443.598	3.96835	0.000452053	0.0138211
XM_018043054.1	gene-FADS1	FADS1	transcript	0.0646384	0.81567	3.70934	0.00018275	0.00652768
XM_018063849.1	gene-FADS6	FADS6	transcript	7.03075	19.2245	1.53635	0.000497803	0.0148897
XM_018056277.1	gene-FAM110D	FAM110D	transcript	2.87527	7.59048	1.47686	0.00176319	0.0391388
XM_018055082.1	gene-FAM136A	FAM136A	transcript	16.4351	24.2455	0.643852	4.65e-07	2.67e-05
XM_018059451.1	gene-FAM160A2	FAM160A2	transcript	0.231268	0	-22.9103	3.8e-14	8.46e-12
XM_005676707.3	gene-FAM167B	FAM167B	transcript	1.30827	3.50677	1.49517	6.86e-05	0.00280418
XM_018059374.1	gene-FAM168A	FAM168A	transcript	0	0.0895958	20.7503	7.48e-12	5.26e-10
XM_018065964.1	gene-FAM168B	FAM168B	transcript	15.8217	10.7646	-0.463965	0.00176844	0.0392251
XM_018065850.1	gene-FAM169B	FAM169B	transcript	0.399875	0.138088	-1.41568	3.59e-06	0.00018817
XR_001918261.1	gene-FAM174A	FAM174A	transcript	4.43622	5.97872	0.514827	0.00181197	0.0399027
XM_005679506.3	gene-FAM180A	FAM180A	transcript	6.97506	3.46717	-0.923508	0.000558233	0.0162675
XM_013966404.2	gene-FAM184A	FAM184A	transcript	0.513837	0	-24.0926	1.72e-15	8.61e-13
XM_013976806.2	gene-FAM189B	FAM189B	transcript	0.244667	0.0004236	-6.44976	0.000113774	0.00434517
XM_018050594.1	gene-FAM193B	FAM193B	transcript	0.0843388	0	-22.6076	8.22e-14	1.47e-11
XM_005680252.3	gene-FAM19A2	FAM19A2	transcript	0.757802	0.162419	-2.11421	1.52e-05	0.000729829
XM_018057637.1	gene-FAM210B	FAM210B	transcript	71.0237	99.8851	0.577854	9.65e-10	6.13e-08
XM_018041180.1	gene-FAM53B	FAM53B	transcript	0.272387	0.0029514	-6.07953	1.15e-06	6.44e-05
XM_005677640.2	gene-FAM63A	FAM63A	transcript	18.3575	10.6102	-0.696842	0.000166658	0.00603805
XM_005696773.3	gene-FAM65B	FAM65B	transcript	4.4134	1.86941	-1.13298	0.000400982	0.0125702
XM_018058024.1	gene-FAM65C	FAM65C	transcript	0.12471	0.0056922	-4.24375	2.5e-06	0.000134805
XM_018045765.1	gene-FAM69A	FAM69A	transcript	1.65087	4.91678	1.64863	0.00130427	0.0310324
XM_005685668.3	gene-FAM96A	FAM96A	transcript	27.3645	34.4697	0.416674	1.82e-05	0.000855879
XM_005680707.3	gene-FAR2	FAR2	transcript	0.177391	0.035232	-2.14072	0.00188026	0.0410184
XM_018043498.1	gene-FAT3	FAT3	transcript	0.902338	0.387171	-1.12762	0.00124825	0.0301326
XM_018048899.1	gene-FBLN1	FBLN1	transcript	139.976	85.8736	-0.61679	0.00198575	0.042639
XM_018049987.1	gene-FBXL17	FBXL17	transcript	23.0626	27.8302	0.357116	0.00141511	0.0330665
XM_018067013.1	gene-FBXL2	FBXL2	transcript	0.157829	0.0067948	-4.1452	0.000490392	0.0147345
XM_005688865.3	gene-FBXO32	FBXO32	transcript	70.1887	33.5095	-0.976028	0.000561061	0.0163279
XM_005683134.3	gene-FBXO38	FBXO38	transcript	5.123	0.649673	-2.86414	0.000222454	0.00768747
XM_018065768.1	gene-FBXO4	FBXO4	transcript	0.001696	0.119749	4.3343	0.00144029	0.0335364
XM_018062619.1	gene-FBXO46	FBXO46	transcript	3.29712	1.73739	-0.835825	0.000466596	0.0141579
XM_005677295.3	gene-FCRL1	FCRL1	transcript	0.188683	0.447475	1.30071	0.000355346	0.0113757
XM_005683526.3	gene-FDFT1	FDFT1	transcript	47.2774	120.351	1.43716	4.99e-05	0.00212604
XM_005677386.3	gene-FDPS	FDPS	transcript	28.6877	108.093	1.99641	1.42e-05	0.000681402
XM_018064579.1	gene-FGF11	FGF11	transcript	3.92199	1.74184	-1.08034	0.000100576	0.00391052
XM_018044288.1	gene-FGF13	FGF13	transcript	0.259189	0.0019448	-6.38058	0.000411119	0.0127994
XM_018041774.1	gene-FGFR1	FGFR1	transcript	0.0377918	0.758433	4.34398	0.000634465	0.0179071
XM_013962794.2	gene-FGGY	FGGY	transcript	0.367035	2.54224	2.85153	0.00139956	0.0327742
XM_005698766.3	gene-FGL1	FGL1	transcript	12.402	22.659	0.948966	0.00193272	0.0418868
XM_018060277.1	gene-FH	FH	transcript	49.9029	74.5536	0.662568	2.5e-05	0.00114194
XM_018062130.1	gene-FHOD1	FHOD1	transcript	0.0017884	0.212257	6.62953	0.000459597	0.013985
XM_005690019.3	gene-FIBIN	FIBIN	transcript	47.9023	27.176	-0.730967	0.000211182	0.00738181
XM_018052874.1	gene-FILIP1	FILIP1	transcript	0	0.114607	22.4208	1.3e-13	2.04e-11
XM_018047851.1	gene-FKBP11	FKBP11	transcript	39.042	62.276	0.756822	0.00165678	0.0373841
XM_018045126.1	gene-FLNA	FLNA	transcript	0.134447	2.72585	4.41828	0.00138084	0.0324418
XM_005695798.3	gene-FLNB	FLNB	transcript	5.21503	2.70081	-0.855029	0.00220515	0.0462765
XM_018046955.1	gene-FLNC	FLNC	transcript	0.819625	0	-25.9289	1.06e-17	1.97e-14
XM_018059847.1	gene-FN1	FN1	transcript	2.22388	14.3534	2.81447	0.00183131	0.0402155
XM_018053426.1	gene-FNDC1	FNDC1	transcript	0.065716	0	-21.8148	5.89e-13	6.49e-11
XM_005686096.3	gene-FOS	FOS	transcript	126.239	57.8076	-1.03314	0.000790893	0.0212438
XM_018048506.1	gene-FOXJ2	FOXJ2	transcript	2.37771	0.0321326	-6.00892	1.53e-05	0.000732319
XM_018066794.1	gene-FOXP1	FOXP1	transcript	0.23827	0.0111334	-4.19303	1.13e-08	7.02e-07
XM_018057129.1	gene-FRMD4A	FRMD4A	transcript	7.70828	5.21365	-0.470823	0.000786414	0.0211553
XM_018038307.1	gene-FRMD4B	FRMD4B	transcript	0.0223	2.1192	6.523	2.33e-11	1.53e-09
XM_013968156.2	gene-FRY	FRY	transcript	0	0.0863236	22.5424	9.59e-14	1.64e-11
XM_018052548.1	gene-FSD1L	FSD1L	transcript	0.271916	0.016824	-3.85455	0.00125279	0.0302252
XM_018055987.1	gene-FUBP3	FUBP3	transcript	2.49201	0.124097	-4.21995	3.19e-07	1.86e-05
XM_018067083.1	gene-FYCO1	FYCO1	transcript	0.519328	0.0162862	-4.83297	0.000153823	0.00563281
XM_018053054.1	gene-FYN	FYN	transcript	15.3425	23.4846	0.697701	0.00232902	0.0480891
XM_018060827.1	gene-FZD7	FZD7	transcript	8.79597	6.26128	-0.398827	0.00171121	0.0382912
XM_018044627.1	gene-GAB3	GAB3	transcript	1.42437	0.816651	-0.708759	0.00149868	0.0346036
XM_018044324.1	gene-GABRE	GABRE	transcript	6.03668	3.53193	-0.688404	4.77e-06	0.000246233
XM_018053888.1	gene-GALC	GALC	transcript	10.7929	17.1281	0.748029	0.000980562	0.0249585
XM_018055696.1	gene-GALE	GALE	transcript	0	0.149079	20.5086	1.32e-11	8.77e-10
XM_005686511.3	gene-GALM	GALM	transcript	13.8764	21.9672	0.752255	2.36e-09	1.48e-07
XM_018046687.1	gene-GALNT11	GALNT11	transcript	8.43412	12.2037	0.616158	0.00143946	0.0335339
XM_013964334.2	gene-GALR3	GALR3	transcript	0.160081	0.064518	-1.20757	0.00173782	0.0387255
XM_005685532.3	gene-GANC	GANC	transcript	2.06514	1.03564	-0.897208	0.000794329	0.0212991
XM_018039595.1	gene-GAREM1	GAREM1	transcript	0.0466136	0	-21.6693	8.47e-13	8.48e-11
XM_018055537.1	gene-GAREM2	GAREM2	transcript	0.231666	0.0693942	-1.62068	0.000847252	0.0223176
XM_018051834.1	gene-GATA4	GATA4	transcript	0.0048742	0.81227	6.83003	0.000148807	0.00547191
XM_018054151.1	gene-GATM	GATM	transcript	24.2451	13.7453	-0.728123	0.000450838	0.0137916
XM_018040517.1	gene-GBAS	GBAS	transcript	29.8545	40.014	0.508609	0.000636447	0.0179368
XM_018056058.1	gene-GBGT1	GBGT1	transcript	0.195018	0	-21.7272	7.36e-13	7.66e-11
XM_018046721.1	gene-GBX1	GBX1	transcript	0.0293062	0	-5.39024	2.21e-05	0.00102419
XM_005697536.3	gene-GDE1	GDE1	transcript	25.1322	39.5121	0.736362	5.6e-05	0.00235499
XM_018065781.1	gene-GDNF	GDNF	transcript	0.169898	0	-7.66707	9.66e-06	0.000479236
XM_018041623.1	gene-GFRA1	GFRA1	transcript	0	0.78886	25.4114	4.59e-17	5.56e-14
XM_018058467.1	gene-GGH	GGH	transcript	10.07	16.6883	0.81211	1.51e-05	0.000723665
XM_018042145.1	gene-GHITM	GHITM	transcript	3.11208	0	-25.9111	1.11e-17	1.99e-14
XM_018065464.1	gene-GHR	GHR	transcript	0.349922	1.29044	1.9827	0.000830287	0.0220122
XM_005683469.3	gene-GIN1	GIN1	transcript	2.55822	0.825022	-1.52492	0.00166025	0.0374405
XM_018061112.1	gene-GIT2	GIT2	transcript	0.198775	0	-7.65555	2.12e-14	5.44e-12
XM_018039908.1	gene-GJC3	GJC3	transcript	0.448421	0.127815	-1.71798	0.000167487	0.00605788
XM_018054196.1	gene-GLDN	GLDN	transcript	9.01787	54.9857	2.6843	0.00177468	0.0393419
XM_018046999.1	gene-GLI3	GLI3	transcript	4.36783	2.3937	-0.768852	0.000548018	0.0160405
XM_018060146.1	gene-GLRX2	GLRX2	transcript	39.0865	85.9978	1.21287	3.21e-05	0.00143689
XM_018041489.1	gene-GLRX3	GLRX3	transcript	73.731	101.282	0.538532	0.00229558	0.0476003
XM_018066452.1	gene-GLRX5	GLRX5	transcript	28.9326	38.4608	0.495397	4.04e-05	0.00176726
XM_018062683.1	gene-GLTSCR2	GLTSCR2	transcript	0.89965	1.64052	0.945829	0.000798766	0.0213733
XM_018057528.1	gene-GMEB2	GMEB2	transcript	0	0.402793	23.1036	2.3e-14	5.8e-12
XM_005685212.2	gene-GMPR2	GMPR2	transcript	18.374	26.052	0.583013	0.00118314	0.0290166
XM_018050802.1	gene-GNA15	GNA15	transcript	0.175175	0	-21.8502	5.44e-13	6.09e-11
XM_018044841.1	gene-GNB1L	GNB1L	transcript	0	0.43068	8.22196	0.0012465	0.0301211
XM_018048555.1	gene-GNB3	GNB3	transcript	2.23453	0.920231	-1.19272	0.000240892	0.00822559
XM_018055869.1	gene-GOLGA2	GOLGA2	transcript	6.50062	1.73486	-1.83022	0.000130944	0.0048839
XM_013970577.2	gene-GOLGA3	GOLGA3	transcript	0.471571	0.161326	-1.46288	3.61e-06	0.000189152
XM_005675352.3	gene-GOLIM4	GOLIM4	transcript	46.7417	31.7169	-0.472186	0.00162334	0.0367549
XM_005680790.3	gene-GOLT1B	GOLT1B	transcript	26.0947	32.5288	0.403284	0.00232886	0.0480891
XM_005698316.3	gene-GOT1	GOT1	transcript	10.925	20.4954	0.992532	7.49e-05	0.00303033
XM_018049681.1	gene-GPAT3	GPAT3	transcript	13.6633	20.6496	0.684007	0.00139007	0.0326052
XM_018044068.1	gene-GPC3	GPC3	transcript	16.0024	6.02868	-1.31028	1.37e-06	7.59e-05
XM_005679977.3	gene-GPD1	GPD1	transcript	3.27368	1.37056	-1.1647	0.000445838	0.0136726
XM_018063247.1	gene-GPD2	GPD2	transcript	0.0810926	0	-22.1372	2.67e-13	3.47e-11
XM_018061656.1	gene-GPLD1	GPLD1	transcript	0.106637	0	-22.0266	3.52e-13	4.27e-11
XM_005701097.3	gene-GPM6B	GPM6B	transcript	0.229111	0	-22.7319	6e-14	1.15e-11
XM_018046463.1	gene-GPR161	GPR161	transcript	0	0.263137	22.9488	3.42e-14	7.87e-12
XM_013968320.2	gene-GPR180	GPR180	transcript	7.88945	9.14732	0.300779	0.00195531	0.042228
XM_005681433.3	gene-GPRIN3	GPRIN3	transcript	2.82067	8.97362	1.76167	5.19e-06	0.000266814
NM_001285712.1	gene-GPX4	GPX4	transcript	242.119	669.228	1.5443	1.36e-05	0.000660261
XM_018048796.1	gene-GRAP2	GRAP2	transcript	1.57702	0.731691	-1.01378	4.2e-05	0.00182547
XM_018047456.1	gene-GRB10	GRB10	transcript	9.05687	16.4477	0.943439	4.56e-05	0.00196802
XM_018055644.1	gene-GREB1	GREB1	transcript	1.81412	0.332128	-2.32538	0.000566007	0.0164296
XM_005689191.3	gene-GRHL2	GRHL2	transcript	0	0.0700334	21.2998	2.03e-12	1.69e-10
XM_018042611.1	gene-GRID1	GRID1	transcript	0.42595	0.154289	-1.36864	0.000124827	0.00469966
XM_018059644.1	gene-GRIK4	GRIK4	transcript	0.453608	0.155905	-1.44937	7.73e-06	0.000388582
XM_005680212.3	gene-GRIP1	GRIP1	transcript	0.253471	0	-23.3361	1.27e-14	3.82e-12
XR_001918229.1	gene-GRK4	GRK4	transcript	0.252122	0	-8.0838	1.8e-05	0.00084649
XM_005681976.3	gene-GRPEL1	GRPEL1	transcript	13.4919	21.7151	0.768754	0.00126831	0.0304972
XM_018044872.1	gene-GSC2	GSC2	transcript	0.149499	0.0282084	-2.27423	0.000419119	0.0130202
XM_018041834.1	gene-GTF2E2	GTF2E2	transcript	1.44552	0	-12.112	1.62e-07	9.59e-06
XM_005684941.3	gene-GTF2H5	GTF2H5	transcript	8.49155	12.2778	0.61388	2e-05	0.000931654
XM_018056039.1	gene-GTF3C4	GTF3C4	transcript	12.5935	7.76468	-0.601321	0.0010465	0.0263332
XM_018056050.1	gene-GTF3C5	GTF3C5	transcript	1.3485	0.676632	-0.903582	0.000317029	0.0103101
XM_018061473.1	gene-GUCY1A3	GUCY1A3	transcript	0.648534	0.328983	-0.891055	0.000846631	0.0223081
XM_018065478.1	gene-GULP1	GULP1	transcript	0.0014784	0.100705	4.82601	0.00055199	0.0161293
XM_018060387.1	gene-H6PD	H6PD	transcript	0.005354	0.343339	5.90349	3.87e-05	0.00169918
XM_005686934.3	gene-HADHB	HADHB	transcript	53.2389	89.017	0.829745	0.00128064	0.0306738
XM_018040692.1	gene-HAGH	HAGH	transcript	18.3326	35.7782	1.05042	5.09e-05	0.00216796
XM_005680470.3	gene-HAL	HAL	transcript	0.201285	0.835509	2.14064	0.00101449	0.0256326
XR_001295453.2	gene-HAO2	HAO2	transcript	0	0.591011	22.2264	2.11e-13	2.87e-11
XM_005684790.3	gene-HBS1L	HBS1L	transcript	1.7238	3.84775	1.24841	0.000944294	0.0242433
XM_005683062.3	gene-HDAC3	HDAC3	transcript	30.1124	40.9815	0.529046	0.000194175	0.00686735
XM_018047877.1	gene-HDAC7	HDAC7	transcript	0.587856	0.0237306	-4.43019	4.28e-10	2.74e-08
XM_018047346.1	gene-HDAC9	HDAC9	transcript	0.22766	0.0253628	-3.01653	0.00140058	0.0327893
XM_005685789.3	gene-HDC	HDC	transcript	0.327435	0.0587142	-2.3661	0.00147943	0.0342717
XM_018052953.1	gene-HDDC2	HDDC2	transcript	8.95917	11.8718	0.490358	0.000818506	0.0217871
XM_005693164.3	gene-HEATR6	HEATR6	transcript	10.8494	7.72417	-0.400798	0.00012158	0.00460244
XM_018053260.1	gene-HEBP2	HEBP2	transcript	29.8783	50.3732	0.835893	4.82e-05	0.00206513
XM_018061404.1	gene-HECW2	HECW2	transcript	2.35494	7.38515	1.73564	2.49e-05	0.00113759
XM_018049678.1	gene-HELQ	HELQ	transcript	0	0.26795	21.9633	4.05e-13	4.81e-11
XM_018054325.1	gene-HERC1	HERC1	transcript	0.130889	0	-24.1523	1.47e-15	7.65e-13
XM_018042294.1	gene-HERC4	HERC4	transcript	6.02259	12.4681	1.14679	0.00049972	0.0149314
XM_013971020.2	gene-HERPUD1	HERPUD1	transcript	46.9597	94.2136	1.08815	0.000927082	0.0239298
XM_018065541.1	gene-HEXB	HEXB	transcript	68.1766	220.664	1.78518	2.23e-06	0.000120702
XM_005693951.3	gene-HEXIM1	HEXIM1	transcript	12.3696	8.17472	-0.506606	5.13e-06	0.000264079
XM_018052952.1	gene-HEY2	HEY2	transcript	5.61855	2.44181	-1.10981	6.17e-06	0.000314307
XM_018049802.1	gene-HGFAC	HGFAC	transcript	0.917901	0.111908	-2.91002	0.000475102	0.0143704
XM_005691213.2	gene-HHIP	HHIP	transcript	2.1263	0.794241	-1.32234	0.000300771	0.00988887
XM_005679359.3	gene-HIBADH	HIBADH	transcript	49.4773	64.2379	0.463927	0.000902336	0.0234034
XM_018066905.1	gene-HIGD1A	HIGD1A	transcript	24.0166	44.6282	0.977041	4.42e-06	0.000228884
XM_005693939.3	gene-HIGD1B	HIGD1B	transcript	6.27951	14.3694	1.27042	0.00167229	0.0376256
XM_018052155.1	gene-HINT2	HINT2	transcript	10.0246	27.8954	1.55274	0.000351591	0.0112741
XM_018059266.1	gene-HIPK3	HIPK3	transcript	0.209953	5.27683	4.74401	0.000403783	0.0126258
XM_018062420.1	gene-HIPK4	HIPK4	transcript	0.289041	0.0831428	-1.67136	0.00118777	0.0291053
XM_018039096.1	gene-HIVEP1	HIVEP1	transcript	0.091696	0.0013788	-5.88205	0.000870281	0.0227709
XM_005684859.3	gene-HIVEP2	HIVEP2	transcript	0.0090938	0.132356	3.9095	3.94e-05	0.00172255
XM_018064074.1	gene-HLF	HLF	transcript	4.27523	1.81376	-1.14338	4.29e-05	0.00186025
XM_013965843.2	gene-HLTF	HLTF	transcript	5.00009	11.7529	1.318	0.000122378	0.00462452
XM_018039307.1	gene-HMGCLL1	HMGCLL1	transcript	0.168549	0	-7.61824	0.0015028	0.0346453
XM_005694739.3	gene-HMGCS1	HMGCS1	transcript	177.921	686.339	2.03009	0.000210882	0.00737871
XM_018065069.1	gene-HNRNPA3	HNRNPA3	transcript	36.7779	20.6505	-0.733915	0.00130897	0.031106
XM_005685371.3	gene-HNRNPC	HNRNPC	transcript	6.71916	11.0278	0.794	0.000915364	0.0236728
XM_018051770.1	gene-HNRNPK	HNRNPK	transcript	0.122503	8.97402	6.2864	3.3e-08	2.02e-06
XM_018047086.1	gene-HOXA3	HOXA3	transcript	0.161299	0.0529782	-1.51521	0.00176991	0.0392475
XM_018047089.1	gene-HOXA4	HOXA4	transcript	0.550435	0.1797	-1.52356	0.000826755	0.0219321
XM_018047088.1	gene-HOXA5	HOXA5	transcript	2.21155	0.76123	-1.45106	0.0019665	0.0423735
XM_005679275.3	gene-HOXA6	HOXA6	transcript	1.31584	0.372729	-1.7327	0.000273108	0.00914784
XM_018047090.1	gene-HOXA7	HOXA7	transcript	0.604747	0.156655	-1.84238	0.00157933	0.0360429
XM_013963366.2	gene-HOXA9	HOXA9	transcript	1.76681	0.302601	-2.46574	0.000114532	0.00437025
XM_018064933.1	gene-HOXB5	HOXB5	transcript	0.123315	0.017976	-2.42201	0.000374013	0.0118499
XM_018047655.1	gene-HOXC10	HOXC10	transcript	0.882494	0.113436	-2.8831	4.69e-05	0.00201697
XM_018049090.1	gene-HOXC11	HOXC11	transcript	0.58621	0.0734464	-2.90077	8.21e-05	0.00327765
XM_013963742.2	gene-HOXC9	HOXC9	transcript	2.39902	1.18322	-0.932935	0.000188326	0.00669076
XM_018044253.1	gene-HPRT1	HPRT1	transcript	30.8352	49.6892	0.771654	8.89e-07	5e-05
XM_018041362.1	gene-HPS1	HPS1	transcript	2.83466	1.31701	-1.0098	0.000456413	0.0138979
XM_018061064.1	gene-HPS4	HPS4	transcript	0	0.219291	22.2904	1.8e-13	2.55e-11
XM_005689766.3	gene-HPX	HPX	transcript	0.053999	0.464733	3.21403	0.00197361	0.0424523
XM_018052274.1	gene-HR	HR	transcript	0.0870034	9e-06	-6.52206	0.00134666	0.0318213
XM_005690127.3	gene-HSD17B12	HSD17B12	transcript	31.9553	58.0638	0.947058	0.000839895	0.0221885
XM_005677120.3	gene-HSD17B7	HSD17B7	transcript	10.8521	56.9243	2.47121	1.87e-06	0.000102433
XM_018038591.1	gene-HSD17B8	HSD17B8	transcript	12.7846	22.8336	0.916994	0.000169163	0.00610984
XM_013971251.2	gene-HSF4	HSF4	transcript	0.950623	0.01836	-5.42587	3.05e-25	2.63e-20
XM_005682995.3	gene-HSPA9	HSPA9	transcript	71.7823	93.3007	0.464508	0.00120125	0.0293022
XM_013963313.2	gene-HSPBAP1	HSPBAP1	transcript	0.14962	0	-21.7115	7.65e-13	7.85e-11
XM_018061298.1	gene-HSPE1	HSPE1	transcript	0	0.395502	22.416	1.31e-13	2.04e-11
XM_018043525.1	gene-HTATIP2	HTATIP2	transcript	8.79334	15.2374	0.885911	1.25e-06	6.93e-05
XM_005684442.3	gene-HTR1B	HTR1B	transcript	1.32416	0.264535	-2.23244	0.000305224	0.0099941
XM_018043738.1	gene-HUWE1	HUWE1	transcript	1.25269	0.373589	-1.63398	0.00220151	0.0462113
XM_018059685.1	gene-HYOU1	HYOU1	transcript	14.4629	9.27098	-0.547613	0.00189195	0.0412302
XM_018039102.1	gene-ICK	ICK	transcript	0.0680938	0	-21.3987	1.64e-12	1.43e-10
XM_018052408.1	gene-IDNK	IDNK	transcript	0.755173	0.247027	-1.4961	0.000371137	0.0117747
XM_018048589.1	gene-IFFO1	IFFO1	transcript	0.131811	0	-21.7972	6.2e-13	6.74e-11
XM_018046572.1	gene-IFNAR1	IFNAR1	transcript	17.1259	22.8172	0.502683	0.000315388	0.0102684
XM_005684807.3	gene-IFNGR1	IFNGR1	transcript	44.1129	64.7095	0.637734	0.000184883	0.00658746
XM_005693248.3	gene-IFT20	IFT20	transcript	9.63472	18.6577	1.03763	0.000620795	0.0176544
XM_005674895.3	gene-IFT57	IFT57	transcript	20.3863	35.1157	0.871934	0.00239267	0.0490051
XM_018065947.1	gene-IGF1R	IGF1R	transcript	13.1916	6.36827	-0.947751	0.000112162	0.00428929
XM_018053434.1	gene-IGF2R	IGF2R	transcript	28.2227	19.0799	-0.473874	0.000151695	0.00557336
XM_018054265.1	gene-IGFBP5	IGFBP5	transcript	157.373	67.1242	-1.14181	0.00110146	0.0274211
XM_005675436.3	gene-IGSF10	IGSF10	transcript	25.2299	8.15076	-1.54175	8.01e-07	4.51e-05
XM_018041972.1	gene-IKBKB	IKBKB	transcript	0.031544	0.371616	3.55024	3.83e-05	0.00168478
XM_005698578.3	gene-IKZF5	IKZF5	transcript	5.25562	2.77643	-0.828427	6.36e-07	3.62e-05
XM_018052401.1	gene-IL11RA	IL11RA	transcript	0.0330004	0.788433	4.55041	0.00235868	0.0484472
XM_018056949.1	gene-IL15RA	IL15RA	transcript	1.75251	6.35816	1.92385	0.000137601	0.00511227
XM_013973065.2	gene-IL16	IL16	transcript	1.85361	0.46028	-1.90455	0.000374864	0.0118681
XR_001918935.1	gene-IL17D	IL17D	transcript	0.61329	0.260236	-1.13086	0.000364598	0.0116114
XM_005695840.2	gene-IL17RB	IL17RB	transcript	0.266607	0.0080396	-4.56079	0.000328416	0.0106123
XM_013967700.2	gene-IL1B	IL1B	transcript	0.760323	1.31751	0.869409	0.00200275	0.0429611
XM_018056950.1	gene-IL2RA	IL2RA	transcript	1.93269	7.72461	2.07262	4.9e-10	3.13e-08
XM_005697626.3	gene-IL4R	IL4R	transcript	0.176976	0.619228	1.8902	1.62e-05	0.000772929
XM_018055364.1	gene-IMMT	IMMT	transcript	0	2.12887	25.0323	1.32e-16	1.28e-13
XM_018058158.1	gene-IMPA1	IMPA1	transcript	5.9442	9.13907	0.703735	7.17e-05	0.00291782
XM_013973506.2	gene-IMPDH2	IMPDH2	transcript	4.41992	2.18089	-0.93466	0.000828767	0.0219787
XM_018043465.1	gene-INCENP	INCENP	transcript	0.0062012	0.394389	5.34091	0.000739017	0.0201849
XM_018054889.1	gene-INPP4A	INPP4A	transcript	0	0.222423	22.4196	1.31e-13	2.04e-11
XM_018041501.1	gene-INPP5F	INPP5F	transcript	3.93644	0.0624676	-5.83931	8.44e-05	0.00335626
XM_018060957.1	gene-INPP5J	INPP5J	transcript	1.59154	0.741384	-1.01747	0.00109381	0.0272765
NM_001285579.1	gene-INSL3	INSL3	transcript	99.0655	26.2999	-1.83414	0.000840257	0.0221885
XM_018042454.1	gene-IRF2BP2	IRF2BP2	transcript	28.2441	15.1886	-0.800085	0.000626713	0.0177674
XM_018039301.1	gene-IRF4	IRF4	transcript	0.459979	0	-8.44124	7.31e-10	4.66e-08
XM_018046945.1	gene-IRF5	IRF5	transcript	0	0.115823	21.0808	3.43e-12	2.63e-10
XM_018066169.1	gene-ISLR2	ISLR2	transcript	0.128125	0	-7.35815	0.00168107	0.0377738
XM_018050708.1	gene-ISOC1	ISOC1	transcript	27.6159	40.9078	0.652361	0.000992015	0.0251945
XM_018051437.1	gene-ISYNA1	ISYNA1	transcript	33.0017	17.7695	-0.803602	0.00196371	0.0423347
XM_005691951.3	gene-ITFG1	ITFG1	transcript	40.2143	58.0909	0.618907	0.00123541	0.029899
XM_018048637.1	gene-ITFG2	ITFG2	transcript	0.0350518	0.0863212	1.36152	0.00239998	0.0491197
XM_005694721.3	gene-ITGA2	ITGA2	transcript	1.75002	3.22565	0.966603	6.4e-05	0.00265144
XM_018048123.1	gene-ITGA7	ITGA7	transcript	0.834764	0	-24.9076	1.87e-16	1.61e-13
NM_001314316.1	gene-ITGAL	ITGAL	transcript	1.68413	0.884577	-0.836784	0.000367458	0.0116766
XM_018040558.1	gene-ITGAM	ITGAM	transcript	0	0.107377	21.1219	3.11e-12	2.42e-10
XM_018040559.1	gene-ITGAX	ITGAX	transcript	1.29799	0.49282	-1.3025	0.00107626	0.0269559
NM_001314156.1	gene-ITGB1	ITGB1	transcript	0.140892	4.2359	4.96413	0.000111061	0.00425289
XM_018063801.1	gene-ITGB4	ITGB4	transcript	0	0.0780512	21.5185	1.2e-12	1.11e-10
XM_018060232.1	gene-ITPKB	ITPKB	transcript	0.329328	0.0069474	-5.32289	0.000163167	0.00593452
XR_001918100.1	gene-ITPR2	ITPR2	transcript	0.259383	0	-24.4257	7.01e-16	4.28e-13
XM_018038897.1	gene-ITPR3	ITPR3	transcript	5.0406	2.64318	-0.839155	0.000188943	0.0067099
XM_018051403.1	gene-JAK3	JAK3	transcript	12.1044	4.29078	-1.41602	0.000999967	0.0253251
XR_001918372.1	gene-JAM2	JAM2	transcript	8.71473	2.56707	-1.67448	0.000290959	0.00961484
XM_018054611.1	gene-JPH4	JPH4	transcript	1.60253	0.662161	-1.18973	0.000375205	0.0118702
XM_013965960.2	gene-KANK1	KANK1	transcript	0.079315	0.0007872	-5.92224	0.000888353	0.0231383
XM_018054853.1	gene-KANSL3	KANSL3	transcript	0.222878	0	-7.87921	0.000880014	0.0229762
XM_018065107.1	gene-KAT2A	KAT2A	transcript	1.63229	0.685361	-1.15007	3.75e-07	2.17e-05
XM_018041955.1	gene-KAT6A	KAT6A	transcript	8.87746	5.09489	-0.702099	0.00114026	0.0282224
XM_018060455.1	gene-KCNAB2	KCNAB2	transcript	0.745086	1.41472	1.01271	0.000530002	0.0156515
XM_005689061.3	gene-KCNB2	KCNB2	transcript	0.831799	0.342385	-1.18414	0.00232267	0.0479878
XM_018062846.1	gene-KCNC3	KCNC3	transcript	0.180304	0.0610488	-1.43647	0.00218248	0.0458964
XM_018046725.1	gene-KCNH2	KCNH2	transcript	6.133	2.73884	-1.0707	0.0017844	0.0394671
XM_005694519.3	gene-KCNIP1	KCNIP1	transcript	9.54869	3.71937	-1.26726	0.000498124	0.0148941
XM_005680784.3	gene-KCNJ8	KCNJ8	transcript	12.4414	20.3337	0.790197	0.000620382	0.0176485
XM_018042413.1	gene-KCNMA1	KCNMA1	transcript	0.559446	0	-25.5181	3.4e-17	4.5e-14
XM_018039651.1	gene-KCTD1	KCTD1	transcript	0.278026	0	-7.29478	0.00241294	0.0492794
XM_018048300.1	gene-KCTD17	KCTD17	transcript	0	0.149234	20.7352	7.76e-12	5.43e-10
XM_018040624.1	gene-KCTD7	KCTD7	transcript	5.91103	3.70042	-0.589433	3.14e-05	0.00140633
XM_018050325.1	gene-KDM3B	KDM3B	transcript	15.5331	8.62479	-0.754683	6.45e-05	0.00267064
XM_018060847.1	gene-KDM5B	KDM5B	transcript	11.5855	7.53714	-0.527322	0.000650694	0.0182812
XM_018043769.1	gene-KDM6A	KDM6A	transcript	7.7282	4.69978	-0.633149	8.55e-07	4.82e-05
XM_005681629.3	gene-KDR	KDR	transcript	46.1791	82.8125	0.933317	0.000858824	0.0225522
XM_018039375.1	gene-KDSR	KDSR	transcript	0	1.17727	11.1838	1.09e-10	7.05e-09
XM_018058116.1	gene-KHDC3L	KHDC3L	transcript	0.393048	0.0584366	-2.58922	0.000181649	0.00650183
XR_001919038.1	gene-KHDRBS1	KHDRBS1	transcript	7.17877	3.39132	-0.988132	4.13e-05	0.00179795
XM_018050932.1	gene-KHSRP	KHSRP	transcript	0.408018	0	-23.465	9.06e-15	3.06e-12
XM_018062290.1	gene-KIAA0355	KIAA0355	transcript	0	0.104662	21.9708	3.98e-13	4.76e-11
XR_001297548.2	gene-KIAA0907	KIAA0907	transcript	0.0626176	0.836414	3.80648	0.000268208	0.00900826
XM_018046852.1	gene-KIAA1147	KIAA1147	transcript	2.4376	1.35386	-0.749426	0.000313431	0.0102201
XM_018057093.1	gene-KIAA1217	KIAA1217	transcript	0	0.0537082	21.3652	1.74e-12	1.5e-10
XM_018039533.1	gene-KIAA1468	KIAA1468	transcript	0.472087	0	-24.1397	1.51e-15	7.79e-13
XM_018048330.1	gene-KIAA1551	KIAA1551	transcript	0.663781	6.88322	3.49358	0.000443482	0.0136198
XM_018038722.1	gene-KIF13A	KIF13A	transcript	0	1.19318	25.5524	3.08e-17	4.35e-14
XM_018060361.1	gene-KIF1B	KIF1B	transcript	0.0003908	0.570581	8.67243	3.34e-07	1.94e-05
XM_018047928.1	gene-KIF21A	KIF21A	transcript	0.537428	0	-24.8633	2.12e-16	1.77e-13
XM_018065581.1	gene-KIF2A	KIF2A	transcript	4.60566	0.0026938	-9.88665	4.73e-10	3.03e-08
XM_018043910.1	gene-KIF4A	KIF4A	transcript	0.685082	0.0007298	-9.05361	0.000270981	0.00908721
XM_018046339.1	gene-KIRREL	KIRREL	transcript	0.0014666	0.946121	8.49559	1.64e-10	1.06e-08
XM_018049156.1	gene-KIT	KIT	transcript	19.1409	54.9067	1.6027	5.59e-05	0.002354
NM_001285670.1	gene-KITLG	KITLG	transcript	24.9481	60.1918	1.35529	0.000144946	0.00535052
XM_018057264.1	gene-KIZ	KIZ	transcript	0.299359	0.0041878	-5.38824	0.000309855	0.0101227
XM_018055668.1	gene-KLF11	KLF11	transcript	12.788	6.51835	-0.875131	1.33e-05	0.000645793
XM_018056508.1	gene-KLF12	KLF12	transcript	5.06236	2.83541	-0.739759	0.000601349	0.0171923
XM_018052558.1	gene-KLF4	KLF4	transcript	1.26682	0.332878	-1.82449	2.28e-06	0.000123647
XM_018061832.1	gene-KLHDC4	KLHDC4	transcript	0.504048	0.0341244	-3.70109	0.000169207	0.00610984
XM_018060050.1	gene-KLHDC8A	KLHDC8A	transcript	0.501594	0.0858806	-2.43222	0.00172158	0.0384519
XM_005695278.3	gene-KLHL28	KLHL28	transcript	0	0.100933	22.0154	3.56e-13	4.32e-11
XM_005688864.3	gene-KLHL38	KLHL38	transcript	1.01384	0.396683	-1.2541	0.000407016	0.0127131
XM_018046683.1	gene-KMT2C	KMT2C	transcript	0.511073	0	-26.0606	7.22e-18	1.45e-14
XM_018043200.1	gene-KMT5B	KMT5B	transcript	12.5365	6.89786	-0.767283	0.000831728	0.0220306
XM_018046802.1	gene-KRBA1	KRBA1	transcript	0.253565	0.004059	-5.80455	0.00120289	0.0293233
XM_005680092.3	gene-KRT18	KRT18	transcript	4.55525	12.4397	1.53708	5.94e-06	0.000303417
XM_005701848.3	gene-KRT2	KRT2	transcript	0.0047718	0.0751952	3.68275	0.000112056	0.00428717
XM_005693812.3	gene-KRT38	KRT38	transcript	0.023011	0	-5.02051	0.000690447	0.0191112
XM_018054091.1	gene-L3HYPDH	L3HYPDH	transcript	1.39366	0.39099	-1.73022	0.00127282	0.0305575
XM_005681375.3	gene-LAMTOR3	LAMTOR3	transcript	32.2807	42.9687	0.497915	0.00020206	0.00711118
XM_018048226.1	gene-LARGE1	LARGE1	transcript	0.181252	0.0026114	-5.16666	0.000478488	0.0144353
XM_018059172.1	gene-LARGE2	LARGE2	transcript	1.02627	0.050794	-4.18347	6.7e-05	0.00275129
XM_018049214.1	gene-LARP7	LARP7	transcript	0.0172708	2.02027	6.72876	3.14e-05	0.00140633
XM_018055478.1	gene-LCLAT1	LCLAT1	transcript	2.84918	1.46409	-0.873241	0.000153837	0.00563281
XM_018045217.1	gene-LEPROT	LEPROT	transcript	29.4683	42.2722	0.602457	7.62e-05	0.00307959
XM_018041951.1	gene-LEPROTL1	LEPROTL1	transcript	40.1123	50.0622	0.40803	0.00066391	0.0185408
XM_018055421.1	gene-LGALSL	LGALSL	transcript	14.8332	9.89233	-0.495314	0.000595279	0.0170584
XM_018063349.1	gene-LGI4	LGI4	transcript	1.02743	0.0566178	-4.01801	1.77e-05	0.000836194
XM_018056683.1	gene-LHFP	LHFP	transcript	27.2656	19.4501	-0.401502	0.00035196	0.0112799
XM_018055724.1	gene-LHX6	LHX6	transcript	0.289928	0.0089534	-4.62338	0.000634131	0.0179071
XM_018060811.1	gene-LHX9	LHX9	transcript	3.33483	1.43008	-1.12167	2.69e-06	0.000144208
XM_018062687.1	gene-LIG1	LIG1	transcript	2.3115	0.676052	-1.67826	4.87e-05	0.00208227
XM_018049405.1	gene-LIMCH1	LIMCH1	transcript	0.468305	0.0195532	-4.42244	0.00145127	0.0337282
XM_013972924.2	gene-LINS1	LINS1	transcript	2.06745	0.654357	-1.56867	0.00127249	0.0305575
XM_018058813.1	gene-LMBRD1	LMBRD1	transcript	30.2657	37.9479	0.412704	1.62e-05	0.000770128
XM_018040573.1	gene-LMTK2	LMTK2	transcript	0	0.445473	24.4559	6.44e-16	4.05e-13
XM_018042065.1	gene-LOC100861104	LOC100861104	transcript	0	0.195839	7.68544	0.00141302	0.0330349
XM_005697593.3	gene-LOC100861263	LOC100861263	transcript	53.2836	74.5418	0.566415	0.00215105	0.0454291
XM_018053819.1	gene-LOC102168547	LOC102168547	transcript	307.711	498.771	0.776895	0.00238195	0.0488437
XM_005674882.3	gene-LOC102168768	LOC102168768	transcript	1.51482	0.487259	-1.53211	0.000254503	0.00860214
XM_018048844.1	gene-LOC102169002	LOC102169002	transcript	9.56909	3.71428	-1.2744	0.000578022	0.0166917
XR_311353.3	gene-LOC102169098	LOC102169098	transcript	7.55838	2.89464	-1.29801	0.000796843	0.0213491
XM_018060801.1	gene-LOC102169209	LOC102169209	transcript	20.0129	46.582	1.30302	4.41e-07	2.54e-05
XM_005675448.3	gene-LOC102169223	LOC102169223	transcript	22.5654	31.3058	0.5586	2.08e-07	1.23e-05
XM_005678666.3	gene-LOC102169353	LOC102169353	transcript	0	0.0168904	21.3396	1.85e-12	1.56e-10
XM_005700553.2	gene-LOC102169746	LOC102169746	transcript	0.078811	0.278804	1.75573	0.000619316	0.0176369
XM_018044071.1	gene-LOC102169849	LOC102169849	transcript	4.25446	2.74321	-0.546671	0.00054269	0.0159116
XM_005679117.3	gene-LOC102170111	LOC102170111	transcript	5.02686	9.25316	0.968035	1.18e-05	0.000575443
XM_018045709.1	gene-LOC102170144	LOC102170144	transcript	3.66545	0.0185502	-7.44809	1.33e-07	7.9e-06
XM_018044147.1	gene-LOC102170676	LOC102170676	transcript	0.33279	0	-8.69326	0.000230726	0.00790668
XM_005695137.3	gene-LOC102170823	LOC102170823	transcript	0.0081992	0.0866746	2.97996	8e-06	0.000400916
XM_018045041.1	gene-LOC102171414	LOC102171414	transcript	54.3057	63.5093	0.3109	0.00106049	0.0266231
XM_018046729.1	gene-LOC102171786	LOC102171786	transcript	0.36219	0.0005934	-8.25081	1.32e-05	0.00064157
XM_018065326.1	gene-LOC102171917	LOC102171917	transcript	2.24043	0.7356	-1.51184	0.00240918	0.049226
XM_018063539.1	gene-LOC102172005	LOC102172005	transcript	2.78282	1.68031	-0.633329	0.00120801	0.0294086
XM_018056816.1	gene-LOC102172074	LOC102172074	transcript	0.31307	0.10119	-1.5349	0.000937755	0.0241258
XM_005691870.3	gene-LOC102172289	LOC102172289	transcript	86.3538	142.276	0.802937	6.31e-08	3.8e-06
XM_005692358.3	gene-LOC102172474	LOC102172474	transcript	4.09848	2.36867	-0.700166	0.000905242	0.0234575
XM_018049639.1	gene-LOC102172613	LOC102172613	transcript	5.86843	2.79515	-0.985751	0.00130864	0.031106
XM_005680879.3	gene-LOC102172697	LOC102172697	transcript	1.23294	0.254847	-2.15013	0.00167441	0.0376635
XM_018042007.1	gene-LOC102172788	LOC102172788	transcript	0.0065082	0.2769	5.25846	0.00101509	0.0256328
XM_018046881.1	gene-LOC102172789	LOC102172789	transcript	0.243582	0.0024118	-5.79143	5.69e-07	3.26e-05
XM_005692189.3	gene-LOC102172837	LOC102172837	transcript	44.5426	54.9936	0.390175	0.000397751	0.0124871
XM_018060592.1	gene-LOC102173489	LOC102173489	transcript	1.90859	7.74365	2.09903	6.3e-08	3.8e-06
XM_005685390.3	gene-LOC102173852	LOC102173852	transcript	78.6982	224.414	1.58358	0.000166793	0.00604039
XM_018044448.1	gene-LOC102173923	LOC102173923	transcript	16.5535	20.1509	0.371221	0.000435445	0.0134161
XM_018046019.1	gene-LOC102173987	LOC102173987	transcript	11.4742	22.6653	1.05982	0.000528161	0.0156186
XR_001917203.1	gene-LOC102173992	LOC102173992	transcript	0.0608822	0	-7.83775	0.00114936	0.0283659
XM_018047078.1	gene-LOC102173997	LOC102173997	transcript	12.405	24.8635	1.08042	0.000436998	0.0134494
XM_005701458.3	gene-LOC102174013	LOC102174013	transcript	0.237804	0.0877082	-1.34478	0.00189591	0.0412969
XM_018050078.1	gene-LOC102174159	LOC102174159	transcript	0.19864	0.0116732	-3.79	0.00160554	0.0364766
XM_018059406.1	gene-LOC102174380	LOC102174380	transcript	0.269265	0.0427372	-2.51674	0.00022667	0.00780187
XM_005696425.3	gene-LOC102174444	LOC102174444	transcript	15.1237	1.6899	-3.07024	0.000819023	0.0217888
XM_018058179.1	gene-LOC102174762	LOC102174762	transcript	2.07972	4.97053	1.32941	0.0016016	0.0364159
XM_005697074.3	gene-LOC102174891	LOC102174891	transcript	2.93878	0.365653	-2.89048	0.000196684	0.00694469
XM_013962595.2	gene-LOC102174895	LOC102174895	transcript	25.2627	90.3922	1.90551	1.2e-05	0.000585718
XM_005678039.3	gene-LOC102175177	LOC102175177	transcript	21.3253	43.8558	1.11477	0.000380214	0.0120066
XM_018054411.1	gene-LOC102175216	LOC102175216	transcript	0.0051282	0.0856184	4.0428	2.15e-05	0.000997785
XM_018039561.1	gene-LOC102175348	LOC102175348	transcript	50.2932	84.339	0.830523	0.000127986	0.00478808
XM_005683533.3	gene-LOC102175401	LOC102175401	transcript	0.176071	0.0829188	-0.996912	0.00211889	0.0449654
XM_018057015.1	gene-LOC102175492	LOC102175492	transcript	0	0.347252	23.5494	7.22e-15	2.6e-12
XM_018053757.1	gene-LOC102175964	LOC102175964	transcript	1.09962	2.61143	1.33942	0.00204135	0.0436478
XM_018044084.1	gene-LOC102176025	LOC102176025	transcript	0.71294	1.91584	1.51589	4.53e-05	0.00195529
XM_018051572.1	gene-LOC102176218	LOC102176218	transcript	0	0.124588	21.7054	7.62e-13	7.84e-11
XM_018054881.1	gene-LOC102176695	LOC102176695	transcript	0.40272	0.0346906	-3.38804	0.000605132	0.0172889
XM_013968517.2	gene-LOC102176896	LOC102176896	transcript	0	0.218175	22.4623	1.17e-13	1.91e-11
XM_018047439.1	gene-LOC102177400	LOC102177400	transcript	50.8657	196.293	2.03276	6.08e-06	0.000310166
XM_018066997.1	gene-LOC102177570	LOC102177570	transcript	1.7365	0.415252	-1.96859	3.81e-05	0.00167628
XM_018040761.1	gene-LOC102177581	LOC102177581	transcript	0	3.90656	27.0951	3.45e-19	1.23e-15
XM_005681059.3	gene-LOC102178051	LOC102178051	transcript	1.4351	12.4333	3.18252	2.51e-06	0.000135146
XM_018048705.1	gene-LOC102178253	LOC102178253	transcript	3.20751	1.56787	-0.939167	0.00134228	0.0317438
XM_018065436.1	gene-LOC102178856	LOC102178856	transcript	11.6624	19.7527	0.839007	3.46e-05	0.00153192
XM_018064204.1	gene-LOC102179130	LOC102179130	transcript	0	0.103151	20.6627	9.19e-12	6.3e-10
XM_018064502.1	gene-LOC102179132	LOC102179132	transcript	1.12319	0.081899	-3.66583	6.44e-06	0.000327639
XM_018045545.1	gene-LOC102179380	LOC102179380	transcript	26.6864	50.3853	0.999159	8.05e-05	0.00322753
XM_005690428.3	gene-LOC102179403	LOC102179403	transcript	46.4225	117.086	1.40545	0.00114495	0.0282977
XM_018063684.1	gene-LOC102179594	LOC102179594	transcript	6.37375	21.2734	1.81295	0.000103733	0.00401698
XM_018043038.1	gene-LOC102179921	LOC102179921	transcript	7.10248	4.23012	-0.657647	0.000780339	0.0210115
XM_005696270.3	gene-LOC102180169	LOC102180169	transcript	48.2871	77.6004	0.762163	0.000399972	0.0125446
XM_005700301.3	gene-LOC102180292	LOC102180292	transcript	0.996581	2.20489	1.24373	9.11e-07	5.12e-05
XM_018040561.1	gene-LOC102180368	LOC102180368	transcript	0.747846	0.219586	-1.65832	0.000629441	0.0178051
XM_018048758.1	gene-LOC102180576	LOC102180576	transcript	0	0.218476	22.2281	2.1e-13	2.86e-11
XM_018056322.1	gene-LOC102180583	LOC102180583	transcript	0.253313	0.0220878	-3.36003	2.85e-05	0.00128962
XM_018043121.1	gene-LOC102180829	LOC102180829	transcript	0	0.0912572	20.6495	9.48e-12	6.48e-10
XM_005697738.3	gene-LOC102181181	LOC102181181	transcript	0.224174	0.0379282	-2.44347	0.00245319	0.0497943
XM_018045441.1	gene-LOC102181199	LOC102181199	transcript	4.59369	2.61122	-0.721857	2.88e-06	0.00015368
XM_005701752.3	gene-LOC102181771	LOC102181771	transcript	4.96481	0.678746	-2.77838	1.09e-05	0.000534221
XM_018054604.1	gene-LOC102181869	LOC102181869	transcript	0.104079	0.013145	-2.76673	0.00016318	0.00593452
XM_018065761.1	gene-LOC102181993	LOC102181993	transcript	2.38465	4.14725	0.896267	0.000583519	0.0168109
XM_018060637.1	gene-LOC102182333	LOC102182333	transcript	2.56609	5.09447	1.07544	0.000806218	0.0215266
XM_005698412.3	gene-LOC102182376	LOC102182376	transcript	8.25024	1.30873	-2.56257	1.97e-10	1.27e-08
NM_001314145.1	gene-LOC102182663	LOC102182663	transcript	25.8654	5.50814	-2.13484	0.000265978	0.00894383
XM_005702103.3	gene-LOC102183049	LOC102183049	transcript	0.660218	0.330112	-0.91031	0.000792984	0.0212855
XM_018045434.1	gene-LOC102183503	LOC102183503	transcript	0.259302	0.0133408	-4.08896	0.000497201	0.0148872
XM_005689224.3	gene-LOC102183616	LOC102183616	transcript	119.336	214.375	0.921623	0.000415753	0.0129343
XM_005689838.3	gene-LOC102184170	LOC102184170	transcript	0.361546	0.0941834	-1.81664	5.27e-05	0.00223664
XM_013963559.2	gene-LOC102184403	LOC102184403	transcript	4.48859	2.45106	-0.776367	0.00100799	0.0255058
XM_005678146.3	gene-LOC102184685	LOC102184685	transcript	127.431	223.976	0.892655	1.05e-05	0.000519136
XM_005682296.3	gene-LOC102184710	LOC102184710	transcript	1.22061	0.267465	-2.05658	0.0012463	0.0301211
XM_018038484.1	gene-LOC102184767	LOC102184767	transcript	0.216135	0.0575864	-1.76186	0.00239127	0.048988
XM_018060682.1	gene-LOC102184834	LOC102184834	transcript	0.0790226	0.0341346	-1.10221	0.000571072	0.0165409
XM_005679941.3	gene-LOC102185150	LOC102185150	transcript	0.208796	0.0399182	-2.25657	0.00197168	0.0424214
XM_005678147.3	gene-LOC102185525	LOC102185525	transcript	7.18652	30.0818	2.15836	1.93e-06	0.000105363
XM_018064688.1	gene-LOC102186431	LOC102186431	transcript	0	0.205191	22.2423	2.01e-13	2.77e-11
XM_005675805.3	gene-LOC102186637	LOC102186637	transcript	5.7748	2.70721	-1.00306	2.23e-05	0.00103257
XM_005690936.3	gene-LOC102187515	LOC102187515	transcript	2.14569	3.38309	0.750203	0.000694745	0.0192116
XM_005682009.3	gene-LOC102187580	LOC102187580	transcript	0.336039	0.0876916	-1.8436	0.000973051	0.0247967
XM_018053955.1	gene-LOC102187597	LOC102187597	transcript	0.668465	0.0159048	-5.08439	5.68e-07	3.26e-05
XM_018058324.1	gene-LOC102187635	LOC102187635	transcript	0.156003	0.0062524	-4.20184	0.000798988	0.0213733
XM_005679687.3	gene-LOC102188114	LOC102188114	transcript	0.505446	0.0893374	-2.37373	0.000966194	0.0246438
XM_018060503.1	gene-LOC102188159	LOC102188159	transcript	0.057819	0	-6.49775	9.91e-05	0.00386188
XM_018053950.1	gene-LOC102188506	LOC102188506	transcript	12.2298	5.58202	-1.03661	6.69e-05	0.00274717
XM_005680862.3	gene-LOC102188567	LOC102188567	transcript	0	0.632233	7.41246	3.15e-06	0.000166665
XM_018052871.1	gene-LOC102188675	LOC102188675	transcript	26.6241	46.8888	0.896128	0.00207713	0.0442589
XM_018063100.1	gene-LOC102188793	LOC102188793	transcript	0.28722	0.114443	-1.22506	0.00142103	0.0331778
XM_018057617.1	gene-LOC102188874	LOC102188874	transcript	15.0047	38.9168	1.4619	0.000251429	0.0085178
XM_018064277.1	gene-LOC102189340	LOC102189340	transcript	0.334777	0.105399	-1.55354	0.000799974	0.021393
XM_005680344.2	gene-LOC102189464	LOC102189464	transcript	0.156561	0.0049974	-4.45326	0.000262752	0.00885609
XM_018040748.1	gene-LOC102190194	LOC102190194	transcript	0.516938	0	-23.0245	2.81e-14	6.8e-12
XM_005694851.3	gene-LOC102190551	LOC102190551	transcript	7.00003	9.71602	0.560405	0.000305573	0.00999797
XM_018067108.1	gene-LOC102190827	LOC102190827	transcript	1.44126	0.806516	-0.753995	0.00166402	0.0374885
XM_018061160.1	gene-LOC102190983	LOC102190983	transcript	1.43967	0	-25.4255	4.42e-17	5.43e-14
XM_018050132.1	gene-LOC102191423	LOC102191423	transcript	0.100685	0	-22.2443	2.05e-13	2.81e-11
XM_013965630.2	gene-LOC102191519	LOC102191519	transcript	0.827589	0.398073	-0.962759	2.6e-10	1.67e-08
XM_018057345.1	gene-LOC102191533	LOC102191533	transcript	23.0647	49.9057	1.2067	0.00116814	0.0287141
XM_018045719.1	gene-LOC106501943	LOC106501943	transcript	0.269307	0	-7.41571	0.00164237	0.0371174
XM_018058810.1	gene-LOC106502806	LOC106502806	transcript	3.0764	1.70783	-0.749528	0.000179015	0.00643429
XM_018061723.1	gene-LOC106503077	LOC106503077	transcript	0	0.296658	22.8401	4.51e-14	9.47e-12
XM_018046734.1	gene-LOC106503979	LOC106503979	transcript	7.50233	2.48085	-1.50369	1.21e-05	0.000590209
XM_005683410.3	gene-LOC108633170	LOC108633170	transcript	566.454	1029.6	0.938424	0.000549913	0.016085
XM_018045725.1	gene-LOC108633177	LOC108633177	transcript	1.59998	0.0055362	-7.39274	4.1e-10	2.63e-08
XM_005676907.3	gene-LOC108633234	LOC108633234	transcript	0.152241	0.818362	2.44529	0.000211208	0.00738181
XM_005676655.3	gene-LOC108633292	LOC108633292	transcript	1.77141	4.99986	1.58681	7.75e-05	0.00312192
XM_018039788.1	gene-LOC108633809	LOC108633809	transcript	39.6641	89.6516	1.25806	0.000138254	0.0051343
XM_018041417.1	gene-LOC108634030	LOC108634030	transcript	15.9623	29.8206	0.983241	0.000183338	0.00654052
XM_018043951.1	gene-LOC108634348	LOC108634348	transcript	3.78525	2.14777	-0.724418	0.00164981	0.037266
XM_018044445.1	gene-LOC108634517	LOC108634517	transcript	61.1819	116.469	1.01663	2.26e-07	1.33e-05
XM_018044541.1	gene-LOC108634555	LOC108634555	transcript	41.1794	61.8479	0.66903	0.000217492	0.00756155
XM_018045377.1	gene-LOC108635083	LOC108635083	transcript	2.07767	0.867447	-1.16234	0.000239837	0.00819282
XM_018045379.1	gene-LOC108635087	LOC108635087	transcript	28.9569	56.5954	1.05139	0.00236289	0.0485221
XM_018045431.1	gene-LOC108635164	LOC108635164	transcript	0.860952	0	-8.69342	0.000332455	0.0107307
XM_018045451.1	gene-LOC108635191	LOC108635191	transcript	2.77105	1.29791	-1.00177	0.00113106	0.0280267
XM_018045556.1	gene-LOC108635399	LOC108635399	transcript	5.77381	2.00127	-1.42684	0.00147935	0.0342717
XM_018049050.1	gene-LOC108636108	LOC108636108	transcript	0.486275	0.0692524	-2.60728	7.48e-05	0.00302684
XM_018056174.1	gene-LOC108637177	LOC108637177	transcript	0.0004	0.17197	6.4397	0.00116685	0.0286906
XM_018065853.1	gene-LOC108638454	LOC108638454	transcript	0.277418	0.0107304	-4.26043	2.45e-06	0.000132284
XM_018065919.1	gene-LOC108638475	LOC108638475	transcript	0.235182	0.0411466	-2.3035	0.00241805	0.0493371
XM_018066682.1	gene-LOC108638596	LOC108638596	transcript	1.42263	0.371917	-1.84744	0.00118587	0.0290753
XM_018066808.1	gene-LOC108638609	LOC108638609	transcript	2.39504	1.0455	-1.10185	0.00129546	0.030901
XM_018044942.1	gene-LONRF3	LONRF3	transcript	6.17741	3.44668	-0.750443	0.000667817	0.0186225
XM_018052586.1	gene-LPAR1	LPAR1	transcript	3.07796	0.897713	-1.67706	0.00103687	0.0261214
XM_018060753.1	gene-LPGAT1	LPGAT1	transcript	0.474699	0	-24.6534	3.77e-16	2.7e-13
XM_005697069.3	gene-LPIN2	LPIN2	transcript	1.80366	0.703697	-1.26843	3.7e-06	0.000193158
XM_018056756.1	gene-LRCH1	LRCH1	transcript	1.84352	0.0043056	-8.18488	5.2e-08	3.16e-06
XM_018047999.1	gene-LRIG3	LRIG3	transcript	12.1775	7.12618	-0.685022	0.00135968	0.0320719
XM_018048050.1	gene-LRP1	LRP1	transcript	46.4008	22.6793	-0.933871	8.08e-05	0.00323998
XM_018058786.1	gene-LRRC14	LRRC14	transcript	0	0.111478	20.6228	1.01e-11	6.87e-10
XM_013963247.2	gene-LRRC17	LRRC17	transcript	55.4792	27.9192	-0.9016	0.00095534	0.0244176
XM_018065671.1	gene-LRRC70	LRRC70	transcript	5.36404	8.03156	0.664014	9.84e-05	0.00384263
XM_018050959.1	gene-LRRC8E	LRRC8E	transcript	0.0689556	0.41626	2.6224	0.000502396	0.0149958
XR_001917245.1	gene-LRWD1	LRWD1	transcript	2.86945	0.719273	-1.91274	0.000608252	0.017355
XM_018042941.1	gene-LSP1	LSP1	transcript	0.389008	0.0986978	-1.8939	0.00130565	0.0310567
XM_018055105.1	gene-LTBP1	LTBP1	transcript	93.2264	54.1133	-0.689661	0.00120217	0.0293162
XM_018053973.1	gene-LTBP2	LTBP2	transcript	0.080355	0	-22.7682	5.47e-14	1.08e-11
XM_018047618.1	gene-LUM	LUM	transcript	1.6573	6.39595	2.02541	0.000575798	0.0166554
XM_013965102.2	gene-LXN	LXN	transcript	37.8384	116.007	1.68932	8.54e-05	0.00338619
XM_018058508.1	gene-LYPLA1	LYPLA1	transcript	21.2731	35.0968	0.8063	3.46e-08	2.11e-06
XM_005684681.3	gene-LYRM2	LYRM2	transcript	7.34227	11.046	0.677095	0.00150026	0.0346239
XM_018042450.1	gene-LYST	LYST	transcript	0.098133	0	-23.1922	1.83e-14	4.96e-12
XM_005690718.2	gene-LZIC	LZIC	transcript	10.6173	20.3665	1.02093	2.81e-07	1.64e-05
XM_005696047.3	gene-LZTFL1	LZTFL1	transcript	17.5271	27.963	0.755618	0.000129523	0.00483931
XM_018052251.1	gene-LZTS1	LZTS1	transcript	1.83827	0.678214	-1.33418	0.00015646	0.00571669
XR_001919201.1	gene-MADD	MADD	transcript	0	0.0617364	21.6098	9.61e-13	9.36e-11
XM_018047275.1	gene-MAGI2	MAGI2	transcript	0.0872894	0	-21.9721	4.03e-13	4.79e-11
XM_018043808.1	gene-MAGT1	MAGT1	transcript	39.4668	52.7281	0.504345	2.66e-06	0.00014289
XM_018066104.1	gene-MAN2A2	MAN2A2	transcript	0	0.212558	22.4005	1.37e-13	2.09e-11
XM_018041887.1	gene-MANEAL	MANEAL	transcript	0.212182	0.0888224	-1.13786	0.00136851	0.0322138
XM_018066329.1	gene-MAP1A	MAP1A	transcript	1.41757	0.0018382	-9.12767	2.24e-08	1.38e-06
XM_018060151.1	gene-MAP2	MAP2	transcript	0.755155	0	-25.0691	1.2e-16	1.2e-13
XM_018054019.1	gene-MAP3K9	MAP3K9	transcript	0.181605	0	-24.1575	1.45e-15	7.59e-13
XM_018066783.1	gene-MAP4	MAP4	transcript	0.2267	0	-23.4759	8.8e-15	3e-12
XM_018042890.1	gene-MAP4K2	MAP4K2	transcript	0	0.196581	21.8079	5.93e-13	6.5e-11
XM_018054934.1	gene-MAP4K4	MAP4K4	transcript	0.123449	0	-22.9887	3.11e-14	7.25e-12
XM_018053250.1	gene-MAP7	MAP7	transcript	0.0972804	0	-21.8493	5.45e-13	6.1e-11
XM_018039722.1	gene-MAPK4	MAPK4	transcript	1.71997	0.764226	-1.07896	1.05e-07	6.29e-06
XM_018059190.1	gene-MAPK8IP1	MAPK8IP1	transcript	4.6037	2.11387	-1.02908	0.000102825	0.00398896
XM_018040047.1	gene-MAPK8IP3	MAPK8IP3	transcript	0.0744522	0	-7.30632	0.00240339	0.049131
XM_018055771.1	gene-MAPKAP1	MAPKAP1	transcript	5.5782	2.75295	-0.94077	0.000722809	0.0198411
XM_018054417.1	gene-MAPKBP1	MAPKBP1	transcript	4.6e-05	0.280218	9.715	0.00132813	0.0314524
XM_018065298.1	gene-MAPT	MAPT	transcript	0	0.0962508	21.5963	9.93e-13	9.6e-11
XM_018043195.1	gene-MARK2	MARK2	transcript	0.836762	0.0374754	-4.28814	0.00113071	0.0280261
XM_018066072.1	gene-MARK3	MARK3	transcript	1.9598	0	-25.6428	2.39e-17	3.67e-14
XM_018043687.1	gene-MAST2	MAST2	transcript	0.103257	0	-20.8984	5.13e-12	3.73e-10
XM_018058266.1	gene-MATN2	MATN2	transcript	13.127	6.17114	-0.999965	2.7e-06	0.000144565
XM_018051490.1	gene-MAU2	MAU2	transcript	11.5255	6.50597	-0.735365	0.000257268	0.00868828
XM_018048024.1	gene-MBD6	MBD6	transcript	0.243162	0	-23.1059	2.3e-14	5.8e-12
XM_005695172.3	gene-MCEE	MCEE	transcript	24.0759	33.2876	0.551883	0.000931451	0.0240183
XM_005686572.3	gene-MCFD2	MCFD2	transcript	52.3311	69.6307	0.500305	0.000688927	0.0190875
XM_018063579.1	gene-MCRIP1	MCRIP1	transcript	4.18854	2.20041	-0.838492	0.00178631	0.039476
XM_018039979.1	gene-MCRIP2	MCRIP2	transcript	5.27312	12.0759	1.2712	0.000838964	0.0221739
XM_018050037.1	gene-MCTP1	MCTP1	transcript	1.91484	3.95776	1.12908	0.000221663	0.00766939
XM_018038857.1	gene-MDC1	MDC1	transcript	0	0.071525	21.5367	1.15e-12	1.07e-10
XM_018047972.1	gene-MDM1	MDM1	transcript	4.47228	2.38237	-0.820853	0.0010945	0.0272857
XM_018039546.1	gene-ME2	ME2	transcript	20.1898	27.9422	0.55252	0.000832874	0.0220488
XM_005696319.3	gene-MEA1	MEA1	transcript	0.632633	0	-22.0966	2.94e-13	3.69e-11
XM_018041805.1	gene-MEAF6	MEAF6	transcript	12.5512	9.04245	-0.382329	0.000117945	0.00448655
XM_005675348.3	gene-MECOM	MECOM	transcript	1.70057	4.46545	1.47349	4.42e-06	0.000228884
XM_018061209.1	gene-MED13L	MED13L	transcript	19.8662	11.8411	-0.648345	0.000858068	0.0225473
XM_018056141.1	gene-MED22	MED22	transcript	5.16643	2.00534	-1.27456	0.000353406	0.011322
XM_018062812.1	gene-MED25	MED25	transcript	9.95228	5.92984	-0.651938	0.00223473	0.0467377
XM_018039401.1	gene-MEF2D	MEF2D	transcript	0	0.474139	24.0493	5.91e-19	1.82e-15
XM_018054488.1	gene-MEIS2	MEIS2	transcript	1.20254	0.24889	-2.18868	9.28e-06	0.000461374
XM_018054803.1	gene-MERTK	MERTK	transcript	7.3052	4.08619	-0.745565	0.000666281	0.0185857
XM_018044901.1	gene-MFAP2	MFAP2	transcript	4.35729	2.00433	-1.03116	2.42e-07	1.42e-05
XM_018065819.1	gene-MFGE8	MFGE8	transcript	48.9799	24.3534	-0.913095	0.00192559	0.0417659
XM_018060328.1	gene-MFN2	MFN2	transcript	0.612582	0.007167	-6.33083	0.0018907	0.0412148
XM_005675389.2	gene-MFSD1	MFSD1	transcript	18.5798	28.7286	0.712708	0.000176208	0.00634134
XM_018045816.1	gene-MFSD14A	MFSD14A	transcript	38.0195	47.3045	0.398291	0.000244708	0.00832616
XM_005683502.3	gene-MFSD14B	MFSD14B	transcript	17.5513	22.2343	0.429628	0.000941485	0.0242
XM_018063721.1	gene-MGAT5B	MGAT5B	transcript	0.10419	0.0221862	-2.11982	0.00027343	0.00914944
XM_018067056.1	gene-MGLL	MGLL	transcript	0.179273	0.0049078	-4.47796	0.000332745	0.010736
XM_018048426.1	gene-MGST1	MGST1	transcript	8.22882	18.5542	1.26989	0.000931624	0.0240183
XM_018060507.1	gene-MIB2	MIB2	transcript	0.0017882	0.412937	7.72505	1.3e-09	8.21e-08
XM_018048719.1	gene-MICAL3	MICAL3	transcript	0.141788	0	-23.4759	8.8e-15	3e-12
XM_018056554.1	gene-MICU2	MICU2	transcript	36.5967	69.4471	1.00962	2.45e-06	0.000132052
XM_013976691.2	gene-MID1	MID1	transcript	0.0047844	0.347465	5.96247	0.0012348	0.029899
XM_018045293.1	gene-MIER1	MIER1	transcript	0.26676	0.050132	-2.16828	0.000861057	0.0225914
XM_018066477.1	gene-MIPOL1	MIPOL1	transcript	0.209811	0	-22.1283	2.73e-13	3.52e-11
XM_005695740.3	gene-MITF	MITF	transcript	14.3155	5.64147	-1.24775	0.000285105	0.00944677
XM_018041458.1	gene-MKI67	MKI67	transcript	0.0251958	0	-21.5153	1.23e-12	1.13e-10
XM_018040529.1	gene-MKL2	MKL2	transcript	0	0.895462	25.4276	4.38e-17	5.43e-14
XM_018046919.1	gene-MKLN1	MKLN1	transcript	22.7187	14.284	-0.574626	0.000136045	0.0050632
XM_018057079.1	gene-MLLT10	MLLT10	transcript	3.5662	1.38817	-1.27142	3.28e-05	0.0014635
XM_018061303.1	gene-MLXIP	MLXIP	transcript	3.34567	0.671805	-2.22715	0.000242872	0.00828004
XM_018061102.1	gene-MMAB	MMAB	transcript	1.46157	2.94166	1.08791	0.00180323	0.0397407
XM_013965596.2	gene-MME	MME	transcript	0.004366	0.218222	5.26639	0.000365497	0.0116312
XM_005689360.3	gene-MMP12	MMP12	transcript	0.0722836	0.0029708	-4.46033	0.0012733	0.0305575
XM_018051889.1	gene-MOB3B	MOB3B	transcript	11.8746	6.15958	-0.848777	5.53e-05	0.00233387
XM_013972777.2	gene-MOCS2	MOCS2	transcript	21.004	38.623	0.964353	7.92e-06	0.000397333
XR_001919352.1	gene-MORC2	MORC2	transcript	0.0335476	0	-21.2409	2.4e-12	1.94e-10
XM_005700186.3	gene-MORF4L2	MORF4L2	transcript	12.0455	25.8862	1.18278	0.000773154	0.0209294
XM_005700302.3	gene-MOSPD1	MOSPD1	transcript	8.4133	12.9756	0.709453	2.33e-05	0.00107169
XM_018053459.1	gene-MPC1	MPC1	transcript	23.0295	41.995	0.947699	5.84e-05	0.00243782
XM_018046457.1	gene-MPC2	MPC2	transcript	37.7817	74.8288	1.06422	7.02e-06	0.000355726
XM_018051963.1	gene-MPDZ	MPDZ	transcript	0.0888012	0	-22.0772	3.07e-13	3.85e-11
XM_018065193.1	gene-MPP2	MPP2	transcript	0.001326	0.164953	6.96855	0.00117812	0.028926
XM_005679292.3	gene-MPP6	MPP6	transcript	15.7382	8.3557	-0.821206	0.000574336	0.0166187
XM_018057215.1	gene-MPP7	MPP7	transcript	5.36496	7.79242	0.622493	0.00192579	0.0417659
XM_005697521.3	gene-MPV17L	MPV17L	transcript	0.319615	1.18718	1.96489	0.000390299	0.012273
XM_018049937.1	gene-MRAS	MRAS	transcript	0.147959	0	-22.5405	9.74e-14	1.65e-11
XM_018058724.1	gene-MROH1	MROH1	transcript	0.11206	0	-22.5473	9.57e-14	1.64e-11
XM_013973833.2	gene-MRPL14	MRPL14	transcript	0.0163346	0.863286	5.66028	0.000946118	0.0242684
XM_005686638.3	gene-MRPL19	MRPL19	transcript	23.9632	33.0654	0.546941	7.26e-05	0.00294981
XM_005679342.3	gene-MRPL32	MRPL32	transcript	11.92	17.2462	0.610941	0.00209972	0.0446627
XM_005686871.3	gene-MRPL33	MRPL33	transcript	84.3489	218.137	1.44422	1.99e-06	0.000108336
XM_013967709.2	gene-MRPL35	MRPL35	transcript	20.0613	25.966	0.454618	5.22e-05	0.00221305
XM_005678687.3	gene-MRPS15	MRPS15	transcript	35.8429	61.6856	0.863816	0.000206213	0.00723959
XM_018065567.1	gene-MRPS36	MRPS36	transcript	26.4724	42.8252	0.772571	0.00171626	0.0383742
XM_005694143.3	gene-MRPS7	MRPS7	transcript	10.6896	14.6429	0.537428	1.95e-05	0.000912406
XM_018061135.1	gene-MSI1	MSI1	transcript	0.159919	0	-21.0016	4.26e-12	3.17e-10
XM_005691140.3	gene-MSMO1	MSMO1	transcript	13.7138	57.7524	2.16929	0.000894956	0.0232741
XM_018038970.1	gene-MTCH1	MTCH1	transcript	16.3812	32.3563	1.06875	6.61e-07	3.76e-05
XM_018039582.1	gene-MTCL1	MTCL1	transcript	0.364797	0	-9.74157	4.78e-05	0.00205381
XM_005686615.3	gene-MTIF2	MTIF2	transcript	0.775951	0	-24.004	2.18e-15	1.04e-12
XM_018047105.1	gene-MTURN	MTURN	transcript	29.4361	17.921	-0.627517	0.000924295	0.0238722
XM_018044282.1	gene-MUM1L1	MUM1L1	transcript	2.4947	0.846078	-1.46088	7.64e-10	4.86e-08
XM_018052584.1	gene-MUSK	MUSK	transcript	0.694354	0.249016	-1.37859	0.00102131	0.0257746
XM_005696393.3	gene-MUT	MUT	transcript	7.46052	9.90822	0.499713	4.51e-07	2.59e-05
XM_018061849.1	gene-MVD	MVD	transcript	26.2284	97.6942	1.97357	0.00085929	0.0225522
XM_018060531.1	gene-MXRA8	MXRA8	transcript	54.1221	22.1843	-1.19605	0.000905937	0.0234685
XM_018048166.1	gene-MYBPC1	MYBPC1	transcript	0.164096	0	-22.7853	5.23e-14	1.05e-11
XM_018059119.1	gene-MYBPC3	MYBPC3	transcript	0.371949	0.0068764	-5.54204	4.41e-05	0.00190937
XM_013962978.2	gene-MYCBP	MYCBP	transcript	17.6337	21.808	0.393404	7.85e-05	0.00315964
XM_018064879.1	gene-MYCBPAP	MYCBPAP	transcript	0.0032272	0.199924	5.79677	2.08e-05	0.000967357
XM_018042224.1	gene-MYCL	MYCL	transcript	5.22602	1.89995	-1.37285	0.00011113	0.00425363
XM_018040246.1	gene-MYH11	MYH11	transcript	20.7941	7.86916	-1.31206	0.000118682	0.0045106
XM_018039180.1	gene-MYLIP	MYLIP	transcript	41.5298	22.4969	-0.797268	2.52e-05	0.00115245
NM_001285754.1	gene-MYLPF	MYLPF	transcript	0.103422	0	-4.63292	0.000559512	0.0162965
XM_018064342.1	gene-MYO18A	MYO18A	transcript	0.0630716	0	-22.2758	1.89e-13	2.63e-11
XM_005676279.3	gene-MYO1B	MYO1B	transcript	7.22047	0.0036384	-10.4763	6e-06	0.000306419
XM_018039562.1	gene-MYO5B	MYO5B	transcript	0.322157	0	-9.41635	8.28e-05	0.00329956
XM_018053556.1	gene-MYO9A	MYO9A	transcript	0.891939	0	-25.347	5.49e-17	6.3e-14
XM_018041294.1	gene-MYOF	MYOF	transcript	0.0397608	4.40271	6.80108	0.000120464	0.00456825
XM_005685718.3	gene-MYZAP	MYZAP	transcript	17.5647	9.01906	-0.868903	0.00139257	0.0326461
XM_018056803.1	gene-NAA16	NAA16	transcript	0.717906	0.329812	-1.01639	0.000962478	0.0245855
XM_018052443.1	gene-NAA35	NAA35	transcript	0.242965	0.0008202	-6.19659	0.00185363	0.0406019
XM_005709487.3	gene-NABP2	NABP2	transcript	3.04707	1.22699	-1.21798	0.00042067	0.0130565
XM_018047571.1	gene-NAP1L1	NAP1L1	transcript	0.378566	61.8244	7.39392	0.00174783	0.0388782
XM_005709621.3	gene-NAP1L5	NAP1L5	transcript	5.35509	12.0061	1.24594	0.00114882	0.0283649
XM_018057280.1	gene-NAPB	NAPB	transcript	4.99538	3.3068	-0.507552	0.00119539	0.0292172
XM_005690076.3	gene-NAT10	NAT10	transcript	4.21148	2.59802	-0.60242	0.000435797	0.0134221
XM_018043159.1	gene-NAV2	NAV2	transcript	0.803598	0.133849	-2.46716	0.000229868	0.00788356
XM_013963654.2	gene-NAV3	NAV3	transcript	0	0.0413198	21.2369	2.35e-12	1.9e-10
XM_013976609.2	gene-NAXE	NAXE	transcript	0.527431	0.0463268	-3.33344	0.000186017	0.00661962
XM_018055622.1	gene-NBAS	NBAS	transcript	0.180618	0.003784	-5.0399	0.000845899	0.0223014
XM_018056651.1	gene-NBEA	NBEA	transcript	0.25244	0	-24.4546	6.48e-16	4.05e-13
XM_018066728.1	gene-NBEAL2	NBEAL2	transcript	0.223129	0.0039626	-5.361	9.63e-06	0.000477979
XM_013969291.2	gene-NBN	NBN	transcript	0.374649	0	-8.10747	1.31e-06	7.28e-05
XM_018059772.1	gene-NCAM1	NCAM1	transcript	2.11798	0	-26.27	3.94e-18	8.89e-15
XM_018059010.1	gene-NCAPD3	NCAPD3	transcript	0.0555052	0	-21.5186	1.22e-12	1.13e-10
XM_005699360.3	gene-NCOA4	NCOA4	transcript	44.0272	78.5043	0.921592	0.000798942	0.0213733
XM_018057745.1	gene-NCOA6	NCOA6	transcript	0.0345332	0.664867	4.33072	0.000424349	0.0131542
XM_018064703.1	gene-NCOR1	NCOR1	transcript	0.0339054	0.235278	2.85775	0.00021051	0.00736941
XM_018061389.1	gene-NCOR2	NCOR2	transcript	0	0.0353996	21.0446	3.73e-12	2.83e-10
XM_005696602.3	gene-NCR3	NCR3	transcript	2.00643	0.462573	-1.99487	0.000634267	0.0179071
XM_018040247.1	gene-NDE1	NDE1	transcript	0.650909	7.34505	3.59588	1.73e-06	9.5e-05
XM_005687689.3	gene-NDFIP2	NDFIP2	transcript	25.087	30.3845	0.363857	6.88e-05	0.00281103
XM_018054520.1	gene-NDRG2	NDRG2	transcript	23.9408	12.1467	-0.894337	0.000129497	0.00483931
XM_018042249.1	gene-NDST2	NDST2	transcript	4.93781	2.57399	-0.854375	0.00108749	0.0271504
XM_018044263.1	gene-NDUFA1	NDUFA1	transcript	83.3869	145.145	0.875547	0.0019694	0.0424071
XM_005679827.3	gene-NDUFA12	NDUFA12	transcript	79.5855	123.929	0.717583	0.00103289	0.0260363
XM_005683043.3	gene-NDUFA2	NDUFA2	transcript	57.0686	103.587	0.93788	1.99e-05	0.000927626
XM_005678973.3	gene-NDUFA4	NDUFA4	transcript	241.103	543.231	1.24598	0.000242142	0.00826172
XM_005679404.3	gene-NDUFA5	NDUFA5	transcript	32.1803	53.9368	0.822966	0.000452552	0.0138212
XM_013973517.2	gene-NDUFAF3	NDUFAF3	transcript	13.1697	19.5478	0.650747	1.14e-05	0.000557302
XM_018046860.1	gene-NDUFB2	NDUFB2	transcript	30.7332	40.4489	0.483539	1.86e-05	0.000873335
XM_005675278.3	gene-NDUFB5	NDUFB5	transcript	34.4196	50.6716	0.638074	0.00101184	0.0255732
XM_018051880.1	gene-NDUFB6	NDUFB6	transcript	53.3252	86.0969	0.770777	0.00198494	0.0426321
XM_018058556.1	gene-NDUFB9	NDUFB9	transcript	64.7749	92.2887	0.591769	0.000125919	0.00473135
XM_005676414.3	gene-NDUFS1	NDUFS1	transcript	25.6551	42.411	0.811582	8.03e-05	0.00322122
XM_005675642.3	gene-NDUFV3	NDUFV3	transcript	6.3863	13.2392	1.13131	3.81e-06	0.000198355
XM_018062980.1	gene-NEB	NEB	transcript	0.0211524	0	-21.4694	1.35e-12	1.22e-10
XR_001918678.1	gene-NEDD4	NEDD4	transcript	0.182613	0	-22.5326	9.93e-14	1.66e-11
XM_018039444.1	gene-NEDD4L	NEDD4L	transcript	0.0103182	0.626655	5.89293	1.24e-05	0.000602834
XM_005686129.3	gene-NEK9	NEK9	transcript	21.6986	15.9118	-0.354735	0.00109917	0.0273784
XM_018047900.1	gene-NELL2	NELL2	transcript	0.720456	2.48449	1.8694	5.34e-08	3.24e-06
XM_018057302.1	gene-NET1	NET1	transcript	8.59616	4.61721	-0.801503	0.00147793	0.0342554
XM_018064561.1	gene-NEURL4	NEURL4	transcript	6.32926	3.73734	-0.671006	0.000303946	0.00997126
XM_005678200.3	gene-NEXN	NEXN	transcript	0.773839	0	-23.896	2.91e-15	1.31e-12
XM_018064270.1	gene-NF1	NF1	transcript	6.62916	2.82187	-1.14333	0.00152742	0.0350814
XM_018061010.1	gene-NF2	NF2	transcript	0.0684432	0.0009104	-4.49048	0.00172772	0.0385603
XM_018062215.1	gene-NFAT5	NFAT5	transcript	2.5013	0.228099	-3.37319	0.000933874	0.0240655
XM_018039658.1	gene-NFATC1	NFATC1	transcript	0.119832	0.015906	-2.77166	3.19e-06	0.000168636
XM_018064944.1	gene-NFE2L1	NFE2L1	transcript	32.8869	43.3784	0.490063	8.29e-05	0.00330327
XM_005678338.3	gene-NFIA	NFIA	transcript	10.9154	5.36902	-0.92778	4.16e-05	0.00180868
XM_018051951.1	gene-NFIB	NFIB	transcript	0.0529388	0	-22.162	2.51e-13	3.32e-11
XM_018066509.1	gene-NFKBIA	NFKBIA	transcript	20.2248	14.741	-0.363584	0.000689203	0.019089
XM_005688676.3	gene-NFS1	NFS1	transcript	6.63551	9.50014	0.604308	9.73e-06	0.000481933
XM_018055448.1	gene-NFU1	NFU1	transcript	15.0681	26.0769	0.876251	7.25e-06	0.00036615
XM_018043756.1	gene-NHS	NHS	transcript	3.43646	2.1556	-0.576647	0.00230403	0.0477118
XM_018053263.1	gene-NHSL1	NHSL1	transcript	0.113126	0	-22.8777	4.13e-14	8.91e-12
XM_018042466.1	gene-NID1	NID1	transcript	37.2131	23.9834	-0.543407	0.000432033	0.0133491
XM_018066741.1	gene-NISCH	NISCH	transcript	2.45017	0.999735	-1.19584	4.86e-06	0.000250398
XM_018064576.1	gene-NLGN2	NLGN2	transcript	3.42023	1.82744	-0.804632	0.00127542	0.0305909
XM_013972955.2	gene-NMB	NMB	transcript	8.82925	2.00747	-2.05244	0.000147672	0.00543715
XM_005690716.3	gene-NMNAT1	NMNAT1	transcript	17.6373	31.723	0.928727	2.38e-05	0.00109223
XM_013972774.2	gene-NNT	NNT	transcript	2.46965	5.14125	1.14595	0.000301524	0.00990327
XM_018066323.1	gene-NOVA1	NOVA1	transcript	4.43369	2.45779	-0.757628	0.000774609	0.0209385
XM_005681743.3	gene-NPFFR2	NPFFR2	transcript	0.260235	1.59455	2.70919	0.00229089	0.0475655
XM_013964480.2	gene-NPNT	NPNT	transcript	17.0171	7.74469	-1.04261	1.76e-05	0.000829961
XM_018065020.1	gene-NR1D1	NR1D1	transcript	2.91208	1.41636	-0.943416	0.000706104	0.0194632
XM_018041999.1	gene-NR1D2	NR1D2	transcript	40.7426	27.9127	-0.456463	0.00163647	0.0370131
XM_018067062.1	gene-NR2C2	NR2C2	transcript	0.21323	0.0132006	-3.78701	0.00016482	0.00598353
XM_018050203.1	gene-NR3C1	NR3C1	transcript	25.6145	17.6915	-0.444581	0.000180013	0.00645757
XM_005691196.3	gene-NR3C2	NR3C2	transcript	3.33027	1.25541	-1.31502	3.28e-06	0.000172547
XM_018047735.1	gene-NR4A1	NR4A1	transcript	0.123094	0	-21.073	3.48e-12	2.67e-10
XM_018063219.1	gene-NR4A2	NR4A2	transcript	0.301264	0	-23.2177	1.72e-14	4.78e-12
XM_018042541.1	gene-NRBF2	NRBF2	transcript	0	0.135435	20.6677	9.09e-12	6.23e-10
XM_018046932.1	gene-NRF1	NRF1	transcript	4.36367	2.62629	-0.64766	0.000369326	0.0117316
XM_018042028.1	gene-NRG1	NRG1	transcript	0.149332	0	-8.21377	0.00107718	0.0269651
XR_001919868.1	gene-NRG4	NRG4	transcript	0.312217	0	-21.0369	3.92e-12	2.95e-10
XM_018055221.1	gene-NRXN1	NRXN1	transcript	0.028968	0	-21.362	1.79e-12	1.53e-10
XM_018043410.1	gene-NRXN2	NRXN2	transcript	0.315451	0.034207	-3.1052	0.00142906	0.0333201
XM_005700493.3	gene-NSDHL	NSDHL	transcript	2.3397	13.5032	2.60663	4.43e-05	0.00191598
XM_005688849.3	gene-NSMCE2	NSMCE2	transcript	21.3837	28.2003	0.485899	0.000842542	0.0222276
XM_018056216.1	gene-NSMF	NSMF	transcript	2.57479	1.33368	-0.857996	0.000206748	0.00725327
XM_018066413.1	gene-NTRK3	NTRK3	transcript	0.240955	0	-8.32596	0.000452124	0.0138211
XM_018040893.1	gene-NUBP2	NUBP2	transcript	0	0.415377	7.55772	0.00208715	0.0444284
XM_018057011.1	gene-NUDT5	NUDT5	transcript	10.9814	14.557	0.491125	5.1e-05	0.00217113
XM_018059416.1	gene-NUMA1	NUMA1	transcript	28.0536	15.5904	-0.753446	0.00110358	0.0274643
XM_018042959.1	gene-NXF1	NXF1	transcript	6.7157	4.41605	-0.510388	0.000468506	0.0141959
XM_018041545.1	gene-OAT	OAT	transcript	16.1728	35.2111	1.19588	0.000822127	0.0218564
XM_018049444.1	gene-OCIAD1	OCIAD1	transcript	0.0233618	1.83824	6.18819	7.24e-05	0.00294402
XM_005681602.3	gene-OCIAD2	OCIAD2	transcript	2.81708	5.15878	0.946475	0.00158304	0.036118
XM_018055881.1	gene-ODF2	ODF2	transcript	0.0299016	0.671434	4.54394	0.000213925	0.00745257
XM_018047028.1	gene-OGDH	OGDH	transcript	0.158984	0	-22.3403	1.6e-13	2.34e-11
XM_005699180.2	gene-OIT3	OIT3	transcript	4.53577	17.6444	2.03422	0.000108205	0.00416947
XM_018040398.1	gene-ORAI2	ORAI2	transcript	0.0148882	0.311248	4.3638	1.43e-07	8.49e-06
XM_018047076.1	gene-OSBPL3	OSBPL3	transcript	0.186491	0	-21.8566	5.18e-13	5.84e-11
XM_018065156.1	gene-OSBPL6	OSBPL6	transcript	0.0847388	0	-21.761	6.77e-13	7.22e-11
XM_005678433.3	gene-OSBPL9	OSBPL9	transcript	0.418079	2.88545	2.8836	0.000450303	0.0137801
XM_005688571.3	gene-OSER1	OSER1	transcript	1.16035	0.435438	-1.32295	0.000541278	0.0158848
XM_005691626.3	gene-OSM	OSM	transcript	1.88624	19.0073	3.39395	5.8e-05	0.00242272
XM_005689204.2	gene-OSR2	OSR2	transcript	2.54667	1.25581	-0.925833	1.4e-05	0.000673655
XM_018049083.1	gene-OTOGL	OTOGL	transcript	0.0521908	0.0973544	0.96539	0.00166547	0.0375113
XM_018066577.1	gene-OTUD7A	OTUD7A	transcript	0.689394	0.198869	-1.67917	0.00197107	0.0424188
XM_013972600.2	gene-OXLD1	OXLD1	transcript	2.06378	3.20776	0.72169	0.000194698	0.00688305
XM_005675723.3	gene-OXNAD1	OXNAD1	transcript	1.62642	3.0643	1.00372	0.00157329	0.035924
XM_005691420.3	gene-P2RX4	P2RX4	transcript	6.09358	15.5245	1.44031	0.000721303	0.019806
XM_013970662.2	gene-P2RX7	P2RX7	transcript	0.222489	0.0014778	-6.18171	0.000533671	0.0157119
XM_018042932.1	gene-PACS1	PACS1	transcript	7.04799	3.52251	-0.900251	0.000565938	0.0164296
XM_018048865.1	gene-PACSIN2	PACSIN2	transcript	14.1088	9.30087	-0.513375	0.00137845	0.0324191
XM_018054709.1	gene-PADI6	PADI6	transcript	0.702874	0.215454	-1.59976	2.13e-06	0.000115623
XM_005692567.3	gene-PAFAH1B3	PAFAH1B3	transcript	0.170814	2.88472	4.08314	0.000625488	0.0177542
XM_018044119.1	gene-PAK3	PAK3	transcript	0.325904	0	-9.97173	5.6e-09	3.5e-07
XM_018042534.1	gene-PALD1	PALD1	transcript	0	0.224193	22.7344	5.9e-14	1.15e-11
XM_018051787.1	gene-PALLD	PALLD	transcript	17.2513	0	-29.5081	1.83e-22	3.13e-18
XM_013966730.2	gene-PAPD4	PAPD4	transcript	1.25702	0.488071	-1.2697	0.000172664	0.00622161
XM_005681330.3	gene-PAPSS1	PAPSS1	transcript	25.0907	36.531	0.624615	6.84e-06	0.000346992
XM_018041299.1	gene-PAPSS2	PAPSS2	transcript	45.8195	89.8553	1.06623	0.00173156	0.03862
XM_018039212.1	gene-PAQR8	PAQR8	transcript	2.73227	1.22793	-1.06318	1.79e-05	0.000846016
XM_018057055.1	gene-PARD3	PARD3	transcript	13.3306	6.86844	-0.864338	3.69e-06	0.000192764
XM_018060570.1	gene-PARD3B	PARD3B	transcript	0.379888	0.0095	-4.82338	0.000125283	0.00471156
XM_018039768.1	gene-PARD6G	PARD6G	transcript	3.78223	1.71002	-1.05616	0.000156988	0.00572628
XM_005690737.3	gene-PARK7	PARK7	transcript	126.913	181.835	0.599529	0.00185661	0.0406466
XM_018048178.1	gene-PARPBP	PARPBP	transcript	0.37818	0	-23.0877	2.4e-14	6e-12
XM_018059567.1	gene-PARVA	PARVA	transcript	0.647366	0.001536	-7.35375	2e-06	0.000109155
XM_018043142.1	gene-PC	PC	transcript	0.279152	0	-23.2608	1.1e-15	6.29e-13
XM_018047665.1	gene-PCBP2	PCBP2	transcript	8.9895	4.74668	-0.824158	0.000320216	0.0103902
XM_005675535.3	gene-PCCB	PCCB	transcript	31.9573	50.4577	0.746034	0.000125626	0.00472238
XM_018056819.1	gene-PCDH17	PCDH17	transcript	0	0.237751	22.7296	5.92e-14	1.15e-11
XM_018047285.1	gene-PCLO	PCLO	transcript	1.05034	0.267253	-1.85795	0.000130387	0.00486523
XM_018052438.1	gene-PCNT	PCNT	transcript	0.760157	0.203298	-1.82479	0.00024297	0.00828012
XM_018059739.1	gene-PCSK7	PCSK7	transcript	1.12409	0.0002928	-10.2987	3.08e-06	0.000163129
XM_018065452.1	gene-PCYT2	PCYT2	transcript	15.9993	27.091	0.839573	0.001801	0.0397019
XM_018041383.1	gene-PDCD11	PDCD11	transcript	5.69757	3.65255	-0.549206	0.00193797	0.0419583
XM_013968472.2	gene-PDE1A	PDE1A	transcript	0	0.0761072	20.6923	8.58e-12	5.93e-10
XM_018051050.1	gene-PDE4A	PDE4A	transcript	0.0881372	0.006242	-3.42516	0.00209898	0.0446581
XM_013962491.2	gene-PDE4DIP	PDE4DIP	transcript	0.881704	0	-25.8133	1.47e-17	2.53e-14
XM_013969392.2	gene-PDGFD	PDGFD	transcript	0.0012508	0.540529	7.59588	1.69e-07	9.98e-06
XM_018044485.1	gene-PDHA1	PDHA1	transcript	43.7666	60.2245	0.543929	7.64e-05	0.00308516
XM_005695783.2	gene-PDHB	PDHB	transcript	60.7634	82.8104	0.527441	0.0017463	0.0388643
XM_018052310.1	gene-PDLIM2	PDLIM2	transcript	1.09509	0.0248944	-5.21842	8.11e-06	0.000406605
XM_018056633.1	gene-PDS5B	PDS5B	transcript	10.4486	5.42456	-0.858824	0.000390361	0.012273
XM_005700703.3	gene-PDZD11	PDZD11	transcript	42.9039	60.3996	0.576195	7.49e-05	0.00303033
XM_005678458.2	gene-PDZK1IP1	PDZK1IP1	transcript	0	0.29243	20.7352	7.76e-12	5.43e-10
XM_018059757.1	gene-PECR	PECR	transcript	5.52356	9.71138	0.899082	3.42e-05	0.00152035
XM_018064610.1	gene-PER1	PER1	transcript	0.157456	0.013557	-3.36888	0.00235788	0.0484472
XR_001917237.1	gene-PER2	PER2	transcript	0.132978	0	-7.56189	0.0015166	0.0349114
XM_005694973.3	gene-PEX11A	PEX11A	transcript	3.68632	4.71103	0.440631	0.000867452	0.0227315
XM_005700601.3	gene-PGK1	PGK1	transcript	98.3566	158.437	0.772468	5.9e-06	0.000302008
XM_018049365.1	gene-PGM2	PGM2	transcript	8.12846	12.3173	0.688377	0.00142889	0.0333201
XM_018052925.1	gene-PGM3	PGM3	transcript	14.2859	17.4048	0.371623	0.000369599	0.0117316
XM_018063682.1	gene-PGS1	PGS1	transcript	6.21861	14.1939	1.26603	0.000161038	0.00586654
XM_013974149.2	gene-PHACTR1	PHACTR1	transcript	0.57341	0	-24.5237	5.37e-16	3.53e-13
XM_018057793.1	gene-PHF20	PHF20	transcript	1.34207	0.10354	-3.61705	0.00229235	0.0475728
XM_018059188.1	gene-PHF21A	PHF21A	transcript	0	0.517608	9.5771	3.7e-06	0.000193292
XM_018052105.1	gene-PHF24	PHF24	transcript	0.168693	0	-23.1891	1.86e-14	4.98e-12
XM_013969111.2	gene-PHF3	PHF3	transcript	1.42943	0.303288	-2.1205	0.00161424	0.0365819
XM_018043980.1	gene-PHKA2	PHKA2	transcript	3.92672	1.88763	-0.958691	0.000387822	0.0122144
XM_018061969.1	gene-PHKB	PHKB	transcript	2.77927	13.985	2.41219	0.000182292	0.00651672
XM_018062513.1	gene-PHLDB3	PHLDB3	transcript	0.640838	2.2316	1.86384	0.000225782	0.00777728
XM_013968514.2	gene-PHYH	PHYH	transcript	32.2648	57.8209	0.92884	0.00204213	0.0436534
XM_005688585.3	gene-PI3	PI3	transcript	1.87402	10.1482	2.50555	0.00211817	0.0449654
XM_018043108.1	gene-PICALM	PICALM	transcript	0.028421	2.79939	6.64852	7.53e-05	0.00304374
XR_001917450.1	gene-PIDD1	PIDD1	transcript	0.000126	0.303584	6.2254	5.66e-05	0.00237393
XM_005685998.3	gene-PIGH	PIGH	transcript	3.92021	5.95094	0.68962	6.59e-05	0.00271401
XM_005693153.3	gene-PIGW	PIGW	transcript	10.3	14.8731	0.613489	0.000143978	0.00532164
XM_018046399.1	gene-PIGZ	PIGZ	transcript	0.087909	0	-21.5044	1.27e-12	1.16e-10
XM_018059609.1	gene-PIK3C2A	PIK3C2A	transcript	24.9435	41.7237	0.825012	0.000325399	0.0105227
XM_005678520.3	gene-PIK3R3	PIK3R3	transcript	3.69496	6.60286	0.919245	0.000150291	0.00552412
XM_013971383.2	gene-PIKFYVE	PIKFYVE	transcript	0.642423	0.290752	-1.05397	0.00128053	0.0306738
XM_005700764.3	gene-PIM2	PIM2	transcript	3.89537	12.4729	1.76096	0.000282867	0.00939431
XM_018048019.1	gene-PIP4K2C	PIP4K2C	transcript	10.5767	6.35994	-0.640139	0.000709406	0.0195124
XM_018065380.1	gene-PITPNC1	PITPNC1	transcript	4.2e-06	0.600131	8.4865	6.23e-05	0.00258619
XM_018061339.1	gene-PITPNM2	PITPNM2	transcript	1.17182	0.0364082	-4.88236	0.00122173	0.0296337
XM_018041727.1	gene-PITX3	PITX3	transcript	0.0445798	0.23458	2.4	0.00125675	0.0302868
XM_018061075.1	gene-PIWIL3	PIWIL3	transcript	0.202186	0.0272662	-2.7498	9.59e-05	0.00375722
XM_018063329.1	gene-PKP4	PKP4	transcript	0	0.172592	22.2506	1.99e-13	2.75e-11
XM_018048455.1	gene-PLBD1	PLBD1	transcript	16.6001	33.6941	1.10404	0.000305029	0.00999156
XM_018065261.1	gene-PLCD3	PLCD3	transcript	0.0859082	0.719156	3.08889	0.000654518	0.0183647
XM_018057869.1	gene-PLCG1	PLCG1	transcript	14.0595	8.30993	-0.668038	2.67e-05	0.00121412
XM_018059604.1	gene-PLEKHA7	PLEKHA7	transcript	0.225973	0	-23.3904	1.1e-14	3.5e-12
XM_005675826.3	gene-PLEKHB2	PLEKHB2	transcript	8.98633	11.8505	0.491631	1.14e-07	6.8e-06
XM_018053354.1	gene-PLEKHG1	PLEKHG1	transcript	0.0326584	0.375446	3.59175	0.00116434	0.028637
XM_018052020.1	gene-PLGRKT	PLGRKT	transcript	1.66282	5.73615	1.86081	0.00160155	0.0364159
XM_005700565.3	gene-PLS3	PLS3	transcript	88.3815	155.045	0.892482	1.73e-05	0.000819221
XM_005687913.3	gene-PLXDC2	PLXDC2	transcript	43.5888	22.5701	-0.85762	3.25e-06	0.000171562
XM_018046916.1	gene-PLXNA4	PLXNA4	transcript	2.87584	1.15086	-1.22178	1.7e-05	0.000808137
XM_018067249.1	gene-PLXNB1	PLXNB1	transcript	0.184567	0.0002332	-8.31622	1.75e-06	9.63e-05
XM_018057626.1	gene-PMEPA1	PMEPA1	transcript	26.429	16.1732	-0.619542	0.00105784	0.0265796
XM_018047264.1	gene-PMPCB	PMPCB	transcript	31.6629	50.0941	0.749045	3.64e-05	0.0016081
XM_005695254.3	gene-PNN	PNN	transcript	10.268	6.77125	-0.507552	0.00149898	0.0346036
XM_018051866.1	gene-PNOC	PNOC	transcript	0.390127	0.0092436	-5.28418	0.000969721	0.0247191
XM_005685402.3	gene-PNP	PNP	transcript	5.23218	11.3497	1.20461	0.00128973	0.0308063
XM_005693713.3	gene-PNPO	PNPO	transcript	7.36005	14.2434	1.03988	7.69e-06	0.000386734
XM_018046438.1	gene-POGK	POGK	transcript	11.3037	7.29245	-0.544968	0.000181462	0.00649782
XM_005685056.3	gene-POLK	POLK	transcript	0.172813	1.54523	3.25282	0.000646194	0.0181726
XM_018055368.1	gene-POLR1A	POLR1A	transcript	6.19315	3.7747	-0.620345	0.000179111	0.00643439
XM_005683878.3	gene-POLR1E	POLR1E	transcript	35.5259	50.9829	0.608932	1.02e-05	0.000503628
XM_005675838.3	gene-POLR2D	POLR2D	transcript	14.0316	20.1708	0.607299	2.17e-08	1.34e-06
XM_018047397.1	gene-PON2	PON2	transcript	23.1138	34.4895	0.662972	0.000507351	0.0151018
XM_018053119.1	gene-POPDC3	POPDC3	transcript	1.76365	0.722738	-1.19031	0.00200793	0.04304
XM_005687495.3	gene-POSTN	POSTN	transcript	16.9692	92.5292	2.51825	3.52e-05	0.00155852
XM_018047757.1	gene-POU6F1	POU6F1	transcript	0.314205	0	-8.75718	0.000431042	0.0133281
XM_018042574.1	gene-PPA1	PPA1	transcript	18.9518	27.2317	0.608241	0.000433692	0.0133774
XM_018050172.1	gene-PPARGC1B	PPARGC1B	transcript	0.779516	0	-11.4923	0.000146179	0.00539139
XM_005680153.3	gene-PPHLN1	PPHLN1	transcript	0.869548	0.506135	-0.695249	0.000643365	0.0181108
XM_018047035.1	gene-PPIA	PPIA	transcript	389.624	600.844	0.708992	0.000316458	0.0102959
XM_005678602.3	gene-PPIH	PPIH	transcript	8.07648	16.2777	1.08365	0.000760646	0.0206427
XM_018039213.1	gene-PPIL1	PPIL1	transcript	20.591	26.5282	0.450808	0.000707899	0.0195064
XM_013965807.2	gene-PPIP5K2	PPIP5K2	transcript	3.16726	1.23362	-1.26653	9.7e-06	0.000480697
XM_018040145.1	gene-PPL	PPL	transcript	0.736701	0.00553	-6.89367	8.19e-06	0.000409821
XR_001918064.1	gene-PPM1H	PPM1H	transcript	0	0.053289	21.0976	3.29e-12	2.55e-10
XM_018061256.1	gene-PPP1CC	PPP1CC	transcript	78.2184	108.029	0.551	0.000200429	0.00705953
XR_001919343.1	gene-PPP1R12B	PPP1R12B	transcript	0.851231	0.272111	-1.53612	0.000869079	0.0227474
XM_018044433.1	gene-PPP2R3B	PPP2R3B	transcript	3.71945	1.78268	-0.967696	0.000830803	0.0220191
XM_018042310.1	gene-PPP3CB	PPP3CB	transcript	10.3239	7.0002	-0.4696	0.000657088	0.0184188
XM_005686623.2	gene-PPP4R3B	PPP4R3B	transcript	37.9438	27.2901	-0.385617	3.05e-05	0.00136905
XM_018066382.1	gene-PPP4R4	PPP4R4	transcript	0.083231	0.0042872	-4.01046	5.54e-05	0.00233762
XM_018063080.1	gene-PPP6R1	PPP6R1	transcript	0	0.310088	8.82626	5.79e-06	0.00029657
XM_018041306.1	gene-PPRC1	PPRC1	transcript	0.206587	0.0044704	-5.14287	9.73e-05	0.00380356
XM_005696556.3	gene-PPT2	PPT2	transcript	3.22894	7.47025	1.29997	0.000773756	0.0209309
XM_018043432.1	gene-PRCP	PRCP	transcript	0.0704904	1.25667	4.18161	0.00235833	0.0484472
XM_018051675.1	gene-PRDM15	PRDM15	transcript	1.83001	1.19864	-0.524953	0.00095488	0.0244176
XM_018060470.1	gene-PRDM16	PRDM16	transcript	0.364818	0.123908	-1.46803	0.000671157	0.0186854
XM_018060600.1	gene-PRDM2	PRDM2	transcript	0.104399	0	-22.8305	4.66e-14	9.69e-12
XM_018050681.1	gene-PRDM6	PRDM6	transcript	1.59324	0.89283	-0.743696	0.00181715	0.0400065
XR_001917150.1	gene-PRELID3A	PRELID3A	transcript	0	0.126777	20.8586	5.8e-12	4.17e-10
XM_018057607.1	gene-PRELID3B	PRELID3B	transcript	3.0021	4.97951	0.820053	0.000653899	0.0183556
XM_005686554.3	gene-PREPL	PREPL	transcript	2.27268	3.8237	0.844485	0.00123544	0.029899
XM_018066500.1	gene-PRIMA1	PRIMA1	transcript	1.65497	0.414245	-1.88936	0.000152742	0.00560399
XM_018065500.1	gene-PRKAA1	PRKAA1	transcript	13.4513	20.7909	0.712871	0.000229522	0.00787483
XM_005680006.3	gene-PRKAG1	PRKAG1	transcript	11.5349	13.2068	0.280457	0.00138003	0.0324318
XM_018066225.1	gene-PRKD1	PRKD1	transcript	21.4308	31.8045	0.66069	0.000472804	0.0143059
XM_018052530.1	gene-PRMT2	PRMT2	transcript	1.54825	0	-23.6904	4.97e-15	1.98e-12
XM_005687955.3	gene-PRPF18	PRPF18	transcript	0.670883	6.0033	3.2511	1.73e-06	9.5e-05
XM_013962444.2	gene-PRPF3	PRPF3	transcript	0	2.23403	24.9209	1.8e-16	1.58e-13
XM_018063141.1	gene-PRPF40A	PRPF40A	transcript	0.134869	2.64246	4.37453	0.000394664	0.0123992
XR_001917107.1	gene-PRPF4B	PRPF4B	transcript	0	0.17308	22.8627	4.26e-14	9.05e-12
XM_018063752.1	gene-PRPSAP1	PRPSAP1	transcript	15.7304	9.5421	-0.627276	1.95e-05	0.000913913
XM_018050300.1	gene-PSD2	PSD2	transcript	0.172351	0.0569874	-1.48363	0.00073949	0.0201895
XM_005695100.3	gene-PSMA4	PSMA4	transcript	35.8012	45.9842	0.444052	0.00190015	0.0413789
NM_001285698.1	gene-PSMA6	PSMA6	transcript	77.3412	103.93	0.509312	0.00036538	0.0116312
XM_005685017.3	gene-PSMB1	PSMB1	transcript	111.822	166.3	0.652424	0.000494389	0.0148276
XM_005687126.3	gene-PSMB7	PSMB7	transcript	72.8818	100.649	0.546975	0.00214951	0.0454179
XM_005676052.2	gene-PSMD14	PSMD14	transcript	30.862	37.7114	0.374252	0.00245003	0.0497771
XM_005697153.3	gene-PSMG2	PSMG2	transcript	20.3128	26.8856	0.488571	0.000213064	0.00743254
XM_018052601.1	gene-PTBP3	PTBP3	transcript	3.17762	0.187857	-3.91039	0.00207878	0.044283
XM_018052473.1	gene-PTCH1	PTCH1	transcript	0.288716	0	-24.1584	1.44e-15	7.59e-13
XM_018044009.1	gene-PTCHD1	PTCHD1	transcript	0.348323	0.0196182	-4.0333	0.000952577	0.0243811
XM_018055956.1	gene-PTGES	PTGES	transcript	9.80503	3.90365	-1.24198	0.000659079	0.0184506
XM_018048057.1	gene-PTGES3	PTGES3	transcript	105.668	66.3365	-0.576686	0.000445188	0.0136624
XM_005678194.3	gene-PTGFR	PTGFR	transcript	178.319	647.372	1.94813	0.00219876	0.0461762
XM_018060731.1	gene-PTGS2	PTGS2	transcript	3.34482	1.45647	-1.10404	0.000272938	0.00914571
XM_018066735.1	gene-PTH1R	PTH1R	transcript	0.792824	0.12085	-2.6075	3.22e-10	2.06e-08
XM_018058629.1	gene-PTK2	PTK2	transcript	16.6155	12.1702	-0.355554	0.00228975	0.0475533
XM_005684037.3	gene-PTK2B	PTK2B	transcript	0.0013564	0.251761	6.86822	7.15e-05	0.00291009
XM_018049695.1	gene-PTPN13	PTPN13	transcript	0.235009	3.19303	3.86361	0.000529182	0.015638
XM_005684287.3	gene-PTPN3	PTPN3	transcript	0.214432	0.403962	1.00586	0.00130948	0.031106
XM_018043567.1	gene-PTPN5	PTPN5	transcript	0.223348	0.0060454	-4.88801	0.000285063	0.00944677
XM_018042947.1	gene-PTPRF	PTPRF	transcript	0.894792	0	-25.7026	2.02e-17	3.27e-14
XM_005680173.2	gene-PTPRR	PTPRR	transcript	3.09537	8.55088	1.55464	6.78e-10	4.32e-08
XM_018057242.1	gene-PTPRU	PTPRU	transcript	3.5543	1.44434	-1.20403	0.000502174	0.0149943
XM_018059782.1	gene-PTS	PTS	transcript	20.2186	30.1137	0.661024	0.000166897	0.00604164
XM_018039847.1	gene-PTX4	PTX4	transcript	0.0678566	0.0082564	-2.63246	0.000530706	0.0156534
XM_018055596.1	gene-PUM2	PUM2	transcript	0.0122812	18.3759	10.4495	1.23e-20	8.84e-17
XM_018050093.1	gene-PWWP2A	PWWP2A	transcript	5.646	3.4383	-0.62501	0.000771684	0.0209027
XR_001918487.1	gene-PXDN	PXDN	transcript	0.534106	0	-24.8383	2.27e-16	1.86e-13
XM_013966023.2	gene-PXYLP1	PXYLP1	transcript	0.00146	0.525441	8.06364	0.000264654	0.00890624
XM_005699864.3	gene-PYGM	PYGM	transcript	1.43577	2.64393	0.971469	0.000264344	0.00889949
XM_018067162.1	gene-QRICH1	QRICH1	transcript	16.4348	11.2633	-0.456701	9.62e-05	0.00376407
XM_018048043.1	gene-R3HDM2	R3HDM2	transcript	12.2768	7.47076	-0.618999	0.000153782	0.00563281
XM_005685123.3	gene-RAB11A	RAB11A	transcript	59.6118	77.0731	0.454682	3.93e-06	0.000204583
XM_018050995.1	gene-RAB11B	RAB11B	transcript	14.308	9.92976	-0.434818	0.00168901	0.0379126
XM_018041426.1	gene-RAB11FIP2	RAB11FIP2	transcript	10.191	5.64032	-0.753838	0.00086178	0.0225969
XM_018054065.1	gene-RAB15	RAB15	transcript	0.0886844	0.0004872	-5.62215	0.00127193	0.0305575
XM_018054228.1	gene-RAB27A	RAB27A	transcript	0.926635	3.0774	1.81478	0.00114495	0.0282977
XM_005697258.3	gene-RAB27B	RAB27B	transcript	3.93145	2.80971	-0.395725	0.000812169	0.0216586
NM_001314182.1	gene-RAB2A	RAB2A	transcript	45.7994	78.4802	0.855655	0.00104975	0.0264072
XM_018047949.1	gene-RAB3IP	RAB3IP	transcript	2.50051	4.60055	0.968337	0.00143979	0.0335339
XM_005692424.3	gene-RAB4B	RAB4B	transcript	10.0739	17.8203	0.907632	0.00174357	0.0388236
XM_018054313.1	gene-RAB8B	RAB8B	transcript	35.3711	52.3942	0.649078	8.39e-06	0.00041938
XM_018058370.1	gene-RAD21	RAD21	transcript	36.0173	14.4321	-1.22726	0.000776347	0.0209565
XM_018057856.1	gene-RALGAPB	RALGAPB	transcript	0.07149	1.75073	4.70565	7.91e-06	0.000397333
XM_018055800.1	gene-RALGPS1	RALGPS1	transcript	0.38903	0	-24.4363	6.81e-16	4.19e-13
XM_005682636.3	gene-RAPGEF6	RAPGEF6	transcript	0.103974	0	-22.5535	9.35e-14	1.62e-11
XM_018048385.1	gene-RARRES1	RARRES1	transcript	52.0812	149.838	1.60146	5.96e-05	0.00247809
XM_018060641.1	gene-RASAL2	RASAL2	transcript	0.0130308	0.227273	4.06689	0.000160651	0.00585493
XM_018042261.1	gene-RASSF4	RASSF4	transcript	0.108538	0	-22.1066	2.89e-13	3.66e-11
XM_005679780.3	gene-RASSF9	RASSF9	transcript	25.5044	13.3436	-0.844122	0.00203062	0.0434723
XM_013974828.2	gene-RBBP6	RBBP6	transcript	0.0368454	0.521433	3.87508	0.000403545	0.0126229
XM_005688073.3	gene-RBBP9	RBBP9	transcript	6.25734	9.02084	0.617406	0.0017625	0.0391336
XM_018048246.1	gene-RBFOX2	RBFOX2	transcript	0	0.0716312	20.695	8.24e-12	5.72e-10
XM_005686872.3	gene-RBKS	RBKS	transcript	1.6616	4.20146	1.42826	5.76e-05	0.00240857
XM_013967692.2	gene-RBM11	RBM11	transcript	0.0719546	0.872292	3.60512	2.73e-06	0.000146087
XM_018046649.1	gene-RBM33	RBM33	transcript	0.207483	0.0001394	-7.26268	6.37e-05	0.00264003
XR_001297465.2	gene-RBM4	RBM4	transcript	0.208279	0	-6.3124	0.000210948	0.00737871
XM_018049385.1	gene-RBM47	RBM47	transcript	0.30632	0.737703	1.3403	0.000165893	0.00601542
XM_013973592.1	gene-RBM6	RBM6	transcript	1.98184	0.970309	-0.936433	0.000123393	0.00465675
XM_005680335.3	gene-RBMS2	RBMS2	transcript	13.105	7.19163	-0.77441	4.73e-05	0.00203343
XM_018067045.1	gene-RBMS3	RBMS3	transcript	0.886717	0.526323	-0.653673	0.000122637	0.00463023
XM_018049852.1	gene-RBP1	RBP1	transcript	77.3035	158.19	1.11308	0.00094778	0.0242893
XM_018055891.1	gene-RCAN1	RCAN1	transcript	9.14825	45.0212	2.35493	0.000885071	0.0230684
XM_018055902.1	gene-RCAN3	RCAN3	transcript	5.62846	2.04708	-1.35237	0.000774707	0.0209385
XM_018060766.1	gene-RCOR3	RCOR3	transcript	6.1725	1.88599	-1.63414	0.0021564	0.0455086
XM_005686002.3	gene-RDH11	RDH11	transcript	12.4942	33.3909	1.50029	0.00125508	0.0302636
XM_018052162.1	gene-RECK	RECK	transcript	0.599706	0.0111372	-5.38588	2.79e-09	1.75e-07
XM_013963255.2	gene-RELN	RELN	transcript	8.25163	4.43526	-0.807254	0.000539609	0.0158428
XM_005689473.3	gene-REXO2	REXO2	transcript	71.8855	157.017	1.20725	5.72e-07	3.27e-05
XM_005695851.3	gene-RFT1	RFT1	transcript	8.23635	13.1008	0.759086	0.000997564	0.0252792
XM_018043798.1	gene-RGAG4	RGAG4	transcript	5.53515	2.84463	-0.86884	1.68e-05	0.000796198
XM_018056796.1	gene-RGCC	RGCC	transcript	19.8463	57.1175	1.59309	0.000284275	0.00943362
XM_018052635.1	gene-RGS3	RGS3	transcript	5.77377	0	-12.8804	4.46e-08	2.71e-06
XM_005686033.3	gene-RGS6	RGS6	transcript	0.506409	0.0227482	-4.28915	0.00127576	0.0305909
XM_018063742.1	gene-RHBDF2	RHBDF2	transcript	0.465032	0.0044924	-6.25015	0.00120758	0.0294066
XM_005699065.3	gene-RHOBTB1	RHOBTB1	transcript	0.306209	0	-23.5593	7.08e-15	2.56e-12
XM_018061291.1	gene-RHOF	RHOF	transcript	0.370837	0.0725276	-2.25331	0.00121933	0.0295839
NM_001285713.1	gene-RIDA	RIDA	transcript	42.2918	61.4699	0.621832	0.000215059	0.00748299
XM_018048517.1	gene-RIMKLB	RIMKLB	transcript	1.57471	0.662837	-1.15869	0.000387492	0.0122095
XM_018057251.1	gene-RIN2	RIN2	transcript	0.808435	0.09547	-2.93878	0.000470247	0.0142386
XM_018058185.1	gene-RIPK2	RIPK2	transcript	11.8476	15.614	0.481642	0.00123471	0.029899
XM_018055132.1	gene-RMDN2	RMDN2	transcript	14.3486	38.6952	1.51639	1.69e-12	1.47e-10
XM_013965416.2	gene-RMND5B	RMND5B	transcript	0	0.389306	8.3724	0.00048282	0.0145425
XM_018066654.1	gene-RNF123	RNF123	transcript	0.176048	0	-22.8229	4.76e-14	9.79e-12
XM_013976196.2	gene-RNF128	RNF128	transcript	14.6998	32.1667	1.21885	0.00136707	0.0321975
XM_005683073.3	gene-RNF14	RNF14	transcript	2.7041	4.6051	0.849074	1.16e-06	6.44e-05
XM_018063756.1	gene-RNF157	RNF157	transcript	4.26634	1.94793	-1.04309	2.87e-15	1.3e-12
XM_018059348.1	gene-RNF169	RNF169	transcript	6.9978	4.71194	-0.478993	6.59e-05	0.00271401
XM_018041829.1	gene-RNF170	RNF170	transcript	16.5272	22.4108	0.527514	3.05e-06	0.000162153
XM_018052173.1	gene-RNF38	RNF38	transcript	0	0.101947	21.686	7.98e-13	8.08e-11
XM_018038837.1	gene-RNF39	RNF39	transcript	3.16289	1.54137	-0.950035	0.00127816	0.0306313
XM_018050650.1	gene-RNF44	RNF44	transcript	0.247203	0	-8.31169	6.83e-05	0.00279734
XM_005693135.2	gene-RNFT1	RNFT1	transcript	19.683	29.4801	0.663083	3.85e-05	0.00169158
XM_018055649.1	gene-ROCK2	ROCK2	transcript	0.37383	0	-23.683	5.07e-15	2.01e-12
XM_018053543.1	gene-RORA	RORA	transcript	0.867407	0.399086	-1.02035	0.000116854	0.00445094
XM_018052768.1	gene-RORB	RORB	transcript	0.290612	0.0946698	-1.51245	0.00163758	0.0370285
XM_005693440.3	gene-RPAIN	RPAIN	transcript	0.59584	1.87491	1.74409	0.00024595	0.00836182
XM_018064377.1	gene-RPH3AL	RPH3AL	transcript	0.0008836	0.167236	6.62261	0.00238935	0.0489603
XM_005675323.2	gene-RPL22L1	RPL22L1	transcript	87.2956	166.307	1.00471	0.000195184	0.00689738
XM_018056846.1	gene-RPRD1B	RPRD1B	transcript	6.20599	3.45965	-0.75411	0.00246221	0.0498716
XM_018043463.1	gene-RPS6KA4	RPS6KA4	transcript	0	0.374648	22.8283	4.65e-14	9.69e-12
XM_018053966.1	gene-RPS6KL1	RPS6KL1	transcript	0.101806	0	-21.6831	8.2e-13	8.24e-11
XM_018057228.1	gene-RRBP1	RRBP1	transcript	0.309672	0	-23.807	3.68e-15	1.59e-12
XM_018047270.1	gene-RSBN1L	RSBN1L	transcript	9.46376	6.10175	-0.538908	0.00233791	0.0482162
XM_018045820.1	gene-RTCA	RTCA	transcript	13.8702	26.824	1.02846	0.000554676	0.0161913
XM_018057509.1	gene-RTEL1	RTEL1	transcript	0.389279	0	-9.08726	0.000131425	0.00489972
XM_018066614.1	gene-RTL1	RTL1	transcript	0.0314626	0.119076	1.89817	0.00227331	0.0472998
XM_018058205.1	gene-RUNX1T1	RUNX1T1	transcript	0	0.23947	23.0555	2.6e-14	6.38e-12
XM_005675677.3	gene-S100B	S100B	transcript	6.49131	18.7308	1.61895	0.000663942	0.0185408
XM_018056555.1	gene-SACS	SACS	transcript	0.0007696	0.639502	8.88793	1.31e-06	7.29e-05
XM_018050901.1	gene-SAFB	SAFB	transcript	14.5283	9.21897	-0.566224	0.000591127	0.0169564
XM_018054122.1	gene-SAMD4A	SAMD4A	transcript	6.15282	2.81423	-1.04663	0.00021387	0.00745257
XM_018065915.1	gene-SAP130	SAP130	transcript	0.0458566	0	-20.8785	5.71e-12	4.11e-10
XM_005694133.3	gene-SAP30BP	SAP30BP	transcript	0.125971	0.0069114	-3.73254	3.64e-05	0.001608
XM_018042341.1	gene-SAR1A	SAR1A	transcript	75.088	96.6598	0.446895	0.000511478	0.0152036
XM_005682944.3	gene-SAR1B	SAR1B	transcript	37.5983	65.7883	0.890267	6.74e-05	0.00276677
XM_013975441.2	gene-SARAF	SARAF	transcript	84.5663	126.059	0.66289	0.000563487	0.0163818
XM_005689562.3	gene-SC5D	SC5D	transcript	45.7685	114.249	1.40343	2.13e-05	0.000990915
XM_018038475.1	gene-SCN10A	SCN10A	transcript	1.17267	0.19273	-2.46463	0.00114174	0.0282425
XM_013970517.2	gene-SCOC	SCOC	transcript	0.194149	0	-21.811	5.99e-13	6.54e-11
XM_018038776.1	gene-SCUBE3	SCUBE3	transcript	5.6466	1.86456	-1.48484	0.000825859	0.0219218
XM_018065656.1	gene-SDHA	SDHA	transcript	60.6616	90.1483	0.655488	0.00193374	0.0418926
XM_005677156.3	gene-SDHC	SDHC	transcript	51.8536	79.2509	0.692789	0.000395855	0.0124321
XR_001917262.1	gene-SDK1	SDK1	transcript	0.285203	0	-23.7342	4.44e-15	1.83e-12
XM_018039773.1	gene-SEC11C	SEC11C	transcript	32.4188	46.1921	0.593854	0.00021324	0.00743474
XM_018041040.1	gene-SEC14L5	SEC14L5	transcript	0.0668924	0.0155172	-1.9471	0.00124771	0.0301326
XM_005677781.3	gene-SEC22B	SEC22B	transcript	25.494	35.4996	0.562621	1.27e-06	7.05e-05
XM_018049229.1	gene-SEC24B	SEC24B	transcript	1.48673	0.507546	-1.4514	1.81e-05	0.000851601
XM_013968435.2	gene-SEC61A2	SEC61A2	transcript	6.86675	2.04947	-1.64501	6.47e-06	0.000328747
XM_018052520.1	gene-SECISBP2	SECISBP2	transcript	0.257399	0	-22.9232	3.68e-14	8.25e-12
XM_018067132.1	gene-SEMA3F	SEMA3F	transcript	0.0006208	0.198709	6.82133	0.000363253	0.0115815
XM_018054977.1	gene-SEMA4F	SEMA4F	transcript	0	0.4108	9.266	0.000108481	0.00417826
XM_018065614.1	gene-SEMA5A	SEMA5A	transcript	0.128648	0.0022722	-5.34772	0.000530975	0.0156534
XM_018050663.1	gene-SEMA6A	SEMA6A	transcript	0.54267	0	-24.8879	1.98e-16	1.67e-13
XM_018054167.1	gene-SEMA6D	SEMA6D	transcript	0.208794	0	-23.5163	7.91e-15	2.81e-12
XM_018052878.1	gene-SENP6	SENP6	transcript	15.4594	4.11247	-1.81211	0.00113256	0.0280558
XM_018049615.1	gene-SEPT11	SEPT11	transcript	0	0.0912012	5.9846	0.00196091	0.0423179
XM_018048829.1	gene-SEPT3	SEPT3	transcript	0.406766	0	-23.2167	1.73e-14	4.78e-12
XM_018064124.1	gene-SEPT4	SEPT4	transcript	0.949188	0.067711	-3.6487	0.000129488	0.00483931
XM_005684515.2	gene-SERINC1	SERINC1	transcript	130.071	161.262	0.394579	0.000478589	0.0144353
XM_018039369.1	gene-SERPINB12	SERPINB12	transcript	0.126887	0.987471	2.98698	0.000669154	0.018644
XM_018059337.1	gene-SERPINH1	SERPINH1	transcript	10.4308	34.1612	1.78922	0.0005903	0.0169496
XR_001918945.1	gene-SERTM1	SERTM1	transcript	0.361974	3.09178	3.16867	1.32e-05	0.000641064
XM_018039464.1	gene-SETBP1	SETBP1	transcript	5.13177	2.93992	-0.70626	0.00112056	0.0278306
XM_005675690.3	gene-SETD4	SETD4	transcript	0.0004572	0.492059	7.18473	0.000483398	0.0145549
XM_018066691.1	gene-SETD5	SETD5	transcript	1.05767	0.295162	-1.73436	0.00113533	0.0281165
XM_018042883.1	gene-SF1	SF1	transcript	1.85812	0.0244176	-6.14868	0.00165499	0.0373686
XM_018060984.1	gene-SF3A1	SF3A1	transcript	11.9762	6.54911	-0.773185	0.000277117	0.00924973
XM_018041445.1	gene-SFXN4	SFXN4	transcript	6.41578	9.20549	0.607212	0.00137529	0.0323555
XM_013965722.2	gene-SGCD	SGCD	transcript	0.894018	0.0193436	-5.39401	3.06e-08	1.88e-06
XM_005678298.3	gene-SGIP1	SGIP1	transcript	0	0.325873	9.2523	2.08e-06	0.000113172
XM_018048806.1	gene-SGSM3	SGSM3	transcript	0.72825	0	-24.082	1.77e-15	8.76e-13
XM_018042054.1	gene-SH2D4A	SH2D4A	transcript	0	0.366299	8.75283	0.000313336	0.0102201
XM_018055936.1	gene-SH3GLB2	SH3GLB2	transcript	0.002093	0.189706	5.21859	0.00141335	0.0330349
XM_018052743.1	gene-SH3YL1	SH3YL1	transcript	1.15814	2.4534	1.17669	0.00113921	0.0282044
XM_018053310.1	gene-SHPRH	SHPRH	transcript	0.149207	0	-22.8395	4.55e-14	9.52e-12
XM_018038468.1	gene-SIDT1	SIDT1	transcript	0.0549424	0	-21.7471	7.01e-13	7.38e-11
XM_018042967.1	gene-SIGIRR	SIGIRR	transcript	0.276711	0.012236	-3.98635	0.000658097	0.0184371
XM_013977021.2	gene-SIGLEC10	SIGLEC10	transcript	0.501525	0	-23.7528	4.25e-15	1.77e-12
XM_005683003.3	gene-SIL1	SIL1	transcript	3.92286	6.577	0.83185	0.000895752	0.0232817
XM_018065987.1	gene-SIN3A	SIN3A	transcript	11.7996	7.69201	-0.520327	0.00229529	0.0476003
XM_013967263.2	gene-SIPA1L1	SIPA1L1	transcript	0.0811986	0	-22.5855	8.69e-14	1.52e-11
XM_005688519.3	gene-SLA2	SLA2	transcript	2.24812	0.910554	-1.21092	2.26e-05	0.00104307
XM_013965349.2	gene-SLC12A2	SLC12A2	transcript	9.41408	14.4786	0.706963	0.000406433	0.0126995
XM_005697165.3	gene-SLC14A1	SLC14A1	transcript	0	0.207442	22.049	3.28e-13	4.05e-11
XM_005676653.3	gene-SLC16A14	SLC16A14	transcript	0.0993784	5.91782	5.97871	7.69e-05	0.00310023
XM_018047998.1	gene-SLC16A7	SLC16A7	transcript	12.6967	36.4549	1.6134	0.000109663	0.00420871
XM_018052865.1	gene-SLC17A5	SLC17A5	transcript	5.57064	8.49785	0.702151	5.62e-06	0.000287986
XM_018052221.1	gene-SLC19A1	SLC19A1	transcript	0.0127384	0.313564	4.54404	0.000577813	0.0166912
XM_018059239.1	gene-SLC1A2	SLC1A2	transcript	0.0701266	0.405043	2.61629	0.00022507	0.00776456
XM_018051287.1	gene-SLC1A6	SLC1A6	transcript	5.38356	2.36623	-1.08569	0.000287687	0.00952131
XM_013966433.2	gene-SLC22A16	SLC22A16	transcript	0	0.120135	6.97978	3.16e-05	0.00141713
XM_013975663.2	gene-SLC25A16	SLC25A16	transcript	11.7947	15.7584	0.499054	0.00167546	0.0376727
XM_018066358.1	gene-SLC25A29	SLC25A29	transcript	0	0.205523	8.50827	0.000361269	0.0115267
XM_005680479.3	gene-SLC25A3	SLC25A3	transcript	161.021	226.025	0.572427	0.000249364	0.00845784
XM_013970278.2	gene-SLC25A34	SLC25A34	transcript	1.14028	0.454993	-1.22841	3.2e-06	0.000168906
XM_018044743.1	gene-SLC25A5	SLC25A5	transcript	41.3462	64.1955	0.718592	0.000773568	0.0209309
XM_018038274.1	gene-SLC26A6	SLC26A6	transcript	0.0066568	0.516371	5.83804	0.000794481	0.0212991
XM_018051382.1	gene-SLC27A1	SLC27A1	transcript	5.60493	2.62333	-1.00356	0.000234004	0.00800626
XM_018060905.1	gene-SLC2A11	SLC2A11	transcript	0.105112	0.805803	3.03471	0.000125156	0.00470883
NM_001314227.1	gene-SLC2A4	SLC2A4	transcript	0.719406	0.279197	-1.27181	0.00173174	0.03862
XM_005678037.3	gene-SLC30A7	SLC30A7	transcript	16.2933	24.9148	0.696026	0.000246428	0.00837146
XM_013964616.2	gene-SLC30A9	SLC30A9	transcript	26.0369	36.0825	0.557855	0.00144135	0.0335521
XM_005684318.3	gene-SLC31A1	SLC31A1	transcript	22.5248	44.2493	1.06053	4.41e-08	2.69e-06
XM_013976444.2	gene-SLC35A2	SLC35A2	transcript	0.0434244	1.514	5.19106	0.00197073	0.0424188
XM_005693686.3	gene-SLC35B1	SLC35B1	transcript	22.6163	34.3382	0.684492	1.5e-05	0.000721341
XM_018053020.1	gene-SLC35F1	SLC35F1	transcript	2.85201	1.22445	-1.12602	0.000184337	0.00657071
XM_018062032.1	gene-SLC35F5	SLC35F5	transcript	61.8456	142.211	1.2852	0.00161621	0.0366127
XM_005676287.3	gene-SLC39A10	SLC39A10	transcript	0	0.137852	22.2158	2.17e-13	2.92e-11
XM_005694469.3	gene-SLC39A11	SLC39A11	transcript	1.87807	2.98325	0.766846	0.00230721	0.0477547
XM_018049266.1	gene-SLC39A8	SLC39A8	transcript	1.60466	11.7167	2.97226	2.97e-07	1.73e-05
XM_018066957.1	gene-SLC41A3	SLC41A3	transcript	0.271113	0.111455	-1.18338	0.00114125	0.0282387
XM_018059072.1	gene-SLC43A3	SLC43A3	transcript	0	1.47226	10.5717	0.000477469	0.0144167
XM_018045539.1	gene-SLC44A5	SLC44A5	transcript	1.0044	0.396341	-1.24263	0.000664172	0.0185408
XM_018063730.1	gene-SLC4A10	SLC4A10	transcript	0.103418	0	-22.4506	1.22e-13	1.95e-11
XM_013964709.2	gene-SLC4A4	SLC4A4	transcript	0.0016708	0.837896	8.68126	7.94e-06	0.000398507
XM_018055318.1	gene-SLC5A7	SLC5A7	transcript	3.34184	0.73227	-2.08386	1.27e-05	0.000620575
XM_005679775.3	gene-SLC6A15	SLC6A15	transcript	0.360376	0.101088	-1.71246	0.000669186	0.018644
XM_005681360.3	gene-SLC9B2	SLC9B2	transcript	1.76433	4.18133	1.33006	0.00220082	0.046208
XM_018056456.1	gene-SLITRK5	SLITRK5	transcript	1.78216	0.677169	-1.28869	6.63e-05	0.00272963
XM_005695815.3	gene-SLMAP	SLMAP	transcript	2.03053	5.29529	1.47551	1.37e-06	7.57e-05
XM_005676519.3	gene-SMARCAL1	SMARCAL1	transcript	7.11342	4.49729	-0.570575	1.35e-05	0.000654225
XM_018048073.1	gene-SMARCC2	SMARCC2	transcript	0.0035862	0.41292	6.39755	2.08e-05	0.000968342
XM_018047808.1	gene-SMARCD1	SMARCD1	transcript	9.3239	5.97443	-0.548403	0.000409461	0.0127702
XM_018049380.1	gene-SMIM14	SMIM14	transcript	34.1398	48.5644	0.592786	0.000254165	0.00860036
XM_018054024.1	gene-SMOC1	SMOC1	transcript	0.134161	0.0470532	-1.38669	0.00195533	0.042228
XM_005688961.3	gene-SNAI2	SNAI2	transcript	17.884	8.73173	-0.942194	0.0010809	0.0270329
XM_018052938.1	gene-SNAP91	SNAP91	transcript	0.132399	0	-7.62209	0.00135448	0.0319708
XM_013964537.2	gene-SNCA	SNCA	transcript	0.216703	0	-6.47716	0.00121218	0.0294769
XR_001917194.1	gene-SNED1	SNED1	transcript	0.459475	0.0522832	-3.00308	0.000503316	0.0150076
XM_005695119.3	gene-SNX33	SNX33	transcript	9.21602	5.29938	-0.71084	0.00217531	0.0457953
XM_018057230.1	gene-SNX5	SNX5	transcript	2.11166	0.741607	-1.41188	0.00083567	0.0221005
XM_018066277.1	gene-SNX6	SNX6	transcript	22.2242	28.6167	0.449945	0.000103356	0.00400593
XM_018045806.1	gene-SNX7	SNX7	transcript	12.48	16.6679	0.501128	0.0023108	0.0477944
XM_005679821.3	gene-SOCS2	SOCS2	transcript	0.0713914	0.62021	3.13549	0.00217948	0.0458495
XM_018063683.1	gene-SOCS3	SOCS3	transcript	24.726	82.6467	1.81006	0.00160939	0.0365255
NM_001285550.1	gene-SOD1	SOD1	transcript	334.206	481.074	0.610373	0.000418239	0.0129976
XM_018065180.1	gene-SOST	SOST	transcript	0.78063	0.362041	-1.02041	0.0005295	0.0156421
XM_018057669.1	gene-SOX12	SOX12	transcript	4.63296	2.55586	-0.758874	0.00091596	0.0236782
XM_005676662.3	gene-SP110	SP110	transcript	0	0.10911	20.9038	5.21e-12	3.78e-10
XM_018058490.1	gene-SP140	SP140	transcript	1.01173	0	-24.7087	3.24e-16	2.45e-13
XM_013971868.2	gene-SPAG5	SPAG5	transcript	0.116135	0	-22.0528	3.3e-13	4.06e-11
XM_018050025.1	gene-SPATA9	SPATA9	transcript	1.64873	1.04469	-0.567105	0.000289501	0.009574
XM_018047837.1	gene-SPATS2	SPATS2	transcript	12.2169	16.0883	0.481158	0.00121184	0.0294768
XM_018051099.1	gene-SPC24	SPC24	transcript	4.43119	14.1121	1.74224	0.00235434	0.0484273
XM_018064112.1	gene-SPC25	SPC25	transcript	0	0.443492	23.3428	1.23e-14	3.82e-12
XM_018058966.1	gene-SPEG	SPEG	transcript	0	0.0325356	21.0446	3.73e-12	2.83e-10
XM_018062710.1	gene-SPHK2	SPHK2	transcript	1.52582	0.689265	-1.05139	2.79e-09	1.75e-07
XM_018058528.1	gene-SPIDR	SPIDR	transcript	0.570693	0	-9.18629	5.98e-08	3.61e-06
XM_018054432.1	gene-SPINT1	SPINT1	transcript	0	0.267352	8.00167	0.000401324	0.0125737
NM_001285667.1	gene-SPP1	SPP1	transcript	19.7352	118.799	2.67054	1.57e-05	0.000749065
XM_018061121.1	gene-SPPL3	SPPL3	transcript	10.8048	7.6416	-0.408286	0.00212816	0.0450452
XM_005698975.3	gene-SPRTN	SPRTN	transcript	0.0703874	0	-21.2179	2.53e-12	2.03e-10
XM_018055242.1	gene-SPTBN1	SPTBN1	transcript	0.248749	3.63938	3.95734	3.48e-05	0.00154205
XM_005688851.3	gene-SQLE	SQLE	transcript	47.8523	154.605	1.77421	4.84e-05	0.00207233
XM_018040171.1	gene-SRCAP	SRCAP	transcript	3.13998	0	-27.4563	1.16e-19	5.55e-16
XM_018060073.1	gene-SRGAP2	SRGAP2	transcript	0	0.129025	22.4679	1.16e-13	1.89e-11
XM_005685480.3	gene-SRP14	SRP14	transcript	86.324	136.023	0.737712	0.00206268	0.0440273
XM_005685024.3	gene-SRP19	SRP19	transcript	54.6575	72.0903	0.480416	0.00123343	0.029899
XM_018047254.1	gene-SRPK2	SRPK2	transcript	0.519053	0.164953	-1.54187	0.00192617	0.0417659
XM_018051114.1	gene-SRPRB	SRPRB	transcript	28.0213	41.3055	0.640705	2.14e-05	0.000992419
XR_001917224.1	gene-SRRM2	SRRM2	transcript	1.79612	0.0012842	-10.3408	0.000507793	0.0151097
XM_018045446.1	gene-SRSF11	SRSF11	transcript	0.0141764	0.102833	2.85808	0.000723406	0.0198511
XM_013968785.2	gene-SRXN1	SRXN1	transcript	12.0226	18.3636	0.699467	3.62e-05	0.00160031
XM_018064358.1	gene-SSH2	SSH2	transcript	0.0789866	0	-22.7762	5.36e-14	1.07e-11
XM_005675406.3	gene-SSR3	SSR3	transcript	103.178	139.717	0.520954	0.000319054	0.0103681
XM_018059074.1	gene-SSRP1	SSRP1	transcript	28.0194	16.7368	-0.646852	8.25e-05	0.00329117
XM_018049073.1	gene-ST13	ST13	transcript	67.3707	43.9384	-0.523994	2.73e-05	0.00123802
XM_013962917.2	gene-ST3GAL3	ST3GAL3	transcript	0.012008	0.933563	6.15095	8.13e-05	0.00325077
XM_018055828.1	gene-ST6GALNAC6	ST6GALNAC6	transcript	3.60421	6.17398	0.854855	0.000573463	0.016599
XM_018045919.1	gene-ST7L	ST7L	transcript	0.004952	1.06759	7.58395	8.83e-06	0.00043998
XM_018049977.1	gene-STARD4	STARD4	transcript	15.7473	41.5828	1.47575	8.09e-05	0.00324237
XM_013972400.2	gene-STAT3	STAT3	transcript	5.19697	8.76792	0.8403	0.00032308	0.0104634
XM_018065118.1	gene-STAT5B	STAT5B	transcript	6.50447	2.53621	-1.26271	4.88e-05	0.00208454
XM_005694539.3	gene-STC2	STC2	transcript	0.758914	2.32245	1.69144	0.00240453	0.0491427
XM_005679303.3	gene-STEAP1	STEAP1	transcript	0.131764	0.811684	2.66698	4.56e-08	2.77e-06
XM_005679305.3	gene-STEAP2	STEAP2	transcript	9.06627	12.8752	0.595356	0.000227858	0.00783304
XM_018053892.1	gene-STON2	STON2	transcript	7.3478	4.21238	-0.706531	0.000566275	0.0164296
XM_018060227.1	gene-STUM	STUM	transcript	0.7419	0.256719	-1.4411	0.000120092	0.00455615
XM_005688307.3	gene-STX16	STX16	transcript	0	0.240259	22.4133	1.32e-13	2.04e-11
XM_018059014.1	gene-STX3	STX3	transcript	5.16076	3.30839	-0.54801	0.000110303	0.00422951
XM_018056754.1	gene-SUCLA2	SUCLA2	transcript	23.8047	31.4802	0.487771	0.000172464	0.006217
XM_018038217.1	gene-SUCLG2	SUCLG2	transcript	88.7428	185.622	1.14429	9.92e-05	0.00386464
XM_013970168.2	gene-SUCO	SUCO	transcript	4.1853	6.16601	0.646408	0.000944242	0.0242433
XM_005679346.3	gene-SUGCT	SUGCT	transcript	2.28507	5.94641	1.45783	0.00193445	0.0418926
XM_018057992.1	gene-SULF2	SULF2	transcript	9.00891	3.64439	-1.21582	2.79e-06	0.000149402
XM_005681718.3	gene-SULT1B1	SULT1B1	transcript	2.50686	10.5275	2.14012	0.000110839	0.00424814
XM_018040604.1	gene-SUMF2	SUMF2	transcript	2.89515	6.40103	1.23544	1.6e-06	8.82e-05
XM_018048094.1	gene-SUOX	SUOX	transcript	6.31478	10.9311	0.872214	3.84e-05	0.00168756
XM_005693260.3	gene-SUPT6H	SUPT6H	transcript	17.8257	11.5752	-0.526366	0.00138474	0.0325068
XM_018060193.1	gene-SUSD4	SUSD4	transcript	1.44483	3.35315	1.29273	0.000846117	0.0223014
XM_013966263.2	gene-SVEP1	SVEP1	transcript	29.1997	16.7992	-0.702829	1.81e-06	9.91e-05
XM_018057196.1	gene-SVIL	SVIL	transcript	2.60304	0.838387	-1.53438	8.27e-05	0.00329692
XM_018053372.1	gene-SYNE1	SYNE1	transcript	0.362353	0	-26.2624	4.03e-18	8.89e-15
XM_018066220.1	gene-SYNE3	SYNE3	transcript	3.89225	1.94762	-0.91221	1.38e-05	0.000668334
XM_018047483.1	gene-SYNJ1	SYNJ1	transcript	0.449543	0	-24.1886	1.6e-23	6.89e-19
XM_018049179.1	gene-SYNPO2	SYNPO2	transcript	0.442858	0.0514318	-3.01561	0.000206772	0.00725327
XM_018045941.1	gene-SYT6	SYT6	transcript	0.487749	0	-9.22584	5.7e-08	3.45e-06
XM_018042799.1	gene-SYTL2	SYTL2	transcript	24.6217	12.603	-0.881462	2.76e-07	1.62e-05
XM_018042980.1	gene-SYVN1	SYVN1	transcript	0.25387	0	-22.8442	4.5e-14	9.47e-12
XM_013975233.2	gene-TACC2	TACC2	transcript	0.126174	0	-23.4047	1.06e-14	3.43e-12
XM_018064175.1	gene-TADA2A	TADA2A	transcript	3.28586	0.0016036	-9.90269	1.54e-10	9.95e-09
XM_013976404.2	gene-TAF1	TAF1	transcript	9.52804	5.65171	-0.666688	0.00240302	0.049131
XM_018056967.1	gene-TAF3	TAF3	transcript	2.145	1.1678	-0.78417	2.84e-06	0.000151843
XM_018057598.1	gene-TAF4	TAF4	transcript	3.80227	2.36961	-0.585079	0.00169941	0.0380865
XM_018065322.1	gene-TANC2	TANC2	transcript	3.71962	1.17815	-1.57983	0.00189237	0.0412302
XM_018048595.1	gene-TAPBPL	TAPBPL	transcript	4.03275	6.59597	0.801598	0.00172554	0.0385217
XM_018042438.1	gene-TARBP1	TARBP1	transcript	0	0.30341	23.1879	1.85e-14	4.98e-12
XM_005695084.3	gene-TBC1D2B	TBC1D2B	transcript	7.75374	4.97966	-0.543305	0.00035786	0.0114307
XM_005700205.3	gene-TBC1D8B	TBC1D8B	transcript	3.72276	8.73854	1.32527	1.78e-05	0.000838829
XM_005692271.3	gene-TBCB	TBCB	transcript	33.9011	46.1478	0.530881	0.000317936	0.0103357
XM_005698988.3	gene-TBCE	TBCE	transcript	12.9476	22.9403	0.911363	1.71e-05	0.000810087
XM_018043750.1	gene-TBL1X	TBL1X	transcript	6.42477	4.00983	-0.591087	1.38e-05	0.000666572
XM_018064958.1	gene-TBX21	TBX21	transcript	1.10315	0.44394	-1.21455	0.000499293	0.0149238
XM_018046871.1	gene-TBXAS1	TBXAS1	transcript	3.3903	8.29434	1.37702	9.53e-05	0.00373651
XM_013973205.2	gene-TC2N	TC2N	transcript	31.0359	138.775	2.25428	0.000319324	0.010373
XM_018038411.1	gene-TCAIM	TCAIM	transcript	1.44263	2.32228	0.782492	0.00245175	0.0497886
XM_018055597.1	gene-TCEA3	TCEA3	transcript	6.02697	2.68277	-1.07956	3.56e-11	2.32e-09
XM_005678376.3	gene-TCEANC2	TCEANC2	transcript	3.16364	4.76764	0.673873	0.000739861	0.0201932
XM_005689072.3	gene-TCEB1	TCEB1	transcript	8.29188	13.8605	0.822667	0.000281235	0.00935817
XM_005683104.3	gene-TCERG1	TCERG1	transcript	0.289527	0	-23.2658	1.52e-14	4.31e-12
XM_018054264.1	gene-TCF12	TCF12	transcript	0.385466	0.0568644	-2.62345	2.57e-09	1.61e-07
XM_005697268.2	gene-TCF4	TCF4	transcript	6.09965	1.20267	-2.25939	7.16e-06	0.000362543
XM_018041219.1	gene-TCF7L2	TCF7L2	transcript	0.362556	0	-23.7243	4.58e-15	1.87e-12
XM_013965696.2	gene-TCOF1	TCOF1	transcript	4.0359	1.80925	-1.07398	2.08e-05	0.000968007
XM_018059273.1	gene-TCP11L1	TCP11L1	transcript	2.29426	0.830363	-1.38679	1.08e-06	6.04e-05
XM_005695960.3	gene-TCTA	TCTA	transcript	12.0227	21.8001	0.939758	0.000142248	0.00526674
XR_001918634.1	gene-TDP1	TDP1	transcript	0	0.585734	9.17035	0.000126897	0.00475768
XM_018065936.1	gene-TDRD9	TDRD9	transcript	0.625272	0.344845	-0.766643	0.000899562	0.0233455
XM_018041555.1	gene-TEKT2	TEKT2	transcript	0.694691	1.78554	1.45172	0.000108794	0.00418655
XM_018044046.1	gene-TEX11	TEX11	transcript	0.360513	1.16549	1.77275	1.56e-05	0.00074629
XR_001919819.1	gene-TEX22	TEX22	transcript	0.483393	0.0658854	-2.61272	0.00129913	0.0309614
XM_018049665.1	gene-TFDP2	TFDP2	transcript	2.12062	0	-26.914	5.92e-19	1.82e-15
XM_018058585.1	gene-TG	TG	transcript	0.270188	0.0886356	-1.51871	0.00120914	0.0294275
XM_018045752.1	gene-TGFBR3	TGFBR3	transcript	63.962	41.6724	-0.529027	0.000417414	0.0129766
XM_018047168.1	gene-THAP5	THAP5	transcript	0.062009	0.510019	3.02989	0.000822472	0.0218589
XM_018053668.1	gene-THBS4	THBS4	transcript	8.61521	3.19374	-1.33904	3.42e-05	0.00152003
XM_018044126.1	gene-THOC2	THOC2	transcript	0	0.0939242	21.6188	9.4e-13	9.24e-11
XM_018061014.1	gene-THOC5	THOC5	transcript	0.772615	0.317275	-1.18511	0.00130093	0.0309874
XM_018041845.1	gene-THRB	THRB	transcript	3.27257	1.42534	-1.10667	4.65e-05	0.00200081
XM_018041409.1	gene-TIAL1	TIAL1	transcript	1.25278	0	-10.7395	5.94e-08	3.59e-06
XM_018049222.1	gene-TIFA	TIFA	transcript	0.0119374	0.550529	5.07721	3.56e-06	0.000187239
XM_005696954.3	gene-TIMM21	TIMM21	transcript	20.9958	26.8406	0.437135	0.00165639	0.0373841
NM_001314350.1	gene-TIMP1	TIMP1	transcript	0.487463	576.706	10.2799	8.71e-08	5.22e-06
XM_018046465.1	gene-TIPRL	TIPRL	transcript	2.83559	4.57024	0.767283	0.00153008	0.0351237
XM_018050798.1	gene-TLE2	TLE2	transcript	0.413141	0.0051026	-6.17519	9.04e-10	5.75e-08
XM_018059914.1	gene-TLR5	TLR5	transcript	0	0.0436366	5.76191	0.000579047	0.01671
XM_013965820.2	gene-TM4SF1	TM4SF1	transcript	8.75406	0	-26.7594	9.37e-19	2.69e-15
XM_005675459.3	gene-TM4SF18	TM4SF18	transcript	8.15776	23.7792	1.62358	1.17e-05	0.000570559
XM_005699882.3	gene-TM7SF2	TM7SF2	transcript	27.8956	139.755	2.4003	0.000931212	0.0240183
XM_018047979.1	gene-TMBIM4	TMBIM4	transcript	60.6052	77.9102	0.447133	8.83e-06	0.00043998
XM_005679983.3	gene-TMBIM6	TMBIM6	transcript	123.169	151.294	0.384643	0.00059589	0.0170702
XM_018040999.1	gene-TMC7	TMC7	transcript	0	0.196215	8.35489	0.000453496	0.0138425
XM_005677092.2	gene-TMCO1	TMCO1	transcript	39.8389	61.8355	0.718215	8.27e-08	4.96e-06
XM_018061365.1	gene-TMED2	TMED2	transcript	138.414	182.854	0.485188	0.00055733	0.0162523
XM_018062211.1	gene-TMED6	TMED6	transcript	0.441121	1.04002	1.31738	0.000558007	0.0162665
XM_018053725.1	gene-TMED7	TMED7	transcript	89.8197	116.483	0.46092	0.000737204	0.0201591
XM_018047869.1	gene-TMEM106C	TMEM106C	transcript	3.64364	5.90401	0.780464	0.000851212	0.0224082
XM_018061285.1	gene-TMEM120B	TMEM120B	transcript	4.65154	2.92649	-0.5806	0.000350751	0.0112579
XM_018061407.1	gene-TMEM132C	TMEM132C	transcript	6.85014	3.39334	-0.922214	0.000906585	0.0234719
XM_005699744.3	gene-TMEM138	TMEM138	transcript	0.711903	0.275881	-1.27218	4.85e-06	0.000250114
XM_013976203.2	gene-TMEM164	TMEM164	transcript	0.400715	0.0058048	-5.70965	0.00016655	0.00603667
XM_018049465.1	gene-TMEM165	TMEM165	transcript	16.8312	24.0924	0.598746	0.000501354	0.014975
XM_005683393.3	gene-TMEM167A	TMEM167A	transcript	22.6037	27.098	0.347402	0.000739085	0.0201849
XM_013963595.2	gene-TMEM176B	TMEM176B	transcript	0.115463	4.80345	5.38945	0.00021479	0.00747966
XM_013963638.2	gene-TMEM19	TMEM19	transcript	0	1.90803	11.953	1.57e-11	1.04e-09
XM_005684252.3	gene-TMEM246	TMEM246	transcript	4.25276	2.40689	-0.734011	1.21e-09	7.62e-08
XM_018052672.1	gene-TMEM268	TMEM268	transcript	0	0.319977	23.0778	2.46e-14	6.11e-12
XM_018052872.1	gene-TMEM30A	TMEM30A	transcript	48.2207	59.5838	0.391894	0.00135252	0.0319332
XM_005700150.3	gene-TMEM35A	TMEM35A	transcript	8.18296	3.32591	-1.20482	0.000958421	0.0244891
XM_018046511.1	gene-TMEM44	TMEM44	transcript	0.045038	0	-21.5926	1.02e-12	9.83e-11
XM_018046388.1	gene-TMEM50B	TMEM50B	transcript	26.0182	33.6919	0.456259	0.00121706	0.0295621
XM_005678375.3	gene-TMEM59	TMEM59	transcript	13.1301	40.3583	1.70046	0.00160518	0.0364766
XM_005709457.3	gene-TMEM69	TMEM69	transcript	9.06417	13.2455	0.630883	0.000351649	0.0112741
XM_018056155.1	gene-TMEM8C	TMEM8C	transcript	0.996989	0.21018	-2.12416	0.000783097	0.0210792
XM_005693351.3	gene-TMEM97	TMEM97	transcript	22.0051	83.4915	2.00591	4.03e-09	2.52e-07
XM_018059511.1	gene-TMEM9B	TMEM9B	transcript	24.2737	32.6347	0.511429	2.61e-07	1.54e-05
XM_018048135.1	gene-TMPO	TMPO	transcript	11.5609	6.45468	-0.75521	1.14e-06	6.36e-05
XM_005679656.3	gene-TMUB1	TMUB1	transcript	1.89257	0.835839	-1.0894	8.34e-05	0.00331921
XM_005685645.3	gene-TMX1	TMX1	transcript	21.0294	27.4826	0.470926	2.62e-05	0.00119253
XM_018052680.1	gene-TNC	TNC	transcript	0.154747	0	-23.4188	1.02e-14	3.36e-12
XM_018064293.1	gene-TNFAIP1	TNFAIP1	transcript	10.6579	17.1308	0.766513	0.0022986	0.0476223
XM_018060553.1	gene-TNFRSF18	TNFRSF18	transcript	0.000284	0.272554	6.58676	1.38e-05	0.000666572
XM_018057525.1	gene-TNFRSF6B	TNFRSF6B	transcript	5.9386	23.1051	2.02553	0.00142229	0.0331982
XM_005675314.3	gene-TNIK	TNIK	transcript	0	0.771439	25.0544	1.25e-16	1.23e-13
XM_018049166.1	gene-TNIP3	TNIP3	transcript	0.171061	0.503886	1.6457	6.47e-05	0.0026742
XM_018059653.1	gene-TNS1	TNS1	transcript	0.320294	0	-24.8149	2.42e-16	1.95e-13
XM_018038907.1	gene-TNXB	TNXB	transcript	0.0395206	0	-22.2765	1.89e-13	2.63e-11
XM_005683882.3	gene-TOMM5	TOMM5	transcript	60.0484	133.476	1.23087	0.000336018	0.0108294
XM_018044402.1	gene-TOP3B	TOP3B	transcript	0.646704	0.225562	-1.42491	3.95e-07	2.28e-05
XM_018057895.1	gene-TOX2	TOX2	transcript	2.15243	0.687376	-1.53	0.00210045	0.0446672
XM_018059209.1	gene-TP53I11	TP53I11	transcript	0.122112	0.0167252	-2.56243	0.000560168	0.0163074
XM_018057743.1	gene-TP53INP2	TP53INP2	transcript	0.306752	0	-23.5032	8.2e-15	2.88e-12
XM_018052918.1	gene-TPBG	TPBG	transcript	0.908426	0	-9.60772	1.89e-11	1.24e-09
XM_005689122.3	gene-TPD52	TPD52	transcript	6.69439	0	-27.4718	1.11e-19	5.55e-16
XM_013966367.2	gene-TPD52L1	TPD52L1	transcript	0.0077234	0.164899	3.71532	0.000955179	0.0244176
XM_018046830.1	gene-TPK1	TPK1	transcript	2.17243	3.53822	0.784555	0.000104277	0.00403617
XM_018046158.1	gene-TPM3	TPM3	transcript	25.9523	5.68184	-2.0989	0.000225168	0.00776456
XM_018051331.1	gene-TPM4	TPM4	transcript	158.329	344.17	1.19349	0.000181763	0.00650318
XR_001919298.1	gene-TPRG1L	TPRG1L	transcript	1.05921	1.99309	0.982309	0.00115817	0.0285505
XM_018040970.1	gene-TPST1	TPST1	transcript	18.096	34.0371	0.990385	3.21e-07	1.87e-05
XM_005688362.3	gene-TPX2	TPX2	transcript	2.13654	0.01779	-6.62465	1.6e-06	8.82e-05
XM_018040186.1	gene-TRAF3IP1	TRAF3IP1	transcript	1.50659	0.0194752	-6.07447	3.83e-06	0.000199164
XM_018066993.1	gene-TRAK1	TRAK1	transcript	0	0.269641	22.9232	3.65e-14	8.19e-12
XM_005701104.3	gene-TRAPPC2	TRAPPC2	transcript	7.84206	11.6976	0.663074	3.98e-06	0.000206805
XM_018059694.1	gene-TRAPPC4	TRAPPC4	transcript	0.710875	5.9299	3.11741	0.000188071	0.00668721
XM_018052971.1	gene-TRDN	TRDN	transcript	0.312811	0	-23.8608	3.19e-15	1.41e-12
XM_018055626.1	gene-TRIB2	TRIB2	transcript	0.381229	0.0092592	-4.99482	0.000155072	0.0056732
XM_018061612.1	gene-TRIM2	TRIM2	transcript	0	0.125374	22.4585	1.18e-13	1.92e-11
XM_018040886.1	gene-TRIM56	TRIM56	transcript	0	0.525998	8.98918	2.36e-07	1.39e-05
XM_018065520.1	gene-TRIO	TRIO	transcript	11.0285	6.64058	-0.637753	1.4e-05	0.000675581
XM_013966054.2	gene-TRMO	TRMO	transcript	1.0657	0.323296	-1.63245	0.00226594	0.0471726
XM_005683886.3	gene-TRMT10B	TRMT10B	transcript	11.1203	13.8419	0.404163	0.00137874	0.0324191
XM_013966364.2	gene-TRMT11	TRMT11	transcript	0.674374	0.0824194	-2.87528	0.000901667	0.0233931
XM_013962597.2	gene-TRMT13	TRMT13	transcript	2.38122	1.30344	-0.767822	0.00075234	0.0204689
XM_018057756.1	gene-TRPC4AP	TRPC4AP	transcript	1.65843	3.50901	1.16046	0.00061592	0.0175622
XM_005683723.3	gene-TRPM3	TRPM3	transcript	0	0.211814	10.0034	4e-07	2.31e-05
XM_018040233.1	gene-TRRAP	TRRAP	transcript	0.11731	0	-22.2265	3.01e-15	1.34e-12
XM_018056773.1	gene-TSC22D1	TSC22D1	transcript	133.334	242.434	0.949387	1.73e-05	0.000817256
XM_018038262.1	gene-TSEN2	TSEN2	transcript	0.0018618	0.408237	6.86865	0.00123636	0.0299127
XM_018039574.1	gene-TSHZ1	TSHZ1	transcript	14.2405	9.49845	-0.490868	0.00231038	0.0477944
XM_005676270.3	gene-TSN	TSN	transcript	1.46937	0	-24.9401	1.71e-16	1.52e-13
XR_001917436.1	gene-TSNAX	TSNAX	transcript	3.86999	2.16338	-0.74714	0.0012589	0.0303218
XM_018046987.1	gene-TSPAN12	TSPAN12	transcript	10.875	31.495	1.61888	2.89e-05	0.00130371
XM_018042487.1	gene-TSPAN15	TSPAN15	transcript	3.75394	11.2724	1.66578	0.000208919	0.00732553
XM_005682744.3	gene-TSPAN17	TSPAN17	transcript	31.2546	64.4152	1.12669	2.45e-05	0.00112309
XM_018045950.1	gene-TSPAN2	TSPAN2	transcript	6.93492	13.7021	1.07528	1.51e-06	8.33e-05
XM_005684649.3	gene-TSTD3	TSTD3	transcript	14.0325	37.8436	1.51527	3.45e-12	2.64e-10
XM_005691202.2	gene-TTC29	TTC29	transcript	0.588036	1.76085	1.68244	7.44e-05	0.00301551
XM_018044054.1	gene-TTC39A	TTC39A	transcript	0	0.174884	20.9251	4.95e-12	3.62e-10
XM_018053839.1	gene-TTC7B	TTC7B	transcript	0.435869	0	-23.3225	1.31e-14	3.93e-12
XM_013967380.2	gene-TTC8	TTC8	transcript	3.93128	2.26459	-0.703009	0.000627975	0.0177764
XR_001917370.1	gene-TTI2	TTI2	transcript	0.271108	0.998343	1.94226	0.00149162	0.0344983
XM_018059343.1	gene-TTLL4	TTLL4	transcript	2.78646	1.56861	-0.730427	0.00105085	0.0264263
XM_018053945.1	gene-TTLL5	TTLL5	transcript	0	1.13812	11.0957	0.000246056	0.00836212
XM_013972588.2	gene-TTLL6	TTLL6	transcript	0	0.266356	8.69337	0.000270317	0.00906849
XM_018059494.1	gene-TUB	TUB	transcript	0.069425	0	-21.9922	3.83e-13	4.59e-11
XM_018051897.1	gene-TUSC1	TUSC1	transcript	4.97425	2.77982	-0.754735	0.000484797	0.0145868
XM_018057639.1	gene-TXLNA	TXLNA	transcript	0.452524	0	-24.2439	1.15e-15	6.53e-13
XM_005684290.3	gene-TXN	TXN	transcript	58.6726	106.471	0.941989	3.53e-06	0.000185368
XM_018040478.1	gene-TXNDC11	TXNDC11	transcript	0.343642	0.884281	1.46316	0.000431837	0.0133479
XM_005678426.3	gene-TXNDC12	TXNDC12	transcript	36.1515	47.718	0.483223	0.000701531	0.0193557
XM_018067238.1	gene-TXNRD3	TXNRD3	transcript	0.174024	0.0509826	-1.66705	0.000225866	0.00777728
XM_018043652.1	gene-UBA1	UBA1	transcript	0	1.55625	24.9653	1.59e-16	1.48e-13
XM_013976959.2	gene-UBAP2L	UBAP2L	transcript	0.101466	0	-21.907	4.73e-13	5.44e-11
XM_018038285.1	gene-UBE2D4	UBE2D4	transcript	0.128895	0.003542	-4.52556	0.000433315	0.0133743
XM_005678770.3	gene-UBE2F	UBE2F	transcript	2.65188	7.3929	1.55982	0.000433723	0.0133774
XM_018047623.1	gene-UBE2N	UBE2N	transcript	21.907	27.2406	0.398125	0.000518254	0.0153785
XM_018065751.1	gene-UBE2QL1	UBE2QL1	transcript	3.18925	1.25468	-1.24732	0.00136608	0.0321917
XM_018046276.1	gene-UBQLN4	UBQLN4	transcript	12.4304	8.48365	-0.46112	0.00212496	0.0450096
XM_013968948.2	gene-UBR3	UBR3	transcript	0	0.372532	24.1364	1.52e-15	7.79e-13
XM_005687489.3	gene-UFM1	UFM1	transcript	39.9088	68.4988	0.859979	7.19e-05	0.00292434
XM_005677152.3	gene-UHMK1	UHMK1	transcript	17.1433	24.6039	0.610643	0.00153906	0.0352922
XM_018061434.1	gene-ULK1	ULK1	transcript	0.349879	0	-23.9455	2.55e-15	1.19e-12
XM_005675044.2	gene-UMPS	UMPS	transcript	16.6401	26.1395	0.734811	3.66e-06	0.000191492
XM_018049590.1	gene-USO1	USO1	transcript	8.67127	0	-28.0576	1.84e-20	1.22e-16
XR_001918868.1	gene-USP20	USP20	transcript	0	0.124305	21.2561	2.25e-12	1.85e-10
XM_018059759.1	gene-USP28	USP28	transcript	0.144033	0	-22.588	8.63e-14	1.51e-11
XM_018059478.1	gene-USP37	USP37	transcript	0.12186	0	-23.0593	2.6e-14	6.38e-12
XM_018066632.1	gene-USP4	USP4	transcript	0.064735	5.54596	6.44792	3.27e-05	0.00145958
XM_018041002.1	gene-USP40	USP40	transcript	2.47551	1.57635	-0.562308	0.000726973	0.0199173
XM_018042202.1	gene-USP54	USP54	transcript	0.199973	0	-23.4418	9.62e-15	3.19e-12
XM_018053327.1	gene-UST	UST	transcript	13.2328	7.85556	-0.661658	3.01e-06	0.000160132
XM_005678674.3	gene-UTP11	UTP11	transcript	18.7893	20.655	0.223841	0.00151833	0.0349285
XM_018053299.1	gene-UTRN	UTRN	transcript	4.68409	0.215415	-4.35631	0.000579018	0.01671
XM_018060408.1	gene-VAMP3	VAMP3	transcript	35.7788	45.3863	0.433872	0.000455919	0.0138878
XM_005700541.3	gene-VAMP7	VAMP7	transcript	13.8951	19.5776	0.57888	0.00023764	0.00812742
XM_018045951.1	gene-VANGL1	VANGL1	transcript	3.10815	1.73121	-0.744494	0.000888721	0.0231409
XR_001917085.1	gene-VARS2	VARS2	transcript	0.0002774	0.089374	5.71202	0.000559605	0.0162965
XM_018042196.1	gene-VCL	VCL	transcript	43.4521	30.0379	-0.440473	0.0022321	0.046694
NM_001287035.1	gene-VEGFA	VEGFA	transcript	4.2371	8.51118	1.08987	0.00142479	0.0332476
XM_018064105.1	gene-VEZF1	VEZF1	transcript	13.4372	7.08318	-0.828066	1.61e-05	0.000768056
XM_018066967.1	gene-VILL	VILL	transcript	0	0.248826	22.1516	2.55e-13	3.35e-11
XM_018066566.1	gene-VIMP	VIMP	transcript	37.7515	52.226	0.54838	0.000818235	0.0217866
XM_018044323.1	gene-VMA21	VMA21	transcript	0.133082	0	-22.4515	1.22e-13	1.95e-11
XM_018043461.1	gene-VSTM5	VSTM5	transcript	1.4186	2.48473	0.898434	0.000311323	0.0101668
XM_018043092.1	gene-VWCE	VWCE	transcript	0.0271966	0	-5.08146	1.73e-05	0.000818865
XM_018056583.1	gene-WASF3	WASF3	transcript	11.9665	6.32191	-0.823836	0.000664457	0.0185408
XM_005697791.2	gene-WBSCR22	WBSCR22	transcript	33.9468	93.7026	1.54286	0.000974082	0.0248107
XM_005698550.3	gene-WDR11	WDR11	transcript	0.115331	0.916591	3.04085	0.000457483	0.0139256
XM_005690516.3	gene-WDR26	WDR26	transcript	0.0974514	0	-21.3035	2.06e-12	1.72e-10
XM_013967618.2	gene-WDR33	WDR33	transcript	0.181684	0.0215522	-2.89219	0.000586085	0.0168601
XM_018051734.1	gene-WDR4	WDR4	transcript	0	0.150684	21.2595	2.19e-12	1.8e-10
XM_005683051.3	gene-WDR55	WDR55	transcript	22.4908	32.391	0.605765	0.000497805	0.0148897
XM_018046701.1	gene-WDR86	WDR86	transcript	1.42672	0.184074	-2.86196	9.76e-06	0.000482897
XM_005679535.2	gene-WEE2	WEE2	transcript	0.330903	0.0516916	-2.47185	0.00127644	0.0305986
XM_018048654.1	gene-WNK1	WNK1	transcript	0	0.736392	24.6892	6.03e-17	6.83e-14
XM_018052501.1	gene-WNK2	WNK2	transcript	0.382555	0.119113	-1.56227	1.31e-05	0.00063659
XM_018043857.1	gene-WNK3	WNK3	transcript	0.931706	0.380585	-1.19117	2.73e-06	0.000146122
XM_018038229.1	gene-WNT5A	WNT5A	transcript	0.640944	0.206179	-1.52471	0.000122489	0.00462669
XM_018059287.1	gene-WT1	WT1	transcript	17.2916	7.89637	-1.03593	0.00131416	0.0311903
XM_018062219.1	gene-WWP2	WWP2	transcript	4.12572	2.54914	-0.59899	0.00152531	0.0350516
XM_018043742.1	gene-XG	XG	transcript	0	0.998589	24.647	3.83e-16	2.72e-13
XM_018044166.1	gene-XIAP	XIAP	transcript	0.610089	0	-25.011	1.41e-16	1.35e-13
XM_018067241.1	gene-XIRP1	XIRP1	transcript	0.0956926	0	-22.3838	1.44e-13	2.17e-11
XM_018049608.1	gene-XRN1	XRN1	transcript	0.888735	0.0115788	-6.11924	6.79e-05	0.00278667
XM_018047914.1	gene-YAF2	YAF2	transcript	0.406752	2.98437	2.97371	1.99e-06	0.000108281
XM_018059890.1	gene-YAP1	YAP1	transcript	14.186	8.29926	-0.684417	1.61e-06	8.86e-05
XM_005675673.3	gene-YBEY	YBEY	transcript	3.41513	5.09211	0.663738	0.0022452	0.0468996
XM_005678389.3	gene-YIPF1	YIPF1	transcript	17.2439	26.1936	0.690718	3.75e-06	0.000195466
XM_018050197.1	gene-YIPF5	YIPF5	transcript	53.4582	69.3038	0.456368	0.000720859	0.0198002
XM_018051500.1	gene-YJEFN3	YJEFN3	transcript	0.644969	0.297329	-1.02111	0.00115941	0.0285647
XM_005679331.3	gene-YKT6	YKT6	transcript	30.7622	47.9584	0.719596	0.00184376	0.040427
XM_018053969.1	gene-YLPM1	YLPM1	transcript	8.58372	5.35389	-0.582699	0.00227518	0.0473193
XM_005687859.3	gene-YME1L1	YME1L1	transcript	57.3806	75.8081	0.487403	9.67e-05	0.00378561
XM_018044387.1	gene-YPEL1	YPEL1	transcript	0.295879	0	-23.4623	9.09e-15	3.06e-12
XM_018064139.1	gene-YPEL2	YPEL2	transcript	14.5874	9.49499	-0.529356	0.00167569	0.0376727
XM_018055481.1	gene-YPEL5	YPEL5	transcript	31.8095	38.4859	0.357606	0.00133715	0.0316486
XM_018058313.1	gene-YWHAZ	YWHAZ	transcript	138.589	163.39	0.323095	0.00206565	0.0440796
XM_018066124.1	gene-YY1	YY1	transcript	17.163	13.0631	-0.301896	0.000777666	0.0209772
XM_018046267.1	gene-YY1AP1	YY1AP1	transcript	2.5701	1.64401	-0.551934	0.00145963	0.0338678
XM_018044440.1	gene-ZBED1	ZBED1	transcript	0.27835	0.0006018	-7.02466	3.2e-06	0.000169095
XM_018059544.1	gene-ZBED5	ZBED5	transcript	0.488258	0	-8.81493	3.1e-07	1.8e-05
XM_018058857.1	gene-ZBTB16	ZBTB16	transcript	0.000582	2.13706	11.1396	1.09e-05	0.000534465
XM_018040182.1	gene-ZBTB20	ZBTB20	transcript	2.08955	0.924683	-1.07647	0.000520679	0.0154238
XM_018049725.1	gene-ZBTB49	ZBTB49	transcript	0.451226	0.0057744	-5.84893	7.48e-07	4.22e-05
XM_018046217.1	gene-ZBTB7B	ZBTB7B	transcript	0	0.408768	21.4206	1.48e-12	1.31e-10
XM_018039559.1	gene-ZBTB7C	ZBTB7C	transcript	2.00818	5.24339	1.4728	0.00151358	0.0348752
XM_005676696.3	gene-ZBTB8OS	ZBTB8OS	transcript	13.8232	18.8628	0.535363	0.00153556	0.0352227
XM_013973812.2	gene-ZBTB9	ZBTB9	transcript	0.611073	0	-23.7154	4.68e-15	1.9e-12
XM_018042253.1	gene-ZCCHC24	ZCCHC24	transcript	24.9461	15.7225	-0.577354	0.00179882	0.039674
XM_005688338.3	gene-ZCCHC3	ZCCHC3	transcript	5.1621	3.0701	-0.657066	0.000627245	0.0177674
XM_013964568.2	gene-ZCCHC4	ZCCHC4	transcript	0.530817	0	-23.2707	1.5e-14	4.31e-12
XM_018052454.1	gene-ZCCHC6	ZCCHC6	transcript	0	0.220052	23.1851	1.86e-14	4.98e-12
XM_018042102.1	gene-ZDHHC2	ZDHHC2	transcript	42.1585	63.0557	0.670419	3.85e-05	0.00169211
XM_005697894.3	gene-ZDHHC4	ZDHHC4	transcript	4.53722	8.4877	0.987643	6.91e-07	3.92e-05
XM_005691844.3	gene-ZDHHC7	ZDHHC7	transcript	0.0115558	0.300021	4.60884	0.00211054	0.0448596
XM_018066297.1	gene-ZFAND6	ZFAND6	transcript	51.1067	64.014	0.409327	0.0013583	0.0320523
XM_018058388.1	gene-ZFHX4	ZFHX4	transcript	0.13733	0.053094	-1.25974	5.96e-05	0.00247883
XM_013967250.2	gene-ZFP36L1	ZFP36L1	transcript	81.3063	48.3888	-0.65512	3.96e-05	0.00173213
XM_013967582.2	gene-ZFP36L2	ZFP36L2	transcript	36.6255	21.1167	-0.700208	0.000566929	0.016443
XR_001919473.1	gene-ZFP90	ZFP90	transcript	1.05764	0.522136	-0.932953	0.000676932	0.0188097
XM_018061844.1	gene-ZFPM1	ZFPM1	transcript	0.353204	0	-23.2921	1.42e-14	4.12e-12
XM_018058339.1	gene-ZFPM2	ZFPM2	transcript	10.1755	5.58386	-0.76912	3.93e-05	0.00172166
XM_018043814.1	gene-ZFX	ZFX	transcript	0.778367	0.0850478	-3.0926	0.000947463	0.0242884
XM_018054006.1	gene-ZFYVE1	ZFYVE1	transcript	7.31588	4.73918	-0.532822	0.000164778	0.00598353
XM_018057873.1	gene-ZHX3	ZHX3	transcript	0.0936886	0.0016652	-5.22964	0.00231645	0.0478999
XM_018047588.1	gene-ZMAT3	ZMAT3	transcript	0.004525	1.73205	8.45578	1.11e-07	6.61e-06
XM_018042218.1	gene-ZMIZ1	ZMIZ1	transcript	1.7398	0	-26.5098	1.95e-18	4.81e-15
XM_018044461.1	gene-ZMYM3	ZMYM3	transcript	2.94643	1.4752	-0.89608	0.00119979	0.029283
XM_018057986.1	gene-ZMYND8	ZMYND8	transcript	0.053649	0	-21.1341	3.05e-12	2.38e-10
XM_018061472.1	gene-ZNF140	ZNF140	transcript	3.84406	1.91236	-0.913975	6.96e-05	0.00284001
XM_018040123.1	gene-ZNF205	ZNF205	transcript	7.95282	1.19266	-2.66456	0.000586205	0.0168601
XM_018062543.1	gene-ZNF235	ZNF235	transcript	3.84123	2.66441	-0.442133	0.00171965	0.03843
XM_018058795.1	gene-ZNF250	ZNF250	transcript	5.23084	2.94374	-0.742526	4.09e-05	0.001787
XM_018040114.1	gene-ZNF263	ZNF263	transcript	5.38166	3.30931	-0.612599	0.000322495	0.0104523
XM_013974687.2	gene-ZNF3	ZNF3	transcript	0.175715	0	-7.51573	0.00145786	0.0338449
XM_018051169.1	gene-ZNF333	ZNF333	transcript	0	0.734377	9.54854	8.67e-05	0.00343331
XM_018051864.1	gene-ZNF395	ZNF395	transcript	0	0.155821	8.25329	0.000586204	0.0168601
XM_005676867.3	gene-ZNF436	ZNF436	transcript	1.00685	2.13386	1.16042	0.00109763	0.0273479
XM_018063469.1	gene-ZNF444	ZNF444	transcript	0.0017016	0.117568	4.77496	0.00196244	0.0423179
XM_005695598.3	gene-ZNF445	ZNF445	transcript	9.59528	6.32841	-0.510243	0.000819076	0.0217888
XM_018038939.1	gene-ZNF451	ZNF451	transcript	4.45463	2.51869	-0.727452	0.000419388	0.0130239
XM_018063467.1	gene-ZNF550	ZNF550	transcript	3.39121	2.30393	-0.469607	0.00206978	0.0441458
XM_018052655.1	gene-ZNF618	ZNF618	transcript	0	0.0645628	21.8412	5.47e-13	6.1e-11
XM_018045742.1	gene-ZNF644	ZNF644	transcript	5.6732	1.98374	-1.43693	0.00100983	0.0255448
XM_018064918.1	gene-ZNF652	ZNF652	transcript	0.136549	0.0221422	-2.5168	0.00197998	0.0425469
XM_013974107.2	gene-ZNF683	ZNF683	transcript	1.18704	0.266102	-2.04629	0.00244801	0.0497596
XM_018060916.1	gene-ZNF70	ZNF70	transcript	0.087947	0.904545	3.4377	0.000144475	0.00533542
XM_018063463.1	gene-ZNF71	ZNF71	transcript	0	0.242684	22.2849	1.83e-13	2.57e-11
XM_018063336.1	gene-ZNF792	ZNF792	transcript	0.355875	2.28e-05	-7.37392	0.000880259	0.0229762
XM_018061580.1	gene-ZNF827	ZNF827	transcript	0.652673	0	-10.7663	0.000374442	0.0118591
XM_018046785.1	gene-ZNF862	ZNF862	transcript	0.076506	0	-22.2058	2.25e-13	3.02e-11
XM_013970572.2	gene-ZNF891	ZNF891	transcript	2.70433	1.35924	-0.898359	0.00183515	0.0402629
XM_005678154.3	gene-ZNHIT6	ZNHIT6	transcript	3.62624	2.37885	-0.513175	0.00199698	0.0428586
XM_018061043.1	gene-ZNRF3	ZNRF3	transcript	3.1796	1.88604	-0.662695	0.00144503	0.0336288
XM_018059750.1	gene-ZPR1	ZPR1	transcript	67.879	183.952	1.51525	1.64e-06	9.01e-05
XM_013963014.2	gene-ZSCAN20	ZSCAN20	transcript	0	0.0879644	22.1475	2.57e-13	3.37e-11
XM_005698089.3	gene-ZSCAN25	ZSCAN25	transcript	4.3067	2.7626	-0.553501	0.00183191	0.0402185
XM_005696702.3	gene-ZSCAN31	ZSCAN31	transcript	2.53145	1.14523	-1.05123	0.000514618	0.0152864
XM_018041718.1	gene-ZWINT	ZWINT	transcript	4.05175	2.54964	-0.580036	0.000963699	0.0245948
Novel_000032	XLOC_000428	.	transcript	0.14927	0	-23.3926	1.09e-14	3.5e-12
Novel_000077	XLOC_001467	.	transcript	1.03865	0	-25.2549	7.13e-17	7.78e-14
Novel_000081	XLOC_001512	.	transcript	0.939831	0.585777	-0.596755	0.00214999	0.0454179
Novel_000099	XLOC_001531	.	transcript	0.270521	0	-22.4726	1.16e-13	1.89e-11
Novel_000115	XLOC_001707	.	transcript	0	0.0133528	19.6278	9.1e-11	5.9e-09
Novel_000122	XLOC_001727	.	transcript	0	0.0986562	22.4268	1.28e-13	2.01e-11
Novel_000129	XLOC_001768	.	transcript	0.0723372	0	-8.8347	5.19e-06	0.000266584
Novel_000147	XLOC_001855	.	transcript	0	0.804903	23.9415	2.57e-15	1.19e-12
Novel_000185	XLOC_002108	.	transcript	7.46e-05	0.178461	7.73625	1.29e-05	0.000627221
Novel_000208	XLOC_002405	.	transcript	0.021868	0	-6.10864	0.00221366	0.046419
Novel_000218	XLOC_002417	.	transcript	1.27481	2.45403	1.02227	0.000336962	0.0108477
Novel_000253	XLOC_002788	.	transcript	0.0424028	0	-5.96106	0.000852839	0.0224373
Novel_000284	XLOC_003222	.	transcript	0	0.0606642	21.7818	6.32e-13	6.82e-11
Novel_000314	XLOC_003430	.	transcript	0.0272992	0	-21.7263	7.38e-13	7.66e-11
Novel_000329	XLOC_003827	.	transcript	0	0.0708666	20.9482	4.69e-12	3.45e-10
Novel_000345	XLOC_003914	.	transcript	0.240432	0.73006	1.68123	1.33e-05	0.000647143
Novel_000360	XLOC_003933	.	transcript	0	0.144767	21.5024	1.23e-12	1.13e-10
Novel_000373	XLOC_004055	.	transcript	0	0.328659	21.7785	6.37e-13	6.87e-11
Novel_000385	XLOC_004225	.	transcript	0.0094408	0.176291	4.18695	0.000304304	0.0099792
Novel_000424	XLOC_004566	.	transcript	0.127223	0	-21.1651	2.87e-12	2.27e-10
Novel_000428	XLOC_004595	.	transcript	0	0.499397	22.7216	6.1e-14	1.17e-11
Novel_000432	XLOC_004660	.	transcript	0.0065638	0.426698	5.80889	0.00076198	0.0206659
Novel_000455	XLOC_004958	.	transcript	0.0033118	0.162263	5.46541	9.56e-07	5.36e-05
Novel_000480	XLOC_005144	.	transcript	0.355285	0.087952	-1.89262	0.000410848	0.0127994
Novel_000509	XLOC_005261	.	transcript	0	0.193435	23.0014	2.99e-14	7.09e-12
Novel_000533	XLOC_005822	.	transcript	2.03796	0.882373	-1.10122	0.00213631	0.0451843
Novel_000549	XLOC_005845	.	transcript	0	0.0415116	21.8902	4.85e-13	5.56e-11
Novel_000580	XLOC_006610	.	transcript	0.141763	0	-22.4588	1.2e-13	1.93e-11
Novel_000606	XLOC_007097	.	transcript	0.025949	0	-21.1534	2.96e-12	2.33e-10
Novel_000614	XLOC_007176	.	transcript	0	0.0790388	7.50379	0.00138264	0.0324665
Novel_000620	XLOC_007192	.	transcript	0.39951	1.03961	1.45133	0.000503104	0.0150065
Novel_000621	XLOC_007270	.	transcript	0.264153	0.618426	1.29525	0.00161388	0.0365819
Novel_000657	XLOC_007997	.	transcript	0.27959	0.0009268	-7.35448	9.94e-07	5.57e-05
Novel_000682	XLOC_008227	.	transcript	0.334234	0.685024	1.11454	9.5e-05	0.00373158
Novel_000715	XLOC_009273	.	transcript	0	0.266397	23.5192	7.82e-15	2.79e-12
Novel_000741	XLOC_010043	.	transcript	0.14354	0	-21.0708	3.61e-12	2.75e-10
Novel_000795	XLOC_010654	.	transcript	0.014165	0.667566	5.46921	1.38e-07	8.22e-06
Novel_000819	XLOC_010882	.	transcript	0	0.177051	22.396	1.38e-13	2.11e-11
Novel_000866	XLOC_011140	.	transcript	0.0483558	0	-21.6863	8.13e-13	8.18e-11
Novel_000869	XLOC_011159	.	transcript	0	0.0345302	21.2688	2.19e-12	1.8e-10
Novel_000914	XLOC_011372	.	transcript	0.02188	0.304836	3.74312	0.00177739	0.0393643
Novel_000941	XLOC_011563	.	transcript	0	0.0551798	19.6154	9.35e-11	6.06e-09
Novel_000957	XLOC_011838	.	transcript	0.0895646	0	-21.8132	5.96e-13	6.52e-11
Novel_000975	XLOC_012099	.	transcript	0.136726	0	-23.6268	5.89e-15	2.24e-12
Novel_000992	XLOC_012218	.	transcript	0.193486	0.48338	1.38906	0.000628619	0.0177887
Novel_001016	XLOC_012402	.	transcript	1.05531	0.498143	-0.980497	0.00204645	0.0437241
Novel_001074	XLOC_012769	.	transcript	0	0.280831	23.0111	2.91e-14	6.99e-12
Novel_001083	XLOC_012797	.	transcript	0	0.492671	24.1385	1.52e-15	7.79e-13
Novel_001096	XLOC_012885	.	transcript	0.916922	1.5674	0.84559	0.0021589	0.0455502
Novel_001122	XLOC_013336	.	transcript	0.328342	1.63434	2.41117	0.000156648	0.00572114
Novel_001132	XLOC_013420	.	transcript	0.0555852	0	-20.8785	5.71e-12	4.11e-10
Novel_001142	XLOC_013422	.	transcript	0.0679376	0	-21.5171	1.23e-12	1.13e-10
Novel_001159	XLOC_013492	.	transcript	0.0101586	0.0001332	-4.6634	0.00193144	0.0418696
Novel_001214	XLOC_013979	.	transcript	1.1803	2.81625	1.32742	0.000670175	0.0186641
Novel_001222	XLOC_013990	.	transcript	0	0.154571	21.1148	3.16e-12	2.46e-10
Novel_001228	XLOC_014073	.	transcript	0.0252846	0.270337	3.19482	0.00236727	0.0485657
Novel_001234	XLOC_014275	.	transcript	0	0.127749	21.9429	4.26e-13	5.01e-11
Novel_001246	XLOC_014484	.	transcript	0.0556114	0	-22.2673	1.92e-13	2.66e-11
Novel_001385	XLOC_015994	.	transcript	0.170125	0	-27.1386	3.03e-19	1.13e-15
Novel_001424	XLOC_016356	.	transcript	0.206029	0	-24.6092	4.25e-16	2.95e-13
Novel_001452	XLOC_016941	.	transcript	0.0355888	0.558786	3.99935	0.00203646	0.0435649
Novel_001454	XLOC_016987	.	transcript	0.004281	0.670847	7.19412	2.58e-05	0.00117857
Novel_001466	XLOC_017045	.	transcript	0	0.116347	6.86925	6.66e-05	0.00273951
Novel_001502	XLOC_017191	.	transcript	0	0.0888884	20.8541	5.86e-12	4.22e-10
Novel_001504	XLOC_017202	.	transcript	0.261421	0.548758	1.13301	0.00170558	0.038195
Novel_001506	XLOC_017203	.	transcript	0.0526436	0	-21.3579	1.8e-12	1.53e-10
Novel_001517	XLOC_017279	.	transcript	0.229415	0.0565712	-1.88965	0.00194363	0.0420466
Novel_001530	XLOC_017379	.	transcript	0.071798	0	-22.5378	9.8e-14	1.66e-11
Novel_001532	XLOC_017473	.	transcript	0.719758	0.0098984	-5.22581	0.000220972	0.00766087
Novel_001541	XLOC_017581	.	transcript	0	0.831995	23.5191	7.82e-15	2.79e-12
Novel_001573	XLOC_017848	.	transcript	0.11479	0	-23.3569	1.19e-14	3.73e-12
Novel_001629	XLOC_018163	.	transcript	0.0942658	0	-23.2131	1.74e-14	4.81e-12
Novel_001657	XLOC_018373	.	transcript	0.0891404	0.454259	2.38096	4.23e-05	0.00183547
Novel_001671	XLOC_018447	.	transcript	0.380247	0	-24.1956	1.31e-15	7.16e-13
Novel_001687	XLOC_018589	.	transcript	0	0.313215	9.45955	1.15e-21	1.23e-17
Novel_001696	XLOC_018810	.	transcript	0.145309	0	-7.73453	1.71e-05	0.000812578
Novel_001717	XLOC_019030	.	transcript	0	0.339182	24.0099	2.14e-15	1.02e-12
Novel_001740	XLOC_019172	.	transcript	3.27345	6.3269	1.03185	2.61e-05	0.00118873
Novel_001746	XLOC_019270	.	transcript	0.403921	1.00965	1.39581	2.29e-05	0.0010571
Novel_001783	XLOC_019561	.	transcript	0.145864	0.4965	1.84605	2.85e-07	1.66e-05
Novel_001789	XLOC_019595	.	transcript	0	0.661891	23.4798	8.66e-15	3e-12
Novel_001794	XLOC_019740	.	transcript	0.64379	1.11443	0.860875	0.00190501	0.0414532
Novel_001807	XLOC_020036	.	transcript	0.214348	0	-23.724	4.59e-15	1.87e-12
Novel_001854	XLOC_020984	.	transcript	0	0.289134	23.0081	2.94e-14	7.02e-12
Novel_001860	XLOC_021129	.	transcript	0.568549	0.897054	0.733892	0.00185242	0.0405859
Novel_001862	XLOC_021385	.	transcript	0.0843422	0.253238	1.64636	0.000527179	0.0155949
Novel_001874	XLOC_021466	.	transcript	0.103807	0	-22.0026	3.73e-13	4.49e-11
Novel_001900	XLOC_021807	.	transcript	0	0.0817244	22.6765	6.84e-14	1.27e-11
Novel_001931	XLOC_021982	.	transcript	0.386244	0.96922	1.40252	8.63e-05	0.00341824
Novel_001956	XLOC_022175	.	transcript	0	2.42146	26.142	5.7e-18	1.23e-14
Novel_001962	XLOC_022204	.	transcript	0.233827	0.0546096	-1.93456	5.17e-05	0.0021964
Novel_001964	XLOC_022211	.	transcript	0.332703	0.760075	1.26264	0.000750417	0.0204231
Novel_001990	XLOC_022588	.	transcript	0	0.107575	21.7929	6.15e-13	6.7e-11
Novel_001994	XLOC_022605	.	transcript	0.0696852	0	-22.3091	1.74e-13	2.49e-11
Novel_002005	XLOC_022613	.	transcript	0.068173	0.0007078	-6.59739	0.00222482	0.0465983
Novel_002095	XLOC_023403	.	transcript	0.0909336	0	-20.7516	7.47e-12	5.25e-10
Novel_002156	XLOC_023948	.	transcript	0.110833	0.0008004	-6.00439	0.000496709	0.0148776
Novel_002159	XLOC_023995	.	transcript	0	5.71653	26.9524	5.28e-19	1.75e-15
Novel_002193	XLOC_024757	.	transcript	0	0.120188	6.99201	0.000261949	0.0088325
Novel_002219	XLOC_025060	.	transcript	0.175931	0.310873	0.907674	0.0021605	0.0455727
Novel_002226	XLOC_025106	.	transcript	0.0544576	0	-21.701	7.85e-13	8e-11
Novel_002240	XLOC_025305	.	transcript	0	0.0252808	21.7054	7.62e-13	7.84e-11
Novel_002268	XLOC_025435	.	transcript	0	0.077246	21.506	1.24e-12	1.13e-10
Novel_002299	XLOC_025705	.	transcript	0.510141	0	-27.3173	1.77e-19	8.01e-16
Novel_002337	XLOC_026067	.	transcript	0	0.0404212	20.8651	5.71e-12	4.11e-10
Novel_002378	XLOC_026402	.	transcript	0.19437	0.423324	1.18679	0.00121896	0.0295839
Novel_002429	XLOC_026899	.	transcript	0	0.333776	23.3351	1.26e-14	3.82e-12
[truncated: 969 more rows]

## Sheet: miRNA
sRNA	LP_LY_ova_readcount	LP_HY_ova_readcount	log2FoldChange	pval	padj
novel_622	2.05992	0.222619	-3.0236	0.038994	0.24832
novel_530	8.46073	2.18577	-1.9839	0.0020195	0.037432
chi-miR-196a	583.353	155.851	-1.9043	0.0003121	0.010124
novel_235	31.5935	9.29206	-1.8001	0.0024358	0.042139
chi-miR-181c-5p	127.191	43.5547	-1.5516	7.64e-06	0.00079308
novel_102	205.882	74.6251	-1.4634	0.011118	0.1241
chi-miR-10a-3p	199.819	76.655	-1.3825	0.00057545	0.015316
novel_328	6.47945	2.57195	-1.3603	0.045871	0.27859
chi-miR-93-3p	18.7337	7.92607	-1.2464	0.0035777	0.058947
chi-miR-502b-5p	52.7283	22.4127	-1.2398	0.0040361	0.064399
chi-miR-504	514.438	220.544	-1.2218	3.43e-08	1.78e-05
chi-miR-181c-3p	121.969	52.4901	-1.2183	0.00051043	0.0144
chi-miR-23a	21684.3	9725.2	-1.1568	0.0014288	0.029661
chi-miR-338-3p	74.9085	34.086	-1.1397	0.010452	0.11793
chi-miR-133b	36.9107	16.8964	-1.1357	0.022446	0.18346
chi-miR-1388-3p	385.493	179.68	-1.1029	2.42e-05	0.0015695
chi-miR-23b-3p	22782.3	10807.5	-1.0759	0.0015404	0.031352
chi-miR-181d	479.188	230.861	-1.052	0.0071537	0.094519
chi-miR-130a-3p	1431.76	694.609	-1.0437	4.39e-05	0.0025311
chi-miR-153	23.2415	47.3467	1.0126	0.027088	0.20675
chi-miR-216b	7.89749	15.7963	1.0336	0.03181	0.2293
chi-miR-376a	10.3197	21.0715	1.0528	0.036606	0.24349
novel_175	43.1653	91.2719	1.0885	0.0097601	0.11641
chi-miR-3959-5p	675.639	1457.26	1.1094	1.05e-05	0.00090744
chi-miR-223-5p	26.2853	56.6167	1.1239	0.0017092	0.033475
chi-miR-134	62.6057	139.05	1.1544	0.024203	0.19211
chi-miR-187	24.6407	55.2109	1.1695	0.028694	0.21124
chi-miR-485-5p	141.288	319.41	1.1798	0.0069818	0.094118
novel_59	1551.51	3516.51	1.1806	0.016443	0.15803
chi-miR-379-5p	17598.2	39918.8	1.1817	0.00068945	0.016643
chi-miR-411a-5p	21713.3	49381.7	1.1854	1.42e-05	0.0009816
chi-miR-544-5p	12.4737	28.7733	1.1899	0.0080599	0.10071
chi-miR-323a-3p	48.241	110.468	1.1994	0.015641	0.15778
novel_786	20.4801	47.6369	1.2094	0.0030742	0.051468
chi-miR-487b-3p	160.649	372.068	1.2141	0.0002719	0.0094658
chi-miR-412-5p	162.434	377.356	1.217	0.0057702	0.085564
chi-miR-409-5p	249.243	589.393	1.2426	0.00072913	0.017201
chi-miR-376c-3p	75.2408	177.612	1.2464	0.00016255	0.0064375
chi-miR-323b	43.0599	105.442	1.2964	0.035246	0.24349
chi-miR-301b	3.9448	9.94996	1.3102	0.027736	0.20862
chi-miR-411b-5p	127.259	321.633	1.3395	0.00022983	0.0085202
chi-miR-381	356.585	904.433	1.3435	0.0019345	0.036509
novel_548	7.23493	18.2387	1.3493	0.020808	0.17999
chi-miR-433	93.6097	238.936	1.3535	0.016108	0.15778
novel_936	28.0361	74.3587	1.4069	0.00052883	0.014445
chi-miR-655	81.9372	217.275	1.413	0.00067939	0.016643
chi-miR-3958-3p	2286.38	6117.06	1.4199	0.0010235	0.022603
chi-miR-485-3p	27.8566	74.2911	1.4224	0.021859	0.18298
chi-miR-376e-3p	35.6496	95.5712	1.427	1.63e-06	0.00028189
novel_270	6.78688	18.8534	1.4448	0.017262	0.15958
chi-miR-1197-3p	32.3022	90.6675	1.4936	0.027607	0.20862
novel_807	2.95628	8.37842	1.5048	0.021453	0.18298
chi-miR-369-5p	190.782	544.272	1.5142	1.21e-05	0.00096648
novel_144	51.2484	147.126	1.5198	0.0022951	0.040379
novel_743	5.56186	16.1544	1.5657	0.022194	0.18346
chi-miR-369-3p	301.735	898.201	1.5752	4.13e-06	0.00061216
chi-miR-432-5p	223.896	676.868	1.5976	0.00012458	0.0058781
chi-miR-410-3p	120.694	364.977	1.5986	0.00035341	0.010789
chi-miR-487a-3p	11.9844	37.0086	1.6575	0.00013646	0.0060888
chi-miR-154b-5p	175.116	553.333	1.6617	3.73e-05	0.0022793
chi-miR-493-5p	270.575	861.012	1.671	5.31e-06	0.00062202
chi-miR-377	5.0272	16.068	1.6765	0.0016441	0.032819
chi-miR-135b-5p	15.4767	51.3376	1.7102	0.00014248	0.0060888
chi-miR-411a-3p	653.322	2138.21	1.711	6.26e-05	0.0034178
chi-miR-411b-3p	3.83752	12.3983	1.7196	0.0036735	0.05958
chi-miR-543-3p	309.965	1033.13	1.7376	0.00029617	0.0099169
chi-miR-493-3p	1960.11	6608.29	1.7534	0.0064362	0.090281
chi-miR-376b-3p	6.95905	23.4795	1.7653	0.00016745	0.0064375
chi-miR-376d	6.18941	21.2586	1.7737	0.0011314	0.024467
chi-miR-496-3p	2.85566	9.65371	1.7908	0.015098	0.15671
novel_188	12.9973	46.7331	1.8567	0.0068738	0.093882
chi-miR-494	608.088	2243.67	1.884	1.52e-07	3.78e-05
chi-miR-154a-3p	13.8235	50.9854	1.9091	0.00014665	0.0060888
novel_242	4.35867	16.3537	1.9129	0.022393	0.18346
chi-miR-1185-3p	21.666	81.3779	1.9146	0.0012619	0.026733
chi-miR-495-3p	664.327	2509.84	1.9182	9.67e-06	0.00090744
chi-miR-379-3p	148.878	565.748	1.9283	5.39e-06	0.00062202
chi-miR-656	11.3659	44.8876	1.9981	0.00033595	0.010567
chi-miR-412-3p	3.04822	12.2693	2.0287	0.010339	0.11793
chi-miR-409-3p	2014.5	9076.57	2.1718	0.0019306	0.036509
novel_227	9.72312	43.8461	2.1888	0.00084643	0.019524
novel_914	6.46431	30.0024	2.2346	1.36e-05	0.0009816
novel_146	41.1249	197.515	2.2674	0.037646	0.244
novel_642	1.55012	7.27775	2.2871	0.0075698	0.097783
novel_397	0.405736	2.42504	2.5079	0.047546	0.28041
chi-miR-136-5p	35.6729	205.548	2.5298	4.13e-09	4.29e-06
novel_170	31.7203	184.978	2.5538	1.82e-07	3.78e-05
chi-miR-543-5p	2.26813	13.283	2.5915	0.0061986	0.089363
novel_332	0.958291	6.11557	2.5999	0.0051921	0.078107
novel_615	0.228877	2.08626	2.829	0.046831	0.27937
novel_387	0.176858	2.15038	2.8933	0.03275	0.23284
chi-miR-3959-3p	42.6987	329.622	2.9539	5.94e-08	2.06e-05
chi-miR-487a-5p	0.228877	2.6642	3.1958	0.037201	0.24349
novel_425	0	1.98621	3.3547	0.030681	0.22428
chi-miR-487b-5p	0	2.53651	3.6929	0.01425	0.14941
novel_833	0	2.58931	3.7222	0.02397	0.19211
chi-miR-122	28.6648	393.555	3.7786	0.00051328	0.0144
novel_424	0	4.28015	4.4455	0.0009749	0.021999
novel_353	0.423894	11.282	4.709	0.00027358	0.0094658
