# Supplementary material for: Transcriptome Analysis Reveals Key miRNA–mRNA Pathways in Ovarian Tissues of Yunshang Black Goats With Different Kidding Numbers
Source: Front Endocrinol (Lausanne). 2022 May 19;13:883663. doi: 10.3389/fendo.2022.883663 (PMC9160789; doi:10.3389/fendo.2022.883663)
Supplement: Supplementary Table 2 — The detailed information for DEGs and DEMs [file DataSheet_1.zip › Supplementary Table S3.XLSX]

## Sheet: Sheet1
miRNA		gene name
novel_353	XM_018040432.1	gene-ABCA3
novel_59	XM_018040430.1	gene-ABCA3
novel_642	XM_018040430.1	gene-ABCA3
novel_59	XM_018039108.1	gene-ABCC10
novel_642	XM_018047362.1	gene-ABCC5
novel_642	XM_005697788.3	gene-ABHD11
novel_353	XM_005685281.3	gene-ABHD4
novel_59	XM_018041205.1	gene-ABLIM1
chi-miR-93-3p	XM_018049790.1	gene-ABLIM2
novel_146	XM_018049790.1	gene-ABLIM2
novel_353	XM_018049790.1	gene-ABLIM2
novel_59	XM_018049790.1	gene-ABLIM2
novel_642	XM_018056138.1	gene-ABO
novel_59	XM_018058958.1	gene-ACCSL
novel_227	XM_018040585.1	gene-ACHE
novel_235	XM_018060442.1	gene-ACOT7
chi-miR-187	XM_013973019.2	gene-ACSBG1
novel_642	XM_018041568.1	gene-ACSL5
novel_353	XM_018062354.1	gene-ACTN4
chi-miR-487a-5p	XM_018060433.1	gene-ADAM23
chi-miR-93-3p	XM_018064261.1	gene-ADAP2
novel_615	XM_018064261.1	gene-ADAP2
novel_387	XM_005686948.3	gene-ADCY3
novel_353	XM_018047857.1	gene-ADCY6
novel_387	XM_018047857.1	gene-ADCY6
chi-miR-93-3p	XM_018049337.1	gene-ADGRA3
chi-miR-93-3p	XM_018052359.1	gene-ADRA1A
novel_387	XM_018053481.1	gene-AFDN
novel_387	XM_018048006.1	gene-AGAP2
novel_59	XM_018048006.1	gene-AGAP2
chi-miR-93-3p	XM_018042688.1	gene-AHNAK
novel_642	XM_018042689.1	gene-AHNAK
novel_387	XM_005696601.3	gene-AIF1
chi-miR-493-3p	XM_018049220.1	gene-ALPK1
novel_642	XM_018049219.1	gene-ALPK1
novel_353	XR_001920008.1	gene-ALS2CL
novel_615	XR_001920008.1	gene-ALS2CL
novel_146	XM_018059214.1	gene-ALX4
novel_353	XM_018059157.1	gene-AMBRA1
novel_615	XM_005680468.3	gene-AMDHD1
novel_387	XM_005691429.3	gene-ANAPC7
chi-miR-485-3p	XM_018054288.1	gene-ANXA2
novel_144	XM_005685408.3	gene-APEX1
novel_227	XM_018059397.1	gene-ARAP1
novel_59	XM_018059397.1	gene-ARAP1
novel_146	XM_018040525.1	gene-ARHGAP17
novel_353	XM_018040525.1	gene-ARHGAP17
novel_59	XM_018064675.1	gene-ARHGAP44
novel_328	XM_018064624.1	gene-ARHGEF15
novel_353	XM_018064624.1	gene-ARHGEF15
novel_353	XM_018054637.1	gene-ARHGEF19
novel_615	XM_018054637.1	gene-ARHGEF19
chi-miR-93-3p	XM_018046275.1	gene-ARHGEF2
novel_642	XM_018046275.1	gene-ARHGEF2
chi-miR-135b-5p	XM_018056343.1	gene-ARHGEF7
novel_387	XM_018056349.1	gene-ARHGEF7
novel_59	XM_018058261.1	gene-ARMC9
novel_353	XM_018055686.1	gene-ASAP2
novel_353	XM_018054700.1	gene-ASTL
novel_59	XM_018054700.1	gene-ASTL
novel_59	XM_018059149.1	gene-ATG13
novel_328	XM_018043329.1	gene-ATG2A
novel_328	XM_018044752.1	gene-ATP11A
novel_642	XM_018049690.1	gene-ATP1B3
novel_59	XM_018065123.1	gene-ATP6V0A1
novel_353	XM_005692458.3	gene-ATP6V0D1
novel_146	XR_001917234.1	gene-ATXN2L
novel_146	XM_018041316.1	gene-AVPI1
novel_59	XM_018041316.1	gene-AVPI1
novel_353	XM_018046410.1	gene-B4GALT3
novel_59	XM_018061839.1	gene-BANP
novel_615	XM_018063522.1	gene-BAZ2B
chi-miR-93-3p	XM_018054677.1	gene-BBS4
novel_642	XM_018065762.1	gene-BIN1
novel_642	XM_018042149.1	gene-BMP8A
chi-miR-134	XM_018051936.1	gene-BNC2
novel_353	XM_018055022.1	gene-BOLA3
novel_353	XM_018056172.1	gene-BRD3
novel_615	XM_018051928.1	gene-C1H21orf2
chi-miR-133b	XM_005681906.3	gene-C1QTNF7
novel_387	XM_005681906.3	gene-C1QTNF7
novel_353	XM_005692667.3	gene-C5AR2
novel_353	XM_018057012.1	gene-CAMK1D
novel_59	XM_018038657.1	gene-CAPN11
novel_353	XM_018040814.1	gene-CAPN15
novel_59	XM_018040814.1	gene-CAPN15
novel_387	XM_018056103.1	gene-CARD9
novel_59	XR_001918875.1	gene-CARD9
chi-miR-502b-5p	XM_018065023.1	gene-CASC3
chi-miR-487a-5p	XM_005679555.3	gene-CASP2
novel_59	XM_018062102.1	gene-CBFB
novel_642	XM_018052315.1	gene-CCAR2
novel_353	XM_018045099.1	gene-CCDC120
novel_59	XM_018051218.1	gene-CCDC130
chi-miR-502b-5p	XM_013966542.2	gene-CCDC28A
novel_175	XM_013965200.1	gene-CCL25
novel_59	XM_013965201.1	gene-CCL25
novel_353	XM_018047048.1	gene-CCM2
chi-miR-93-3p	XM_018048503.1	gene-CCNL1
novel_59	XM_018048503.1	gene-CCNL1
chi-miR-381	XM_018039014.1	gene-CD2AP
novel_425	XM_018065190.1	gene-CD300LG
chi-miR-381	XM_018042902.1	gene-CDC42BPG
novel_353	XM_018042902.1	gene-CDC42BPG
novel_530	XM_018051204.1	gene-CDV3
novel_387	XM_018056998.1	gene-CELF2
chi-miR-433	XR_001919648.1	gene-CEP112
novel_235	XR_001919647.1	gene-CEP112
novel_530	XM_018063970.1	gene-CEP112
novel_59	XM_018063963.1	gene-CEP112
chi-miR-487a-5p	XM_018054190.1	gene-CFLAR
novel_328	XM_018064605.1	gene-CHD3
novel_59	XM_018048196.1	gene-CHST11
chi-miR-493-3p	XM_018040961.1	gene-CIITA
novel_146	XM_018040961.1	gene-CIITA
novel_227	XM_018040961.1	gene-CIITA
novel_353	XM_018061232.1	gene-CIT
chi-miR-485-5p	XM_018040273.1	gene-CLEC16A
chi-miR-493-3p	XM_018040272.1	gene-CLEC16A
novel_59	XM_018040272.1	gene-CLEC16A
novel_786	XM_018040274.1	gene-CLEC16A
novel_530	XM_005685243.3	gene-CMTM5
novel_59	XM_005685243.3	gene-CMTM5
novel_188	XM_018054868.1	gene-CNNM3
novel_59	XM_018060040.1	gene-CNTN2
novel_615	XM_018050572.1	gene-COL23A1
novel_642	XM_005689593.3	gene-COPB1
chi-miR-412-3p	XM_018064801.1	gene-COPS3
novel_59	XM_005691568.2	gene-COQ5
chi-miR-93-3p	XM_018051356.1	gene-CPAMD8
novel_353	XM_018040208.1	gene-CPSF4
novel_622	XM_018040208.1	gene-CPSF4
novel_642	XM_018062807.1	gene-CPT1C
novel_59	XM_018047111.1	gene-CRHR2
novel_146	XM_018051457.1	gene-CRTC1
novel_353	XM_018051457.1	gene-CRTC1
novel_387	XM_018051457.1	gene-CRTC1
novel_615	XR_001297572.2	gene-CSF2RA
chi-miR-93-3p	XM_018050176.1	gene-CSNK1A1
chi-miR-487a-5p	XM_018064426.1	gene-CTNS
novel_615	XM_018064426.1	gene-CTNS
novel_235	XM_018056743.1	gene-CYSLTR2
novel_59	XM_018038892.1	gene-DAAM2
novel_175	XM_018055719.1	gene-DAB2IP
chi-miR-93-3p	XM_018052465.1	gene-DAPK1
novel_59	XM_018052193.1	gene-DCAF10
novel_353	XM_013966850.2	gene-DCAF11
novel_59	XM_013966850.2	gene-DCAF11
novel_353	XM_005697607.3	gene-DCTN5
novel_59	XM_018048641.1	gene-DDX11
chi-miR-93-3p	XM_018055748.1	gene-DENND1A
novel_328	XM_018055748.1	gene-DENND1A
novel_615	XM_018055748.1	gene-DENND1A
novel_615	XM_018046864.1	gene-DENND2A
novel_353	XM_018062221.1	gene-DHX38
novel_642	XM_018062221.1	gene-DHX38
novel_353	XM_018050228.1	gene-DIAPH1
novel_387	XM_018050228.1	gene-DIAPH1
chi-miR-433	XM_013971505.2	gene-DKKL1
novel_387	XM_018042838.1	gene-DLG2
novel_642	XM_018052264.1	gene-DMTN
novel_144	XM_018065435.1	gene-DNAJC10
chi-miR-93-3p	XM_013977144.2	gene-DNASE1L1
novel_615	XR_001918861.1	gene-DNM1
novel_353	XR_001918834.1	gene-DNMT3A
novel_353	XM_018058987.1	gene-DNPEP
novel_387	XM_018058987.1	gene-DNPEP
novel_353	XM_018050761.1	gene-DOT1L
novel_59	XM_005687244.3	gene-DPM2
novel_59	XM_018052355.1	gene-DPYSL2
chi-miR-93-3p	XM_018038688.1	gene-DST
novel_642	XM_018038689.1	gene-DST
chi-miR-133b	XR_001918673.1	gene-DUOX2
novel_146	XM_018054138.1	gene-DUOX2
novel_328	XR_001918673.1	gene-DUOX2
novel_353	XM_018054140.1	gene-DUOX2
novel_59	XM_018054139.1	gene-DUOX2
chi-miR-412-3p	XM_018055074.1	gene-DYSF
novel_353	XM_018055074.1	gene-DYSF
novel_387	XM_018049983.1	gene-DZIP1L
novel_642	XM_018041665.1	gene-EBF3
novel_353	XM_013962440.2	gene-ECM1
novel_175	XR_001296226.2	gene-EFCAB11
novel_353	XM_018050450.1	gene-EFNA2
novel_387	XM_018050450.1	gene-EFNA2
novel_615	XM_018046225.1	gene-EFNA4
novel_146	XM_018042861.1	gene-EHBP1L1
novel_530	XR_001917462.1	gene-EHBP1L1
chi-miR-187	XM_018062137.1	gene-ELMO3
chi-miR-93-3p	XM_018062137.1	gene-ELMO3
novel_615	XM_018039373.1	gene-ELOVL1
novel_642	XM_018040061.1	gene-EME2
novel_59	XM_018066345.1	gene-EML1
chi-miR-381	XM_013969811.2	gene-EMSY
novel_144	XM_018060221.1	gene-ENAH
chi-miR-487a-5p	XM_018061484.1	gene-ETFDH
novel_146	XM_018061484.1	gene-ETFDH
novel_353	XM_018060004.1	gene-ETNK2
novel_146	XM_018063765.1	gene-EXOC7
novel_59	XM_018063765.1	gene-EXOC7
novel_353	XM_018051355.1	gene-F2RL3
novel_642	XM_018051355.1	gene-F2RL3
novel_175	XM_018060490.1	gene-FAAP20
novel_353	XR_001919305.1	gene-FAAP20
novel_227	XM_018062265.1	gene-FAAP24
novel_353	XM_018043055.1	gene-FADS1
novel_530	XM_018056278.1	gene-FAM110D
chi-miR-133b	XM_018059454.1	gene-FAM160A2
chi-miR-93-3p	XM_018059454.1	gene-FAM160A2
chi-miR-93-3p	XM_018046235.1	gene-FAM189B
novel_175	XM_018050594.1	gene-FAM193B
novel_642	XM_018050594.1	gene-FAM193B
chi-miR-93-3p	XM_013962427.2	gene-FAM63A
novel_615	XM_005677641.3	gene-FAM63A
novel_353	XM_018048900.1	gene-FBLN1
novel_387	XM_018067013.1	gene-FBXL2
chi-miR-93-3p	XM_005683526.3	gene-FDFT1
novel_188	XM_005683526.3	gene-FDFT1
chi-miR-93-3p	XM_018064580.1	gene-FGF11
novel_642	XM_018044764.1	gene-FGGY
novel_175	XM_018062132.1	gene-FHOD1
novel_353	XM_018062132.1	gene-FHOD1
novel_59	XM_018045129.1	gene-FLNA
chi-miR-134	XM_018048506.1	gene-FOXJ2
novel_387	XM_018048506.1	gene-FOXJ2
novel_353	XM_018066807.1	gene-FOXP1
novel_328	XM_018055985.1	gene-FUBP3
novel_175	XM_018067084.1	gene-FYCO1
novel_59	XM_018055696.1	gene-GALE
novel_353	XM_013964334.2	gene-GALR3
novel_642	XM_013964334.2	gene-GALR3
novel_59	XM_018046721.1	gene-GBX1
novel_353	XM_018065785.1	gene-GDNF
novel_59	NM_001285661.1	gene-GHITM
novel_328	NM_001285648.1	gene-GHR
novel_387	NM_001285648.1	gene-GHR
novel_175	XM_018061114.1	gene-GIT2
novel_59	XM_018061115.1	gene-GIT2
chi-miR-93-3p	XM_018041489.1	gene-GLRX3
novel_642	XM_018066452.1	gene-GLRX5
chi-miR-187	XM_018057530.1	gene-GMEB2
novel_615	XM_018057530.1	gene-GMEB2
novel_328	XM_018050802.1	gene-GNA15
novel_615	XM_018050802.1	gene-GNA15
novel_353	XM_018044846.1	gene-GNB1L
novel_175	XM_018055869.1	gene-GOLGA2
novel_615	XM_005679977.3	gene-GPD1
novel_188	XM_018046461.1	gene-GPR161
novel_642	XM_018042611.1	gene-GRID1
novel_622	XM_018059645.1	gene-GRIK4
novel_642	XM_018041837.1	gene-GTF2E2
novel_387	XR_001295454.2	gene-HAO2
novel_146	XM_005685789.3	gene-HDC
novel_59	XM_018052953.1	gene-HDDC2
novel_59	XM_018042297.1	gene-HERC4
novel_387	XM_005693951.3	gene-HEXIM1
novel_175	XM_005679359.3	gene-HIBADH
chi-miR-133b	XR_001918158.1	gene-HLTF
novel_59	XM_018047089.1	gene-HOXA4
novel_59	XM_018041363.1	gene-HPS1
novel_642	XM_018041363.1	gene-HPS1
novel_175	XR_001919363.1	gene-HPS4
novel_615	XR_001919363.1	gene-HPS4
novel_622	XR_001919363.1	gene-HPS4
chi-miR-93-3p	XM_018052277.1	gene-HR
novel_642	XM_018052277.1	gene-HR
novel_425	XM_018038591.1	gene-HSD17B8
chi-miR-93-3p	XM_018062111.1	gene-HSF4
novel_353	XM_018062111.1	gene-HSF4
novel_387	XM_018062111.1	gene-HSF4
novel_615	XM_018048591.1	gene-IFFO1
novel_642	XM_005674895.3	gene-IFT57
chi-miR-412-3p	XM_018041972.1	gene-IKBKB
novel_59	XM_018041972.1	gene-IKBKB
novel_59	XM_018056543.1	gene-IL17D
novel_59	XM_018043467.1	gene-INCENP
novel_146	XM_018039301.1	gene-IRF4
novel_387	XM_018039301.1	gene-IRF4
chi-miR-93-3p	XM_018046949.1	gene-IRF5
novel_59	XM_018048638.1	gene-ITFG2
novel_642	XM_018048124.1	gene-ITGA7
chi-miR-409-3p	NM_001314156.1	gene-ITGB1
novel_642	XM_005680737.3	gene-ITPR2
chi-miR-493-3p	XM_013974340.2	gene-JAK3
chi-miR-93-3p	XR_001918372.1	gene-JAM2
novel_642	XM_018054611.1	gene-JPH4
novel_175	XM_018060456.1	gene-KCNAB2
novel_353	XM_018060456.1	gene-KCNAB2
chi-miR-433	XM_005694519.3	gene-KCNIP1
chi-miR-93-3p	XM_018048300.1	gene-KCTD17
novel_175	XM_018048300.1	gene-KCTD17
novel_353	XM_018048300.1	gene-KCTD17
novel_387	XM_018048300.1	gene-KCTD17
novel_59	XM_018048300.1	gene-KCTD17
novel_59	XM_018058116.1	gene-KHDC3L
novel_387	XR_001919038.1	gene-KHDRBS1
novel_59	XR_001919038.1	gene-KHDRBS1
novel_387	XM_018065582.1	gene-KIF2A
chi-miR-493-3p	XM_018043910.1	gene-KIF4A
chi-miR-93-3p	XM_018049156.1	gene-KIT
novel_353	XM_018060050.1	gene-KLHDC8A
novel_642	XM_018060050.1	gene-KLHDC8A
chi-miR-93-3p	XM_005701848.3	gene-KRT2
novel_530	XM_018059172.1	gene-LARGE2
novel_642	XM_018041951.1	gene-LEPROTL1
novel_328	XM_018063356.1	gene-LGI4
novel_353	XM_018063356.1	gene-LGI4
novel_59	XR_001919535.1	gene-LIG1
novel_387	XM_018048844.1	gene-LOC102169002
novel_615	XM_018048844.1	gene-LOC102169002
chi-miR-93-3p	XM_005702032.3	gene-LOC102169098
novel_59	XR_311353.3	gene-LOC102169098
chi-miR-93-3p	XM_005700553.2	gene-LOC102169746
chi-miR-93-3p	XM_018045041.1	gene-LOC102171414
novel_59	XM_018065327.1	gene-LOC102171917
novel_387	XM_018046019.1	gene-LOC102173987
novel_353	XR_001917207.1	gene-LOC102173992
novel_353	XM_018047078.1	gene-LOC102173997
novel_146	XM_018050078.1	gene-LOC102174159
novel_59	XM_018059406.1	gene-LOC102174380
novel_353	XM_018051572.1	gene-LOC102176218
novel_175	XM_018040761.1	gene-LOC102177581
novel_59	XM_005681059.3	gene-LOC102178051
novel_353	XM_018048705.1	gene-LOC102178253
novel_59	XM_018048705.1	gene-LOC102178253
novel_59	XM_018063684.1	gene-LOC102179594
chi-miR-93-3p	XM_018040561.1	gene-LOC102180368
novel_353	XR_001917487.1	gene-LOC102180829
novel_353	XM_005689224.3	gene-LOC102183616
novel_227	XM_005679941.3	gene-LOC102185150
novel_175	XM_018064688.1	gene-LOC102186431
novel_59	XM_018064688.1	gene-LOC102186431
chi-miR-93-3p	XM_005694851.3	gene-LOC102190551
novel_146	XM_018061160.1	gene-LOC102190983
novel_175	XM_018050243.1	gene-LOC102191519
chi-miR-93-3p	XM_018045722.1	gene-LOC106501943
chi-miR-93-3p	XM_018045725.1	gene-LOC108633177
chi-miR-93-3p	XM_005676907.3	gene-LOC108633234
novel_642	XM_018039788.1	gene-LOC108633809
novel_59	XM_018049050.1	gene-LOC108636108
novel_188	XM_018066682.1	gene-LOC108638596
novel_615	XM_018058787.1	gene-LRRC14
novel_642	XM_018050959.1	gene-LRRC8E
novel_227	XM_018040396.1	gene-LRWD1
novel_146	XM_018042940.1	gene-LSP1
novel_353	XM_018042939.1	gene-LSP1
novel_59	XM_018042946.1	gene-LSP1
novel_353	XM_018055102.1	gene-LTBP1
novel_59	XR_001919202.1	gene-MADD
novel_353	XM_018047276.1	gene-MAGI2
novel_642	XM_018047276.1	gene-MAGI2
novel_642	XM_018066105.1	gene-MAN2A2
novel_642	XM_018060151.1	gene-MAP2
novel_59	XM_018066778.1	gene-MAP4
novel_353	XM_018042889.1	gene-MAP4K2
novel_59	XM_018042890.1	gene-MAP4K2
novel_615	XM_018039722.1	gene-MAPK4
chi-miR-93-3p	XM_018059191.1	gene-MAPK8IP1
novel_615	XM_018040050.1	gene-MAPK8IP3
novel_353	XM_018054419.1	gene-MAPKBP1
novel_387	XM_018054418.1	gene-MAPKBP1
novel_59	XM_018054418.1	gene-MAPKBP1
chi-miR-93-3p	XM_018043193.1	gene-MARK2
novel_642	XM_018043195.1	gene-MARK2
novel_59	XM_018058273.1	gene-MATN2
novel_353	XR_001918069.1	gene-MBD6
novel_387	XM_018048024.1	gene-MBD6
novel_642	XR_001918069.1	gene-MBD6
novel_615	XM_005695172.3	gene-MCEE
novel_642	XM_018063579.1	gene-MCRIP1
novel_59	XM_018056142.1	gene-MED22
novel_353	XM_018062813.1	gene-MED25
novel_146	XM_018054490.1	gene-MEIS2
novel_353	XM_018044905.1	gene-MFAP2
novel_59	XM_018044905.1	gene-MFAP2
novel_59	XM_018060333.1	gene-MFN2
chi-miR-133b	XM_018048426.1	gene-MGST1
novel_530	XM_018060516.1	gene-MIB2
novel_59	XM_018048723.1	gene-MICAL3
novel_387	XM_018061102.1	gene-MMAB
chi-miR-93-3p	XM_018046457.1	gene-MPC2
chi-miR-493-3p	XM_018051966.1	gene-MPDZ
novel_353	XM_018065194.1	gene-MPP2
novel_530	XM_018058724.1	gene-MROH1
novel_353	XM_018038935.1	gene-MRPL14
novel_530	XM_018055493.1	gene-MRPL33
novel_328	XM_018061135.1	gene-MSI1
novel_353	XM_018061135.1	gene-MSI1
novel_642	XM_018061134.1	gene-MSI1
novel_353	XM_018039583.1	gene-MTCL1
chi-miR-433	XM_018061849.1	gene-MVD
novel_387	XM_018059119.1	gene-MYBPC3
novel_387	XM_013962978.2	gene-MYCBP
chi-miR-134	XM_018064883.1	gene-MYCBPAP
novel_353	XM_018042224.1	gene-MYCL
novel_59	XM_018064343.1	gene-MYO18A
novel_146	XM_005685718.3	gene-MYZAP
novel_353	XM_005690076.3	gene-NAT10
novel_175	XM_018043159.1	gene-NAV2
chi-miR-93-3p	XM_018046291.1	gene-NAXE
novel_175	XM_018066727.1	gene-NBEAL2
novel_615	XM_018066727.1	gene-NBEAL2
chi-miR-187	XM_018059781.1	gene-NCAM1
novel_59	XM_018059781.1	gene-NCAM1
chi-miR-487b-5p	XM_018059010.1	gene-NCAPD3
novel_59	XM_018061396.1	gene-NCOR2
novel_146	XM_018040250.1	gene-NDE1
novel_387	XM_018054525.1	gene-NDRG2
novel_353	XM_013973517.2	gene-NDUFAF3
chi-miR-93-3p	XM_018051880.1	gene-NDUFB6
novel_353	XM_018058557.1	gene-NDUFB9
novel_146	XM_018064563.1	gene-NEURL4
novel_387	XM_018064563.1	gene-NEURL4
novel_353	XM_018039663.1	gene-NFATC1
novel_642	XM_018039659.1	gene-NFATC1
novel_146	XM_018049243.1	gene-NPNT
novel_387	XM_018049243.1	gene-NPNT
chi-miR-93-3p	XR_001919994.1	gene-NR2C2
chi-miR-93-3p	XM_018050204.1	gene-NR3C1
chi-miR-93-3p	XM_018047735.1	gene-NR4A1
novel_353	XM_018047736.1	gene-NR4A1
novel_615	XM_018047734.1	gene-NR4A1
novel_59	XM_018066411.1	gene-NTRK3
novel_615	XM_018066413.1	gene-NTRK3
novel_146	XM_018059418.1	gene-NUMA1
novel_59	XM_018055884.1	gene-ODF2
novel_59	XM_018040399.1	gene-ORAI2
novel_59	XM_013972600.2	gene-OXLD1
novel_146	XM_018061263.1	gene-P2RX4
chi-miR-134	XM_005691424.3	gene-P2RX7
novel_615	XM_018048866.1	gene-PACSIN2
novel_642	XM_018048866.1	gene-PACSIN2
novel_175	XM_018054709.1	gene-PADI6
novel_530	XM_018050366.1	gene-PCBD2
novel_642	XM_018047285.1	gene-PCLO
chi-miR-93-3p	XM_018059740.1	gene-PCSK7
novel_235	XM_018051046.1	gene-PDE4A
novel_615	XR_001295452.2	gene-PDE4DIP
chi-miR-133b	XM_005700703.3	gene-PDZD11
novel_387	XM_013962849.2	gene-PDZK1IP1
novel_642	XM_005678457.2	gene-PDZK1IP1
novel_59	XM_018040197.1	gene-PER2
novel_642	XR_001917237.1	gene-PER2
chi-miR-93-3p	XM_005700601.3	gene-PGK1
novel_175	XM_018059188.1	gene-PHF21A
novel_353	XM_018052105.1	gene-PHF24
chi-miR-134	XM_018043117.1	gene-PICALM
novel_387	XM_018043115.1	gene-PICALM
novel_425	XM_018046400.1	gene-PIGZ
novel_175	XM_018061340.1	gene-PITPNM2
novel_328	XM_018041728.1	gene-PITX3
novel_353	XM_018041728.1	gene-PITX3
novel_530	XM_018041728.1	gene-PITX3
chi-miR-409-3p	XM_018048455.1	gene-PLBD1
novel_353	XM_018048455.1	gene-PLBD1
chi-miR-93-3p	XM_018057870.1	gene-PLCG1
novel_353	XM_018057870.1	gene-PLCG1
novel_615	XM_018057870.1	gene-PLCG1
novel_530	XM_018067250.1	gene-PLXNB1
chi-miR-93-3p	XM_018057627.1	gene-PMEPA1
novel_175	XM_005685402.3	gene-PNP
novel_59	XM_018055368.1	gene-POLR1A
novel_642	XM_018055368.1	gene-POLR1A
chi-miR-487a-5p	XM_018039213.1	gene-PPIL1
novel_175	XM_018060855.1	gene-PPP1R12B
novel_387	XR_001919345.1	gene-PPP1R12B
novel_59	XM_018060855.1	gene-PPP1R12B
novel_642	XR_001919346.1	gene-PPP1R12B
novel_642	XM_018044433.1	gene-PPP2R3B
novel_175	XM_018063081.1	gene-PPP6R1
novel_59	XM_018063081.1	gene-PPP6R1
chi-miR-93-3p	XM_018066498.1	gene-PRIMA1
novel_387	XM_005680006.3	gene-PRKAG1
chi-miR-93-3p	XM_018066225.1	gene-PRKD1
novel_353	XM_018041388.1	gene-PSD
novel_353	XM_005685017.3	gene-PSMB1
novel_188	XM_018055956.1	gene-PTGES
chi-miR-133b	XM_018066735.1	gene-PTH1R
chi-miR-133b	XM_005684041.3	gene-PTK2B
novel_353	XM_005684041.3	gene-PTK2B
novel_387	XM_018043568.1	gene-PTPN5
novel_59	XM_018043568.1	gene-PTPN5
novel_615	XM_018042973.1	gene-PTPRF
novel_59	XR_001918487.1	gene-PXDN
novel_59	XM_018048044.1	gene-R3HDM2
chi-miR-485-5p	XM_018050995.1	gene-RAB11B
novel_59	NM_001314182.1	gene-RAB2A
chi-miR-133b	XR_001918057.1	gene-RAB3IP
novel_59	XR_001918057.1	gene-RAB3IP
chi-miR-93-3p	XM_018042264.1	gene-RASSF4
chi-miR-93-3p	XM_005680336.3	gene-RBMS2
novel_622	XM_005680336.3	gene-RBMS2
novel_642	XM_018048063.1	gene-RBMS2
chi-miR-93-3p	XM_018067047.1	gene-RBMS3
chi-miR-502b-5p	XM_013967249.2	gene-RDH11
chi-miR-495-3p	XM_018052162.1	gene-RECK
chi-miR-93-3p	XR_310961.3	gene-RFT1
novel_328	XM_018043798.1	gene-RGAG4
novel_387	XM_018043799.1	gene-RGAG4
novel_59	XM_018052639.1	gene-RGS3
novel_59	XM_018054008.1	gene-RGS6
novel_59	XM_013965416.2	gene-RMND5B
novel_353	XM_018066655.1	gene-RNF123
novel_59	XM_018063758.1	gene-RNF157
novel_642	XM_018063758.1	gene-RNF157
novel_353	XM_018050651.1	gene-RNF44
chi-miR-93-3p	XM_018056846.1	gene-RPRD1B
novel_425	XM_018053967.1	gene-RPS6KL1
novel_530	XM_018057228.1	gene-RRBP1
novel_642	XM_018057228.1	gene-RRBP1
novel_642	XR_001919034.1	gene-RTEL1
novel_353	XM_018066614.1	gene-RTL1
novel_615	XM_013972464.2	gene-SAP30BP
novel_642	XM_013972464.2	gene-SAP30BP
novel_353	XR_001917262.1	gene-SDK1
novel_615	XR_001917262.1	gene-SDK1
novel_387	XM_018041040.1	gene-SEC14L5
novel_59	XM_018050662.1	gene-SEMA6A
novel_642	XM_018048831.1	gene-SEPT3
novel_175	XM_018050121.1	gene-SGCD
novel_353	XM_018048807.1	gene-SGSM3
chi-miR-93-3p	XM_018055940.1	gene-SH3GLB2
novel_642	XM_018053311.1	gene-SHPRH
novel_353	XM_018052247.1	gene-SLC19A1
novel_227	XM_018066360.1	gene-SLC25A29
novel_328	XM_018044743.1	gene-SLC25A5
novel_328	XM_018060906.1	gene-SLC2A11
novel_59	NM_001314227.1	gene-SLC2A4
novel_642	NM_001314227.1	gene-SLC2A4
novel_387	XM_005684318.3	gene-SLC31A1
novel_642	XM_018045075.1	gene-SLC35A2
novel_328	XM_018063903.1	gene-SLC39A11
novel_353	XM_018066957.1	gene-SLC41A3
novel_146	XM_018047808.1	gene-SMARCD1
novel_59	XM_018047808.1	gene-SMARCD1
chi-miR-93-3p	XR_001917194.1	gene-SNED1
novel_175	XM_018039864.1	gene-SNED1
novel_59	XR_001917194.1	gene-SNED1
novel_353	XM_005695119.3	gene-SNX33
novel_615	XM_018066277.1	gene-SNX6
novel_387	XM_018058530.1	gene-SP110
novel_59	XM_018058530.1	gene-SP110
novel_328	XM_018058976.1	gene-SPEG
novel_387	XM_018058975.1	gene-SPEG
novel_59	XM_018058972.1	gene-SPEG
novel_642	XM_018058974.1	gene-SPEG
novel_353	XM_018058528.1	gene-SPIDR
novel_615	XM_018058528.1	gene-SPIDR
novel_387	XM_018040171.1	gene-SRCAP
chi-miR-93-3p	XM_018060076.1	gene-SRGAP2
novel_59	XM_018060082.1	gene-SRGAP2
novel_387	XR_001917230.1	gene-SRRM2
novel_59	XM_018040150.1	gene-SRRM2
novel_642	XM_018040150.1	gene-SRRM2
novel_387	XM_018045469.1	gene-SRSF11
novel_353	XM_013968785.2	gene-SRXN1
novel_353	XM_018043059.1	gene-ST3GAL3
novel_59	XM_018043059.1	gene-ST3GAL3
novel_615	XM_018043051.1	gene-ST3GAL3
chi-miR-93-3p	XM_018063572.1	gene-STAT3
novel_235	XM_018063572.1	gene-STAT3
novel_387	XM_018060229.1	gene-STUM
novel_59	XM_018060229.1	gene-STUM
novel_387	XM_013968745.2	gene-STX16
novel_615	XM_018040604.1	gene-SUMF2
novel_59	XM_005693260.3	gene-SUPT6H
novel_642	XM_005693260.3	gene-SUPT6H
novel_387	XM_018066223.1	gene-SYNE3
novel_59	XM_018066223.1	gene-SYNE3
chi-miR-134	XM_018047503.1	gene-SYNJ1
novel_59	XM_018047528.1	gene-SYNJ1
novel_59	XM_018042980.1	gene-SYVN1
novel_642	XM_018042980.1	gene-SYVN1
chi-miR-133b	XM_013976405.2	gene-TAF1
novel_353	XM_018057598.1	gene-TAF4
novel_146	XR_001917415.1	gene-TARBP1
novel_328	XM_005695084.3	gene-TBC1D2B
novel_235	XM_018064958.1	gene-TBX21
novel_425	XM_018064958.1	gene-TBX21
chi-miR-495-3p	XR_001295919.2	gene-TCERG1
chi-miR-485-5p	XM_018041242.1	gene-TCF7L2
novel_353	XM_005695960.3	gene-TCTA
novel_642	XR_001918634.1	gene-TDP1
novel_59	XM_018065871.1	gene-TEX22
novel_387	XM_018049669.1	gene-TFDP2
chi-miR-93-3p	XM_018058585.1	gene-TG
chi-miR-487b-5p	XM_018044131.1	gene-THOC2
novel_642	XR_001919250.1	gene-TLR5
novel_146	XM_018047820.1	gene-TMBIM6
novel_353	XM_018047820.1	gene-TMBIM6
novel_59	XM_018047871.1	gene-TMEM106C
novel_387	XR_001919380.1	gene-TMEM120B
chi-miR-134	XM_018044337.1	gene-TMEM164
novel_387	XM_018044337.1	gene-TMEM164
chi-miR-93-3p	XM_005679719.3	gene-TMEM19
novel_188	XM_005679719.3	gene-TMEM19
novel_59	XM_018046518.1	gene-TMEM44
novel_425	XM_018056156.1	gene-TMEM8C
novel_615	XM_018059513.1	gene-TMEM9B
novel_387	XM_018046722.1	gene-TMUB1
novel_387	XM_018060552.1	gene-TNFRSF18
novel_530	XM_018057525.1	gene-TNFRSF6B
novel_59	XM_018057525.1	gene-TNFRSF6B
novel_353	XM_018059689.1	gene-TNS1
novel_59	XM_018057896.1	gene-TOX2
chi-miR-323b	XM_018052918.1	gene-TPBG
novel_59	XM_018046156.1	gene-TPM3
novel_642	XM_005677461.3	gene-TPM3
chi-miR-93-3p	XM_018066991.1	gene-TRAK1
novel_59	XM_018066991.1	gene-TRAK1
novel_175	XM_018052210.1	gene-TRMO
novel_175	XR_001918961.1	gene-TSC22D1
chi-miR-433	XR_001917010.1	gene-TSEN2
novel_59	XM_018038264.1	gene-TSEN2
novel_328	XR_001917436.1	gene-TSNAX
chi-miR-93-3p	XM_018053840.1	gene-TTC7B
novel_175	XM_018059347.1	gene-TTLL4
novel_642	XM_018053946.1	gene-TTLL5
novel_353	XM_018064928.1	gene-TTLL6
novel_353	XM_018059496.1	gene-TUB
novel_387	XM_018059496.1	gene-TUB
chi-miR-493-3p	XM_018040479.1	gene-TXNDC11
novel_59	XM_018040479.1	gene-TXNDC11
novel_615	XM_018043653.1	gene-UBA1
novel_59	XM_018046179.1	gene-UBAP2L
novel_615	XM_018046179.1	gene-UBAP2L
novel_353	XM_018040392.1	gene-UBE2F
chi-miR-93-3p	XM_018046276.1	gene-UBQLN4
chi-miR-93-3p	XR_001918868.1	gene-USP20
novel_59	XM_018055965.1	gene-USP20
chi-miR-93-3p	XM_018042210.1	gene-USP54
novel_59	XM_018042207.1	gene-USP54
novel_387	XM_018060408.1	gene-VAMP3
novel_615	NM_001287035.1	gene-VEGFA
chi-miR-93-3p	XM_018066967.1	gene-VILL
novel_353	XM_018066967.1	gene-VILL
novel_642	XM_018043461.1	gene-VSTM5
chi-miR-495-3p	XM_005697791.2	gene-WBSCR22
novel_353	XM_013967618.2	gene-WDR33
novel_59	XM_013967618.2	gene-WDR33
chi-miR-93-3p	XM_018051737.1	gene-WDR4
chi-miR-93-3p	XM_018052501.1	gene-WNK2
novel_59	XM_018052501.1	gene-WNK2
novel_353	XM_018062219.1	gene-WWP2
novel_642	XM_018043744.1	gene-XG
novel_387	XM_018059890.1	gene-YAP1
novel_530	XM_018051500.1	gene-YJEFN3
novel_786	XM_018051499.1	gene-YJEFN3
novel_353	XM_005679331.3	gene-YKT6
novel_353	XM_018044392.1	gene-YPEL1
novel_353	XM_018066124.1	gene-YY1
novel_146	XM_018044440.1	gene-ZBED1
novel_59	XM_018044440.1	gene-ZBED1
chi-miR-409-3p	XM_018059544.1	gene-ZBED5
novel_387	XM_018061803.1	gene-ZDHHC7
chi-miR-487a-5p	XM_018058390.1	gene-ZFHX4
chi-miR-134	XM_013971259.2	gene-ZFP90
chi-miR-93-3p	XM_018061845.1	gene-ZFPM1
novel_642	XM_018057873.1	gene-ZHX3
chi-miR-487a-5p	XM_018057986.1	gene-ZMYND8
novel_328	XM_018051171.1	gene-ZNF333
chi-miR-502b-5p	XM_018038937.1	gene-ZNF451
chi-miR-93-3p	XM_018038938.1	gene-ZNF451
novel_615	XM_018038938.1	gene-ZNF451
novel_615	XM_013974107.2	gene-ZNF683
chi-miR-93-3p	XM_018060918.1	gene-ZNF70
chi-miR-93-3p	XM_018063462.1	gene-ZNF71
novel_615	XM_018063466.1	gene-ZNF71
novel_642	XR_001919604.1	gene-ZNF71
novel_59	XM_018059750.1	gene-ZPR1
novel_59	XM_018041131.1	gene-ZSCAN20
