# Supplementary material for: Transcriptome Analysis Reveals Key miRNA–mRNA Pathways in Ovarian Tissues of Yunshang Black Goats With Different Kidding Numbers
Source: Front Endocrinol (Lausanne). 2022 May 19;13:883663. doi: 10.3389/fendo.2022.883663 (PMC9160789; doi:10.3389/fendo.2022.883663)
Supplement: Supplementary Table 2 — The detailed information for DEGs and DEMs [file DataSheet_1.zip › Supplementary Table S4.XLSX]

## Sheet: GO terms
ONTOLOGY	ID	Description	GeneRatio	BgRatio	pvalue	p.adjust	qvalue	geneID	Count
BP	GO:0072540	T-helper 17 cell lineage commitment	3/233	7/8318	0.000698681	0.313698	0.300372	IRF4/STAT3/TBX21	3
BP	GO:1901096	regulation of autophagosome maturation	3/233	7/8318	0.000698681	0.313698	0.300372	CLEC16A/FYCO1/UBQLN4	3
BP	GO:0006862	nucleotide transport	4/233	16/8318	0.000837384	0.313698	0.300372	LRRC8E/P2RX7/SLC19A1/SLC25A5	4
BP	GO:0002295	T-helper cell lineage commitment	3/233	8/8318	0.00109482	0.313698	0.300372	IRF4/STAT3/TBX21	3
BP	GO:0072530	purine-containing compound transmembrane transport	3/233	8/8318	0.00109482	0.313698	0.300372	LRRC8E/SLC19A1/SLC25A5	3
BP	GO:1901679	nucleotide transmembrane transport	3/233	8/8318	0.00109482	0.313698	0.300372	LRRC8E/SLC19A1/SLC25A5	3
BP	GO:0048871	multicellular organismal homeostasis	14/233	198/8318	0.00130742	0.313698	0.300372	ABCA3/ACHE/BBS4/ELOVL1/IRF4/LOC102190983/MFN2/P2RX7/PTGES/PTH1R/PTK2B/STAT3/TUB/YAP1	14
BP	GO:0002363	alpha-beta T cell lineage commitment	3/233	9/8318	0.00160839	0.313698	0.300372	IRF4/STAT3/TBX21	3
BP	GO:0043369	CD4-positive or CD8-positive, alpha-beta T cell lineage commitment	3/233	9/8318	0.00160839	0.313698	0.300372	IRF4/STAT3/TBX21	3
BP	GO:0043373	CD4-positive, alpha-beta T cell lineage commitment	3/233	9/8318	0.00160839	0.313698	0.300372	IRF4/STAT3/TBX21	3
BP	GO:0046824	positive regulation of nucleocytoplasmic transport	5/233	33/8318	0.00206511	0.313698	0.300372	FLNA/KHDRBS1/PRKD1/TCF7L2/ZPR1	5
BP	GO:0032892	positive regulation of organic acid transport	3/233	10/8318	0.00225041	0.313698	0.300372	ITGB1/P2RX7/PTGES	3
BP	GO:0001408	guanine nucleotide transport	2/233	3/8318	0.00230071	0.313698	0.300372	LRRC8E/SLC19A1	2
BP	GO:0044571	[2Fe-2S] cluster assembly	2/233	3/8318	0.00230071	0.313698	0.300372	GLRX3/GLRX5	2
BP	GO:0070729	cyclic nucleotide transport	2/233	3/8318	0.00230071	0.313698	0.300372	LRRC8E/SLC19A1	2
BP	GO:0097499	protein localization to non-motile cilium	2/233	3/8318	0.00230071	0.313698	0.300372	BBS4/TUB	2
BP	GO:0140361	cyclic-GMP-AMP transmembrane import across plasma membrane	2/233	3/8318	0.00230071	0.313698	0.300372	LRRC8E/SLC19A1	2
BP	GO:1901097	negative regulation of autophagosome maturation	2/233	3/8318	0.00230071	0.313698	0.300372	CLEC16A/UBQLN4	2
BP	GO:1903546	protein localization to photoreceptor outer segment	2/233	3/8318	0.00230071	0.313698	0.300372	BBS4/TUB	2
BP	GO:1903790	guanine nucleotide transmembrane transport	2/233	3/8318	0.00230071	0.313698	0.300372	LRRC8E/SLC19A1	2
BP	GO:0015748	organophosphate ester transport	6/233	49/8318	0.00231178	0.313698	0.300372	ABCA3/ATP11A/LRRC8E/P2RX7/SLC19A1/SLC25A5	6
BP	GO:0015711	organic anion transport	8/233	87/8318	0.00292487	0.349914	0.33505	ITGB1/LRRC8E/MGST1/MPC2/P2RX7/PTGES/SLC19A1/SLC25A5	8
BP	GO:0015868	purine ribonucleotide transport	3/233	11/8318	0.00303073	0.349914	0.33505	LRRC8E/SLC19A1/SLC25A5	3
BP	GO:1903793	positive regulation of anion transport	3/233	11/8318	0.00303073	0.349914	0.33505	ITGB1/P2RX7/PTGES	3
BP	GO:0010522	regulation of calcium ion transport into cytosol	5/233	36/8318	0.0030643	0.349914	0.33505	F2RL3/P2RX7/PRKD1/PTK2B/TMBIM6	5
BP	GO:0046822	regulation of nucleocytoplasmic transport	6/233	52/8318	0.00313925	0.349914	0.33505	FLNA/KHDRBS1/PRKD1/SUPT6H/TCF7L2/ZPR1	6
BP	GO:0006813	potassium ion transport	6/233	53/8318	0.00345886	0.372245	0.356433	ATP1B3/FLNA/ITGB1/KCNAB2/LOC108633809/PTK2B	6
BP	GO:0015865	purine nucleotide transport	3/233	12/8318	0.00395804	0.391547	0.374914	LRRC8E/SLC19A1/SLC25A5	3
BP	GO:0051503	adenine nucleotide transport	3/233	12/8318	0.00395804	0.391547	0.374914	LRRC8E/SLC19A1/SLC25A5	3
BP	GO:0001894	tissue homeostasis	8/233	93/8318	0.0044184	0.391547	0.374914	ABCA3/BBS4/LOC102190983/P2RX7/PTH1R/PTK2B/TUB/YAP1	8
BP	GO:0006547	histidine metabolic process	2/233	4/8318	0.0045164	0.391547	0.374914	AMDHD1/HDC	2
BP	GO:0006548	histidine catabolic process	2/233	4/8318	0.0045164	0.391547	0.374914	AMDHD1/HDC	2
BP	GO:0051957	positive regulation of amino acid transport	2/233	4/8318	0.0045164	0.391547	0.374914	ITGB1/P2RX7	2
BP	GO:0002360	T cell lineage commitment	3/233	13/8318	0.00503999	0.403329	0.386196	IRF4/STAT3/TBX21	3
BP	GO:0032890	regulation of organic acid transport	3/233	13/8318	0.00503999	0.403329	0.386196	ITGB1/P2RX7/PTGES	3
BP	GO:0072539	T-helper 17 cell differentiation	3/233	13/8318	0.00503999	0.403329	0.386196	IRF4/STAT3/TBX21	3
BP	GO:0006835	dicarboxylic acid transport	4/233	26/8318	0.00552264	0.43066	0.412366	ITGB1/LRRC8E/P2RX7/SLC19A1	4
BP	GO:0043368	positive T cell selection	3/233	14/8318	0.00628326	0.43066	0.412366	IRF4/STAT3/TBX21	3
BP	GO:0001976	nervous system process involved in regulation of systemic arterial blood pressure	2/233	5/8318	0.00738857	0.43066	0.412366	ADRA1A/NAV2	2
BP	GO:0032306	regulation of prostaglandin secretion	2/233	5/8318	0.00738857	0.43066	0.412366	P2RX7/PTGES	2
BP	GO:0032308	positive regulation of prostaglandin secretion	2/233	5/8318	0.00738857	0.43066	0.412366	P2RX7/PTGES	2
BP	GO:0033210	leptin-mediated signaling pathway	2/233	5/8318	0.00738857	0.43066	0.412366	BBS4/STAT3	2
BP	GO:0051764	actin crosslink formation	2/233	5/8318	0.00738857	0.43066	0.412366	AIF1/FLNA	2
BP	GO:0072538	T-helper 17 type immune response	3/233	15/8318	0.00769356	0.43066	0.412366	IRF4/STAT3/TBX21	3
BP	GO:0060402	calcium ion transport into cytosol	5/233	46/8318	0.00888816	0.43066	0.412366	F2RL3/P2RX7/PRKD1/PTK2B/TMBIM6	5
BP	GO:0051952	regulation of amine transport	3/233	16/8318	0.00927576	0.43066	0.412366	GDNF/ITGB1/P2RX7	3
BP	GO:0016358	dendrite development	6/233	65/8318	0.00943144	0.43066	0.412366	ARHGAP44/BBS4/DAB2IP/ITGB1/SRGAP2/TPBG	6
BP	GO:0060249	anatomical structure homeostasis	8/233	107/8318	0.0101414	0.43066	0.412366	ABCA3/BBS4/LOC102190983/P2RX7/PTH1R/PTK2B/TUB/YAP1	8
BP	GO:0003085	negative regulation of systemic arterial blood pressure	2/233	6/8318	0.010879	0.43066	0.412366	ADRA1A/BBS4	2
BP	GO:0032303	regulation of icosanoid secretion	2/233	6/8318	0.010879	0.43066	0.412366	P2RX7/PTGES	2
BP	GO:0032305	positive regulation of icosanoid secretion	2/233	6/8318	0.010879	0.43066	0.412366	P2RX7/PTGES	2
BP	GO:0043129	surfactant homeostasis	2/233	6/8318	0.010879	0.43066	0.412366	ABCA3/LOC102190983	2
BP	GO:0015800	acidic amino acid transport	3/233	17/8318	0.0110339	0.43066	0.412366	ITGB1/LRRC8E/P2RX7	3
BP	GO:0015837	amine transport	3/233	17/8318	0.0110339	0.43066	0.412366	GDNF/ITGB1/P2RX7	3
BP	GO:0034122	negative regulation of toll-like receptor signaling pathway	3/233	17/8318	0.0110339	0.43066	0.412366	DAB2IP/IRF4/LRRC14	3
BP	GO:0045058	T cell selection	3/233	18/8318	0.0129712	0.43066	0.412366	IRF4/STAT3/TBX21	3
BP	GO:0099518	vesicle cytoskeletal trafficking	3/233	18/8318	0.0129712	0.43066	0.412366	ACTN4/FYCO1/NDE1	3
BP	GO:0008306	associative learning	4/233	33/8318	0.0129791	0.43066	0.412366	CTNS/ITGB1/MEIS2/TPBG	4
BP	GO:0043266	regulation of potassium ion transport	4/233	33/8318	0.0129791	0.43066	0.412366	FLNA/ITGB1/KCNAB2/PTK2B	4
BP	GO:0032388	positive regulation of intracellular transport	6/233	70/8318	0.0133455	0.43066	0.412366	FLNA/KHDRBS1/NUMA1/PRKD1/TCF7L2/ZPR1	6
BP	GO:0007229	integrin-mediated signaling pathway	5/233	52/8318	0.0147268	0.43066	0.412366	FLNA/ITGA7/ITGB1/LOC102180368/PTK2B	5
BP	GO:0001654	eye development	10/233	161/8318	0.0149075	0.43066	0.412366	ACHE/BBS4/CTNS/HSF4/MEIS2/MFN2/PITX3/STAT3/TUB/YY1	10
BP	GO:0150063	visual system development	10/233	161/8318	0.0149075	0.43066	0.412366	ACHE/BBS4/CTNS/HSF4/MEIS2/MFN2/PITX3/STAT3/TUB/YY1	10
BP	GO:0015732	prostaglandin transport	2/233	7/8318	0.0149512	0.43066	0.412366	P2RX7/PTGES	2
BP	GO:0032310	prostaglandin secretion	2/233	7/8318	0.0149512	0.43066	0.412366	P2RX7/PTGES	2
BP	GO:0044320	cellular response to leptin stimulus	2/233	7/8318	0.0149512	0.43066	0.412366	BBS4/STAT3	2
BP	GO:0048875	chemical homeostasis within a tissue	2/233	7/8318	0.0149512	0.43066	0.412366	ABCA3/LOC102190983	2
BP	GO:0051955	regulation of amino acid transport	2/233	7/8318	0.0149512	0.43066	0.412366	ITGB1/P2RX7	2
BP	GO:0097428	protein maturation by iron-sulfur cluster transfer	2/233	7/8318	0.0149512	0.43066	0.412366	GLRX3/GLRX5	2
BP	GO:2000191	regulation of fatty acid transport	2/233	7/8318	0.0149512	0.43066	0.412366	P2RX7/PTGES	2
BP	GO:2000193	positive regulation of fatty acid transport	2/233	7/8318	0.0149512	0.43066	0.412366	P2RX7/PTGES	2
BP	GO:0001825	blastocyst formation	3/233	19/8318	0.0150903	0.43066	0.412366	MFN2/SUPT6H/YAP1	3
BP	GO:0007632	visual behavior	3/233	19/8318	0.0150903	0.43066	0.412366	CTNS/ITGB1/MEIS2	3
BP	GO:0008542	visual learning	3/233	19/8318	0.0150903	0.43066	0.412366	CTNS/ITGB1/MEIS2	3
BP	GO:0097352	autophagosome maturation	3/233	19/8318	0.0150903	0.43066	0.412366	CLEC16A/FYCO1/UBQLN4	3
BP	GO:0098656	anion transmembrane transport	5/233	53/8318	0.0159006	0.43066	0.412366	ITGB1/LRRC8E/MPC2/SLC19A1/SLC25A5	5
BP	GO:0007204	positive regulation of cytosolic calcium ion concentration	6/233	74/8318	0.017203	0.43066	0.412366	F2RL3/GNA15/P2RX7/PRKD1/PTK2B/TMBIM6	6
BP	GO:0048880	sensory system development	10/233	165/8318	0.0174306	0.43066	0.412366	ACHE/BBS4/CTNS/HSF4/MEIS2/MFN2/PITX3/STAT3/TUB/YY1	10
BP	GO:0015931	nucleobase-containing compound transport	6/233	75/8318	0.0182757	0.43066	0.412366	KHDRBS1/LRRC8E/P2RX7/SLC19A1/SLC25A5/SUPT6H	6
BP	GO:0002377	immunoglobulin production	4/233	37/8318	0.0192103	0.43066	0.412366	SUPT6H/TBX21/TMBIM6/YY1	4
BP	GO:0007608	sensory perception of smell	2/233	8/8318	0.0195699	0.43066	0.412366	BBS4/NAV2	2
BP	GO:0035162	embryonic hemopoiesis	2/233	8/8318	0.0195699	0.43066	0.412366	KIT/ZFPM1	2
BP	GO:0051954	positive regulation of amine transport	2/233	8/8318	0.0195699	0.43066	0.412366	ITGB1/P2RX7	2
BP	GO:2000696	regulation of epithelial cell differentiation involved in kidney development	2/233	8/8318	0.0195699	0.43066	0.412366	GDNF/YAP1	2
BP	GO:2001185	regulation of CD8-positive, alpha-beta T cell activation	2/233	8/8318	0.0195699	0.43066	0.412366	CBFB/MAPK8IP1	2
BP	GO:0060401	cytosolic calcium ion transport	5/233	56/8318	0.0197913	0.43066	0.412366	F2RL3/P2RX7/PRKD1/PTK2B/TMBIM6	5
BP	GO:1903432	regulation of TORC1 signaling	3/233	21/8318	0.0198808	0.43066	0.412366	CLEC16A/CTNS/ITFG2	3
BP	GO:0046942	carboxylic acid transport	6/233	77/8318	0.0205567	0.43066	0.412366	ITGB1/LRRC8E/MPC2/P2RX7/PTGES/SLC19A1	6
BP	GO:0043367	CD4-positive, alpha-beta T cell differentiation	4/233	38/8318	0.0210116	0.43066	0.412366	CBFB/IRF4/STAT3/TBX21	4
BP	GO:0046513	ceramide biosynthetic process	4/233	38/8318	0.0210116	0.43066	0.412366	B4GALT3/ELOVL1/P2RX7/ST3GAL3	4
BP	GO:0051209	release of sequestered calcium ion into cytosol	4/233	38/8318	0.0210116	0.43066	0.412366	F2RL3/P2RX7/PRKD1/PTK2B	4
BP	GO:0051283	negative regulation of sequestering of calcium ion	4/233	38/8318	0.0210116	0.43066	0.412366	F2RL3/P2RX7/PRKD1/PTK2B	4
BP	GO:0001824	blastocyst development	5/233	57/8318	0.0212151	0.43066	0.412366	MFN2/SUPT6H/TTLL4/YAP1/ZPR1	5
BP	GO:0044070	regulation of anion transport	3/233	22/8318	0.0225542	0.43066	0.412366	ITGB1/P2RX7/PTGES	3
BP	GO:0048660	regulation of smooth muscle cell proliferation	4/233	39/8318	0.0229133	0.43066	0.412366	FOXJ2/MFN2/NDRG2/TCF7L2	4
BP	GO:0051282	regulation of sequestering of calcium ion	4/233	39/8318	0.0229133	0.43066	0.412366	F2RL3/P2RX7/PRKD1/PTK2B	4
BP	GO:1903825	organic acid transmembrane transport	4/233	39/8318	0.0229133	0.43066	0.412366	ITGB1/LRRC8E/MPC2/SLC19A1	4
BP	GO:1905039	carboxylic acid transmembrane transport	4/233	39/8318	0.0229133	0.43066	0.412366	ITGB1/LRRC8E/MPC2/SLC19A1	4
BP	GO:0010959	regulation of metal ion transport	8/233	124/8318	0.0229305	0.43066	0.412366	F2RL3/FLNA/ITGB1/KCNAB2/P2RX7/PRKD1/PTK2B/TMBIM6	8
BP	GO:0032386	regulation of intracellular transport	8/233	125/8318	0.023929	0.43066	0.412366	ARHGAP44/FLNA/KHDRBS1/NUMA1/PRKD1/SUPT6H/TCF7L2/ZPR1	8
BP	GO:0035336	long-chain fatty-acyl-CoA metabolic process	2/233	9/8318	0.0247018	0.43066	0.412366	ACOT7/ELOVL1	2
BP	GO:0046931	pore complex assembly	2/233	9/8318	0.0247018	0.43066	0.412366	AFDN/P2RX7	2
BP	GO:0048013	ephrin receptor signaling pathway	2/233	9/8318	0.0247018	0.43066	0.412366	EFNA2/EFNA4	2
BP	GO:0006637	acyl-CoA metabolic process	4/233	40/8318	0.0249164	0.43066	0.412366	ACOT7/ELOVL1/MCEE/MVD	4
BP	GO:0035383	thioester metabolic process	4/233	40/8318	0.0249164	0.43066	0.412366	ACOT7/ELOVL1/MCEE/MVD	4
BP	GO:0051208	sequestering of calcium ion	4/233	40/8318	0.0249164	0.43066	0.412366	F2RL3/P2RX7/PRKD1/PTK2B	4
BP	GO:0097553	calcium ion transmembrane import into cytosol	4/233	40/8318	0.0249164	0.43066	0.412366	F2RL3/P2RX7/PRKD1/PTK2B	4
BP	GO:0007200	phospholipase C-activating G protein-coupled receptor signaling pathway	3/233	23/8318	0.0254134	0.43066	0.412366	ADRA1A/GNA15/PTH1R	3
BP	GO:0042307	positive regulation of protein import into nucleus	3/233	23/8318	0.0254134	0.43066	0.412366	FLNA/PRKD1/ZPR1	3
BP	GO:1904591	positive regulation of protein import	3/233	23/8318	0.0254134	0.43066	0.412366	FLNA/PRKD1/ZPR1	3
BP	GO:0006633	fatty acid biosynthetic process	5/233	60/8318	0.0258814	0.43066	0.412366	ACOT7/ELOVL1/FADS1/HSD17B8/PTGES	5
BP	GO:0048659	smooth muscle cell proliferation	4/233	41/8318	0.027022	0.43066	0.412366	FOXJ2/MFN2/NDRG2/TCF7L2	4
BP	GO:0051480	regulation of cytosolic calcium ion concentration	6/233	82/8318	0.0270858	0.43066	0.412366	F2RL3/GNA15/P2RX7/PRKD1/PTK2B/TMBIM6	6
BP	GO:0045944	positive regulation of transcription by RNA polymerase II	16/233	337/8318	0.0271348	0.43066	0.412366	CBFB/CIITA/DAB2IP/DOT1L/GDNF/HSF4/IKBKB/NR3C1/PCBP2/RPRD1B/STAT3/SUPT6H/TCF7L2/TOX2/YAP1/ZFPM1	16
BP	GO:0007417	central nervous system development	17/233	366/8318	0.0278542	0.43066	0.412366	BBS4/BIN1/CTNS/DAB2IP/DPYSL2/EML1/GDNF/ITGB1/MAP2/NAV2/NDE1/PITX3/RECK/SRGAP2/STAT3/VSTM5/ZPR1	17
BP	GO:0001694	histamine biosynthetic process	1/233	1/8318	0.0280115	0.43066	0.412366	HDC	1
BP	GO:0002038	positive regulation of L-glutamate import across plasma membrane	1/233	1/8318	0.0280115	0.43066	0.412366	ITGB1	1
BP	GO:0034975	protein folding in endoplasmic reticulum	1/233	1/8318	0.0280115	0.43066	0.412366	DNAJC10	1
BP	GO:0035021	negative regulation of Rac protein signal transduction	1/233	1/8318	0.0280115	0.43066	0.412366	ARHGAP44	1
BP	GO:0038108	negative regulation of appetite by leptin-mediated signaling pathway	1/233	1/8318	0.0280115	0.43066	0.412366	BBS4	1
BP	GO:0043378	positive regulation of CD8-positive, alpha-beta T cell differentiation	1/233	1/8318	0.0280115	0.43066	0.412366	CBFB	1
BP	GO:0046491	L-methylmalonyl-CoA metabolic process	1/233	1/8318	0.0280115	0.43066	0.412366	MCEE	1
BP	GO:0070317	negative regulation of G0 to G1 transition	1/233	1/8318	0.0280115	0.43066	0.412366	DAB2IP	1
BP	GO:0071449	cellular response to lipid hydroperoxide	1/233	1/8318	0.0280115	0.43066	0.412366	MGST1	1
BP	GO:0071623	negative regulation of granulocyte chemotaxis	1/233	1/8318	0.0280115	0.43066	0.412366	C5AR2	1
BP	GO:0090024	negative regulation of neutrophil chemotaxis	1/233	1/8318	0.0280115	0.43066	0.412366	C5AR2	1
BP	GO:0090360	platelet-derived growth factor production	1/233	1/8318	0.0280115	0.43066	0.412366	NDRG2	1
BP	GO:0090361	regulation of platelet-derived growth factor production	1/233	1/8318	0.0280115	0.43066	0.412366	NDRG2	1
BP	GO:0106034	protein maturation by [2Fe-2S] cluster transfer	1/233	1/8318	0.0280115	0.43066	0.412366	GLRX5	1
BP	GO:1902623	negative regulation of neutrophil migration	1/233	1/8318	0.0280115	0.43066	0.412366	C5AR2	1
BP	GO:2001187	positive regulation of CD8-positive, alpha-beta T cell activation	1/233	1/8318	0.0280115	0.43066	0.412366	CBFB	1
BP	GO:0006687	glycosphingolipid metabolic process	3/233	24/8318	0.028458	0.432377	0.41401	B4GALT3/KIT/ST3GAL3	3
BP	GO:0038202	TORC1 signaling	3/233	24/8318	0.028458	0.432377	0.41401	CLEC16A/CTNS/ITFG2	3
BP	GO:0002221	pattern recognition receptor signaling pathway	6/233	83/8318	0.0285388	0.432377	0.41401	ALPK1/DAB2IP/IRF4/LOC102190983/LRRC14/TLR5	6
BP	GO:0002312	B cell activation involved in immune response	4/233	42/8318	0.029231	0.438606	0.419974	ITFG2/PTK2B/SUPT6H/TBX21	4
BP	GO:0034767	positive regulation of ion transmembrane transport	4/233	42/8318	0.029231	0.438606	0.419974	F2RL3/FLNA/ITGB1/P2RX7	4
BP	GO:0016236	macroautophagy	7/233	107/8318	0.0303051	0.440056	0.421363	ATG13/ATG2A/ATP6V0A1/CLEC16A/FYCO1/MFN2/UBQLN4	7
BP	GO:0002076	osteoblast development	2/233	10/8318	0.0303147	0.440056	0.421363	ACHE/PTH1R	2
BP	GO:0006884	cell volume homeostasis	2/233	10/8318	0.0303147	0.440056	0.421363	LRRC8E/P2RX7	2
BP	GO:0021801	cerebral cortex radial glia guided migration	2/233	10/8318	0.0303147	0.440056	0.421363	DAB2IP/SRGAP2	2
BP	GO:0022030	telencephalon glial cell migration	2/233	10/8318	0.0303147	0.440056	0.421363	DAB2IP/SRGAP2	2
BP	GO:0044321	response to leptin	2/233	10/8318	0.0303147	0.440056	0.421363	BBS4/STAT3	2
BP	GO:0045776	negative regulation of blood pressure	2/233	10/8318	0.0303147	0.440056	0.421363	ADRA1A/BBS4	2
BP	GO:0046631	alpha-beta T cell activation	5/233	63/8318	0.0311584	0.45021	0.431085	CBFB/IRF4/MAPK8IP1/STAT3/TBX21	5
BP	GO:0046849	bone remodeling	4/233	43/8318	0.0315441	0.453652	0.434381	EFNA2/P2RX7/PTH1R/PTK2B	4
BP	GO:1901264	carbohydrate derivative transport	3/233	25/8318	0.0316873	0.453652	0.434381	LRRC8E/SLC19A1/SLC25A5	3
BP	GO:0002224	toll-like receptor signaling pathway	5/233	64/8318	0.0330565	0.461164	0.441574	DAB2IP/IRF4/LOC102190983/LRRC14/TLR5	5
BP	GO:0021987	cerebral cortex development	4/233	44/8318	0.0339619	0.461164	0.441574	BBS4/DAB2IP/NDE1/SRGAP2	4
BP	GO:0002285	lymphocyte activation involved in immune response	6/233	87/8318	0.0348616	0.461164	0.441574	IRF4/ITFG2/PTK2B/STAT3/SUPT6H/TBX21	6
BP	GO:0016445	somatic diversification of immunoglobulins	3/233	26/8318	0.0351001	0.461164	0.441574	SUPT6H/TBX21/YY1	3
BP	GO:0016447	somatic recombination of immunoglobulin gene segments	3/233	26/8318	0.0351001	0.461164	0.441574	SUPT6H/TBX21/YY1	3
BP	GO:0019646	aerobic electron transport chain	3/233	26/8318	0.0351001	0.461164	0.441574	LOC102183616/NDUFB6/NDUFB9	3
BP	GO:0045453	bone resorption	3/233	26/8318	0.0351001	0.461164	0.441574	P2RX7/PTH1R/PTK2B	3
BP	GO:0000226	microtubule cytoskeleton organization	13/233	265/8318	0.0351904	0.461164	0.441574	BBS4/EML1/FLNA/KIF2A/MAP2/MAP4/MARK2/NAT10/NDE1/NUMA1/ODF2/SRGAP2/ZPR1	13
BP	GO:0001818	negative regulation of cytokine production	7/233	111/8318	0.0359848	0.461164	0.441574	C5AR2/LOC102190983/MAPKBP1/NDRG2/TBX21/YY1/ZFPM1	7
BP	GO:0048486	parasympathetic nervous system development	2/233	11/8318	0.0363778	0.461164	0.441574	GDNF/NAV2	2
BP	GO:0060216	definitive hemopoiesis	2/233	11/8318	0.0363778	0.461164	0.441574	CBFB/ZFPM1	2
BP	GO:0072337	modified amino acid transport	2/233	11/8318	0.0363778	0.461164	0.441574	MGST1/SLC19A1	2
BP	GO:1902236	negative regulation of endoplasmic reticulum stress-induced intrinsic apoptotic signaling pathway	2/233	11/8318	0.0363778	0.461164	0.441574	SYVN1/TMBIM6	2
BP	GO:1904263	positive regulation of TORC1 signaling	2/233	11/8318	0.0363778	0.461164	0.441574	CLEC16A/CTNS	2
BP	GO:0000018	regulation of DNA recombination	4/233	45/8318	0.0364847	0.461164	0.441574	SPIDR/SUPT6H/TBX21/UBQLN4	4
BP	GO:0030148	sphingolipid biosynthetic process	4/233	45/8318	0.0364847	0.461164	0.441574	B4GALT3/ELOVL1/P2RX7/ST3GAL3	4
BP	GO:0035710	CD4-positive, alpha-beta T cell activation	4/233	45/8318	0.0364847	0.461164	0.441574	CBFB/IRF4/STAT3/TBX21	4
BP	GO:1900182	positive regulation of protein localization to nucleus	4/233	45/8318	0.0364847	0.461164	0.441574	FLNA/PRKD1/YAP1/ZPR1	4
BP	GO:0019221	cytokine-mediated signaling pathway	8/233	136/8318	0.0369897	0.461164	0.441574	ACTN4/BBS4/IKBKB/KIT/LOC102190983/PTK2B/STAT3/YAP1	8
BP	GO:0001659	temperature homeostasis	5/233	66/8318	0.0370652	0.461164	0.441574	ACHE/IRF4/MFN2/PTGES/STAT3	5
BP	GO:1990778	protein localization to cell periphery	8/233	137/8318	0.0383753	0.461164	0.441574	ARHGAP44/FLNA/IKBKB/NUMA1/TPBG/TTC7B/TUB/VAMP3	8
BP	GO:0002637	regulation of immunoglobulin production	3/233	27/8318	0.0386948	0.461164	0.441574	SUPT6H/TBX21/TMBIM6	3
BP	GO:0002366	leukocyte activation involved in immune response	7/233	113/8318	0.0390722	0.461164	0.441574	IRF4/ITFG2/KIT/PTK2B/STAT3/SUPT6H/TBX21	7
BP	GO:0033002	muscle cell proliferation	5/233	68/8318	0.0413602	0.461164	0.441574	FOXJ2/MFN2/NDRG2/TCF7L2/YAP1	5
BP	GO:0032787	monocarboxylic acid metabolic process	12/233	244/8318	0.0413755	0.461164	0.441574	ACOT7/ACSBG1/AMDHD1/ELOVL1/ETFDH/FADS1/HAO2/HSD17B8/P2RX7/PGK1/PTGES/STAT3	12
BP	GO:0015849	organic acid transport	6/233	91/8318	0.0420253	0.461164	0.441574	ITGB1/LRRC8E/MPC2/P2RX7/PTGES/SLC19A1	6
BP	GO:0002263	cell activation involved in immune response	7/233	115/8318	0.0423285	0.461164	0.441574	IRF4/ITFG2/KIT/PTK2B/STAT3/SUPT6H/TBX21	7
BP	GO:0006636	unsaturated fatty acid biosynthetic process	3/233	28/8318	0.0424693	0.461164	0.441574	ELOVL1/FADS1/PTGES	3
BP	GO:0042306	regulation of protein import into nucleus	3/233	28/8318	0.0424693	0.461164	0.441574	FLNA/PRKD1/ZPR1	3
BP	GO:0042775	mitochondrial ATP synthesis coupled electron transport	3/233	28/8318	0.0424693	0.461164	0.441574	LOC102183616/NDUFB6/NDUFB9	3
BP	GO:1901379	regulation of potassium ion transmembrane transport	3/233	28/8318	0.0424693	0.461164	0.441574	FLNA/ITGB1/KCNAB2	3
BP	GO:1904589	regulation of protein import	3/233	28/8318	0.0424693	0.461164	0.441574	FLNA/PRKD1/ZPR1	3
BP	GO:0002764	immune response-regulating signaling pathway	8/233	140/8318	0.04274	0.461164	0.441574	ALPK1/DAB2IP/IRF4/KHDRBS1/KIT/LOC102190983/LRRC14/TLR5	8
BP	GO:0001919	regulation of receptor recycling	2/233	12/8318	0.0428617	0.461164	0.441574	ACHE/VAMP3	2
BP	GO:0032633	interleukin-4 production	2/233	12/8318	0.0428617	0.461164	0.441574	IRF4/ZFPM1	2
BP	GO:0032673	regulation of interleukin-4 production	2/233	12/8318	0.0428617	0.461164	0.441574	IRF4/ZFPM1	2
BP	GO:0032770	positive regulation of monooxygenase activity	2/233	12/8318	0.0428617	0.461164	0.441574	GDNF/PTK2B	2
BP	GO:0033198	response to ATP	2/233	12/8318	0.0428617	0.461164	0.441574	P2RX4/P2RX7	2
BP	GO:0034405	response to fluid shear stress	2/233	12/8318	0.0428617	0.461164	0.441574	P2RX7/PTK2B	2
BP	GO:0035337	fatty-acyl-CoA metabolic process	2/233	12/8318	0.0428617	0.461164	0.441574	ACOT7/ELOVL1	2
BP	GO:0035855	megakaryocyte development	2/233	12/8318	0.0428617	0.461164	0.441574	KIT/ZFPM1	2
BP	GO:0036037	CD8-positive, alpha-beta T cell activation	2/233	12/8318	0.0428617	0.461164	0.441574	CBFB/MAPK8IP1	2
BP	GO:0043371	negative regulation of CD4-positive, alpha-beta T cell differentiation	2/233	12/8318	0.0428617	0.461164	0.441574	CBFB/TBX21	2
BP	GO:0046058	cAMP metabolic process	2/233	12/8318	0.0428617	0.461164	0.441574	ADCY3/PDE4A	2
BP	GO:0071526	semaphorin-plexin signaling pathway	2/233	12/8318	0.0428617	0.461164	0.441574	FLNA/GDNF	2
BP	GO:0048592	eye morphogenesis	5/233	69/8318	0.0436161	0.461164	0.441574	BBS4/MFN2/PITX3/STAT3/YY1	5
BP	GO:0008610	lipid biosynthetic process	13/233	274/8318	0.0441049	0.461164	0.441574	ABCA3/ACOT7/B4GALT3/DKKL1/ELOVL1/FADS1/FDFT1/HSD17B8/MVD/P2RX7/PTGES/ST3GAL3/TTC7B	13
BP	GO:0043087	regulation of GTPase activity	10/233	193/8318	0.0445819	0.461164	0.441574	ADAP2/AFDN/ARHGAP44/ARHGEF19/BBS4/DAB2IP/DENND1A/GIT2/SRGAP2/TBC1D2B	10
BP	GO:0009150	purine ribonucleotide metabolic process	9/233	167/8318	0.0448638	0.461164	0.441574	ACOT7/ADCY3/ELOVL1/MCEE/MVD/P2RX7/PDE4A/PGK1/STAT3	9
BP	GO:0043547	positive regulation of GTPase activity	9/233	167/8318	0.0448638	0.461164	0.441574	ADAP2/AFDN/ARHGAP44/ARHGEF19/DAB2IP/DENND1A/GIT2/SRGAP2/TBC1D2B	9
BP	GO:0015914	phospholipid transport	3/233	29/8318	0.0464214	0.461164	0.441574	ABCA3/ATP11A/P2RX7	3
BP	GO:0042773	ATP synthesis coupled electron transport	3/233	29/8318	0.0464214	0.461164	0.441574	LOC102183616/NDUFB6/NDUFB9	3
BP	GO:0051279	regulation of release of sequestered calcium ion into cytosol	3/233	29/8318	0.0464214	0.461164	0.441574	F2RL3/PRKD1/PTK2B	3
BP	GO:0043010	camera-type eye development	8/233	143/8318	0.047422	0.461164	0.441574	ACHE/BBS4/CTNS/HSF4/MFN2/PITX3/TUB/YY1	8
BP	GO:0007052	mitotic spindle organization	4/233	49/8318	0.0476308	0.461164	0.441574	EML1/FLNA/KIF2A/NUMA1	4
BP	GO:0046632	alpha-beta T cell differentiation	4/233	49/8318	0.0476308	0.461164	0.441574	CBFB/IRF4/STAT3/TBX21	4
BP	GO:0002440	production of molecular mediator of immune response	5/233	71/8318	0.0483459	0.461164	0.441574	KIT/SUPT6H/TBX21/TMBIM6/YY1	5
BP	GO:0009895	negative regulation of catabolic process	7/233	119/8318	0.0493574	0.461164	0.441574	ADRA1A/CLEC16A/DAB2IP/FLNA/GDNF/STAT3/UBQLN4	7
BP	GO:0016226	iron-sulfur cluster assembly	2/233	13/8318	0.0497384	0.461164	0.441574	GLRX3/GLRX5	2
BP	GO:0031163	metallo-sulfur cluster assembly	2/233	13/8318	0.0497384	0.461164	0.441574	GLRX3/GLRX5	2
BP	GO:0046427	positive regulation of receptor signaling pathway via JAK-STAT	2/233	13/8318	0.0497384	0.461164	0.441574	KIT/PTK2B	2
BP	GO:0048488	synaptic vesicle endocytosis	2/233	13/8318	0.0497384	0.461164	0.441574	DENND1A/SYNJ1	2
BP	GO:0098810	neurotransmitter reuptake	2/233	13/8318	0.0497384	0.461164	0.441574	GDNF/ITGB1	2
BP	GO:0140238	presynaptic endocytosis	2/233	13/8318	0.0497384	0.461164	0.441574	DENND1A/SYNJ1	2
BP	GO:0042093	T-helper cell differentiation	3/233	30/8318	0.0505484	0.461164	0.441574	IRF4/STAT3/TBX21	3
BP	GO:0070059	intrinsic apoptotic signaling pathway in response to endoplasmic reticulum stress	3/233	30/8318	0.0505484	0.461164	0.441574	DAB2IP/SYVN1/TMBIM6	3
BP	GO:0016241	regulation of macroautophagy	4/233	50/8318	0.0506807	0.461164	0.441574	ATP6V0A1/CLEC16A/FYCO1/UBQLN4	4
BP	GO:0033865	nucleoside bisphosphate metabolic process	4/233	50/8318	0.0506807	0.461164	0.441574	ACOT7/ELOVL1/MCEE/MVD	4
BP	GO:0033875	ribonucleoside bisphosphate metabolic process	4/233	50/8318	0.0506807	0.461164	0.441574	ACOT7/ELOVL1/MCEE/MVD	4
BP	GO:0034032	purine nucleoside bisphosphate metabolic process	4/233	50/8318	0.0506807	0.461164	0.441574	ACOT7/ELOVL1/MCEE/MVD	4
BP	GO:0051651	maintenance of location in cell	5/233	72/8318	0.0508203	0.461164	0.441574	BBS4/F2RL3/P2RX7/PRKD1/PTK2B	5
BP	GO:0031532	actin cytoskeleton reorganization	4/233	51/8318	0.0538355	0.461164	0.441574	CDC42BPG/FLNA/KIT/PTK2B	4
BP	GO:0002294	CD4-positive, alpha-beta T cell differentiation involved in immune response	3/233	31/8318	0.0548475	0.461164	0.441574	IRF4/STAT3/TBX21	3
BP	GO:0015718	monocarboxylic acid transport	3/233	31/8318	0.0548475	0.461164	0.441574	MPC2/P2RX7/PTGES	3
BP	GO:0032370	positive regulation of lipid transport	3/233	31/8318	0.0548475	0.461164	0.441574	ABCA3/P2RX7/PTGES	3
BP	GO:0001692	histamine metabolic process	1/233	2/8318	0.0552417	0.461164	0.441574	HDC	1
BP	GO:0002036	regulation of L-glutamate import across plasma membrane	1/233	2/8318	0.0552417	0.461164	0.441574	ITGB1	1
BP	GO:0003190	atrioventricular valve formation	1/233	2/8318	0.0552417	0.461164	0.441574	ZFPM1	1
BP	GO:0006982	response to lipid hydroperoxide	1/233	2/8318	0.0552417	0.461164	0.441574	MGST1	1
BP	GO:0007252	I-kappaB phosphorylation	1/233	2/8318	0.0552417	0.461164	0.441574	DAB2IP	1
BP	GO:0008291	acetylcholine metabolic process	1/233	2/8318	0.0552417	0.461164	0.441574	ACHE	1
BP	GO:0010724	regulation of definitive erythrocyte differentiation	1/233	2/8318	0.0552417	0.461164	0.441574	ZFPM1	1
BP	GO:0010908	regulation of heparan sulfate proteoglycan biosynthetic process	1/233	2/8318	0.0552417	0.461164	0.441574	TCF7L2	1
BP	GO:0010909	positive regulation of heparan sulfate proteoglycan biosynthetic process	1/233	2/8318	0.0552417	0.461164	0.441574	TCF7L2	1
BP	GO:0021943	formation of radial glial scaffolds	1/233	2/8318	0.0552417	0.461164	0.441574	ITGB1	1
BP	GO:0032960	regulation of inositol trisphosphate biosynthetic process	1/233	2/8318	0.0552417	0.461164	0.441574	PTK2B	1
BP	GO:0034146	toll-like receptor 5 signaling pathway	1/233	2/8318	0.0552417	0.461164	0.441574	TLR5	1
BP	GO:0034635	glutathione transport	1/233	2/8318	0.0552417	0.461164	0.441574	MGST1	1
BP	GO:0035234	ectopic germ cell programmed cell death	1/233	2/8318	0.0552417	0.461164	0.441574	KIT	1
BP	GO:0035509	negative regulation of myosin-light-chain-phosphatase activity	1/233	2/8318	0.0552417	0.461164	0.441574	IKBKB	1
BP	GO:0036017	response to erythropoietin	1/233	2/8318	0.0552417	0.461164	0.441574	KIT	1
BP	GO:0036018	cellular response to erythropoietin	1/233	2/8318	0.0552417	0.461164	0.441574	KIT	1
BP	GO:0036114	medium-chain fatty-acyl-CoA catabolic process	1/233	2/8318	0.0552417	0.461164	0.441574	ACOT7	1
BP	GO:0036215	response to stem cell factor	1/233	2/8318	0.0552417	0.461164	0.441574	KIT	1
BP	GO:0036216	cellular response to stem cell factor stimulus	1/233	2/8318	0.0552417	0.461164	0.441574	KIT	1
BP	GO:0036324	vascular endothelial growth factor receptor-2 signaling pathway	1/233	2/8318	0.0552417	0.461164	0.441574	DAB2IP	1
BP	GO:0038109	Kit signaling pathway	1/233	2/8318	0.0552417	0.461164	0.441574	KIT	1
BP	GO:0038162	erythropoietin-mediated signaling pathway	1/233	2/8318	0.0552417	0.461164	0.441574	KIT	1
BP	GO:0042939	tripeptide transport	1/233	2/8318	0.0552417	0.461164	0.441574	MGST1	1
BP	GO:0051792	medium-chain fatty acid biosynthetic process	1/233	2/8318	0.0552417	0.461164	0.441574	ACOT7	1
BP	GO:0051933	amino acid neurotransmitter reuptake	1/233	2/8318	0.0552417	0.461164	0.441574	ITGB1	1
BP	GO:0051935	glutamate reuptake	1/233	2/8318	0.0552417	0.461164	0.441574	ITGB1	1
BP	GO:0052803	imidazole-containing compound metabolic process	1/233	2/8318	0.0552417	0.461164	0.441574	HDC	1
BP	GO:0060296	regulation of cilium beat frequency involved in ciliary motility	1/233	2/8318	0.0552417	0.461164	0.441574	BBS4	1
BP	GO:0060318	definitive erythrocyte differentiation	1/233	2/8318	0.0552417	0.461164	0.441574	ZFPM1	1
BP	GO:0060319	primitive erythrocyte differentiation	1/233	2/8318	0.0552417	0.461164	0.441574	ZFPM1	1
BP	GO:0060397	growth hormone receptor signaling pathway via JAK-STAT	1/233	2/8318	0.0552417	0.461164	0.441574	STAT3	1
BP	GO:0061734	parkin-mediated stimulation of mitophagy in response to mitochondrial depolarization	1/233	2/8318	0.0552417	0.461164	0.441574	MFN2	1
BP	GO:0070106	interleukin-27-mediated signaling pathway	1/233	2/8318	0.0552417	0.461164	0.441574	LOC102190983	1
BP	GO:0071586	CAAX-box protein processing	1/233	2/8318	0.0552417	0.461164	0.441574	LOC102180829	1
BP	GO:0072108	positive regulation of mesenchymal to epithelial transition involved in metanephros morphogenesis	1/233	2/8318	0.0552417	0.461164	0.441574	GDNF	1
BP	GO:0080120	CAAX-box protein maturation	1/233	2/8318	0.0552417	0.461164	0.441574	LOC102180829	1
BP	GO:0090210	regulation of establishment of blood-brain barrier	1/233	2/8318	0.0552417	0.461164	0.441574	RECK	1
BP	GO:0120222	regulation of blastocyst development	1/233	2/8318	0.0552417	0.461164	0.441574	TTLL4	1
BP	GO:1900619	acetate ester metabolic process	1/233	2/8318	0.0552417	0.461164	0.441574	ACHE	1
BP	GO:1902065	response to L-glutamate	1/233	2/8318	0.0552417	0.461164	0.441574	TMBIM6	1
BP	GO:1903297	regulation of hypoxia-induced intrinsic apoptotic signaling pathway	1/233	2/8318	0.0552417	0.461164	0.441574	TMBIM6	1
BP	GO:1903298	negative regulation of hypoxia-induced intrinsic apoptotic signaling pathway	1/233	2/8318	0.0552417	0.461164	0.441574	TMBIM6	1
BP	GO:1903347	negative regulation of bicellular tight junction assembly	1/233	2/8318	0.0552417	0.461164	0.441574	IKBKB	1
BP	GO:1904683	regulation of metalloendopeptidase activity	1/233	2/8318	0.0552417	0.461164	0.441574	RECK	1
BP	GO:1904684	negative regulation of metalloendopeptidase activity	1/233	2/8318	0.0552417	0.461164	0.441574	RECK	1
BP	GO:2000224	regulation of testosterone biosynthetic process	1/233	2/8318	0.0552417	0.461164	0.441574	DKKL1	1
BP	GO:2000225	negative regulation of testosterone biosynthetic process	1/233	2/8318	0.0552417	0.461164	0.441574	DKKL1	1
BP	GO:2000329	negative regulation of T-helper 17 cell lineage commitment	1/233	2/8318	0.0552417	0.461164	0.441574	TBX21	1
BP	GO:2000552	negative regulation of T-helper 2 cell cytokine production	1/233	2/8318	0.0552417	0.461164	0.441574	TBX21	1
BP	GO:0006914	autophagy	10/233	201/8318	0.0558661	0.461164	0.441574	ADRA1A/ATG13/ATG2A/ATP6V0A1/CLEC16A/FYCO1/MFN2/MTCL1/TMBIM6/UBQLN4	10
BP	GO:0061919	process utilizing autophagic mechanism	10/233	201/8318	0.0558661	0.461164	0.441574	ADRA1A/ATG13/ATG2A/ATP6V0A1/CLEC16A/FYCO1/MFN2/MTCL1/TMBIM6/UBQLN4	10
BP	GO:0006820	anion transport	8/233	148/8318	0.0559471	0.461164	0.441574	ITGB1/LRRC8E/MGST1/MPC2/P2RX7/PTGES/SLC19A1/SLC25A5	8
BP	GO:0002313	mature B cell differentiation involved in immune response	2/233	14/8318	0.0569809	0.461164	0.441574	ITFG2/PTK2B	2
BP	GO:0002701	negative regulation of production of molecular mediator of immune response	2/233	14/8318	0.0569809	0.461164	0.441574	TBX21/TMBIM6	2
BP	GO:0006688	glycosphingolipid biosynthetic process	2/233	14/8318	0.0569809	0.461164	0.441574	B4GALT3/ST3GAL3	2
BP	GO:0043551	regulation of phosphatidylinositol 3-kinase activity	2/233	14/8318	0.0569809	0.461164	0.441574	DAB2IP/PTK2B	2
BP	GO:0046639	negative regulation of alpha-beta T cell differentiation	2/233	14/8318	0.0569809	0.461164	0.441574	CBFB/TBX21	2
BP	GO:0051291	protein heterooligomerization	2/233	14/8318	0.0569809	0.461164	0.441574	HSD17B8/TMEM120B	2
BP	GO:2000737	negative regulation of stem cell differentiation	2/233	14/8318	0.0569809	0.461164	0.441574	STAT3/YAP1	2
BP	GO:0006672	ceramide metabolic process	4/233	52/8318	0.0570945	0.461164	0.441574	B4GALT3/ELOVL1/P2RX7/ST3GAL3	4
BP	GO:0030183	B cell differentiation	4/233	52/8318	0.0570945	0.461164	0.441574	ITFG2/KIT/PTK2B/YY1	4
BP	GO:0006163	purine nucleotide metabolic process	9/233	175/8318	0.0571993	0.461164	0.441574	ACOT7/ADCY3/ELOVL1/MCEE/MVD/P2RX7/PDE4A/PGK1/STAT3	9
BP	GO:0006665	sphingolipid metabolic process	5/233	75/8318	0.0586822	0.461164	0.441574	B4GALT3/ELOVL1/KIT/P2RX7/ST3GAL3	5
BP	GO:0001649	osteoblast differentiation	6/233	99/8318	0.0589669	0.461164	0.441574	ACHE/CBFB/PRKD1/PTH1R/YAP1/ZHX3	6
BP	GO:1901617	organic hydroxy compound biosynthetic process	6/233	99/8318	0.0589669	0.461164	0.441574	CTNS/DKKL1/FDFT1/HDC/MVD/PTK2B	6
BP	GO:2001234	negative regulation of apoptotic signaling pathway	6/233	99/8318	0.0589669	0.461164	0.441574	GDNF/GHITM/MAPK8IP1/SYVN1/TMBIM6/YAP1	6
BP	GO:0002287	alpha-beta T cell activation involved in immune response	3/233	32/8318	0.0593156	0.461164	0.441574	IRF4/STAT3/TBX21	3
BP	GO:0002293	alpha-beta T cell differentiation involved in immune response	3/233	32/8318	0.0593156	0.461164	0.441574	IRF4/STAT3/TBX21	3
BP	GO:0034121	regulation of toll-like receptor signaling pathway	3/233	32/8318	0.0593156	0.461164	0.441574	DAB2IP/IRF4/LRRC14	3
BP	GO:0046425	regulation of receptor signaling pathway via JAK-STAT	3/233	32/8318	0.0593156	0.461164	0.441574	DOT1L/KIT/PTK2B	3
BP	GO:0061614	pri-miRNA transcription by RNA polymerase II	3/233	32/8318	0.0593156	0.461164	0.441574	NR3C1/STAT3/YY1	3
BP	GO:1902893	regulation of pri-miRNA transcription by RNA polymerase II	3/233	32/8318	0.0593156	0.461164	0.441574	NR3C1/STAT3/YY1	3
BP	GO:0009259	ribonucleotide metabolic process	9/233	177/8318	0.060595	0.461164	0.441574	ACOT7/ADCY3/ELOVL1/MCEE/MVD/P2RX7/PDE4A/PGK1/STAT3	9
BP	GO:0042113	B cell activation	6/233	100/8318	0.061334	0.461164	0.441574	ITFG2/KIT/PTK2B/SUPT6H/TBX21/YY1	6
BP	GO:0030856	regulation of epithelial cell differentiation	5/233	76/8318	0.061449	0.461164	0.441574	FOXJ2/GDNF/IKBKB/NUMA1/YAP1	5
BP	GO:0043270	positive regulation of ion transport	5/233	76/8318	0.061449	0.461164	0.441574	F2RL3/FLNA/ITGB1/P2RX7/PTGES	5
BP	GO:0006631	fatty acid metabolic process	8/233	151/8318	0.0615032	0.461164	0.441574	ACOT7/ACSBG1/ELOVL1/ETFDH/FADS1/HAO2/HSD17B8/PTGES	8
BP	GO:0006897	endocytosis	8/233	151/8318	0.0615032	0.461164	0.441574	ACHE/AIF1/BIN1/DENND1A/GHR/ITGB1/SYNJ1/TUB	8
BP	GO:1902532	negative regulation of intracellular signal transduction	10/233	206/8318	0.0637993	0.461164	0.441574	ARHGAP44/DAB2IP/ITFG2/ITGB1/MAPK8IP1/MAPKBP1/NDRG2/P2RX7/SYVN1/TMBIM6	10
BP	GO:0007612	learning	4/233	54/8318	0.063923	0.461164	0.441574	CTNS/ITGB1/MEIS2/TPBG	4
BP	GO:0002562	somatic diversification of immune receptors via germline recombination within a single locus	3/233	33/8318	0.0639492	0.461164	0.441574	SUPT6H/TBX21/YY1	3
BP	GO:0010257	NADH dehydrogenase complex assembly	3/233	33/8318	0.0639492	0.461164	0.441574	NDUFAF3/NDUFB6/NDUFB9	3
BP	GO:0016444	somatic cell DNA recombination	3/233	33/8318	0.0639492	0.461164	0.441574	SUPT6H/TBX21/YY1	3
BP	GO:0032981	mitochondrial respiratory chain complex I assembly	3/233	33/8318	0.0639492	0.461164	0.441574	NDUFAF3/NDUFB6/NDUFB9	3
BP	GO:0019693	ribose phosphate metabolic process	9/233	179/8318	0.0641176	0.461164	0.441574	ACOT7/ADCY3/ELOVL1/MCEE/MVD/P2RX7/PDE4A/PGK1/STAT3	9
BP	GO:0072521	purine-containing compound metabolic process	9/233	179/8318	0.0641176	0.461164	0.441574	ACOT7/ADCY3/ELOVL1/MCEE/MVD/P2RX7/PDE4A/PGK1/STAT3	9
BP	GO:0051924	regulation of calcium ion transport	5/233	77/8318	0.0642888	0.461164	0.441574	F2RL3/P2RX7/PRKD1/PTK2B/TMBIM6	5
BP	GO:0009187	cyclic nucleotide metabolic process	2/233	15/8318	0.0645636	0.461164	0.441574	ADCY3/PDE4A	2
BP	GO:0016601	Rac protein signal transduction	2/233	15/8318	0.0645636	0.461164	0.441574	AIF1/ARHGAP44	2
BP	GO:0021799	cerebral cortex radially oriented cell migration	2/233	15/8318	0.0645636	0.461164	0.441574	DAB2IP/SRGAP2	2
BP	GO:0034260	negative regulation of GTPase activity	2/233	15/8318	0.0645636	0.461164	0.441574	BBS4/DAB2IP	2
BP	GO:0047496	vesicle transport along microtubule	2/233	15/8318	0.0645636	0.461164	0.441574	FYCO1/NDE1	2
BP	GO:0072202	cell differentiation involved in metanephros development	2/233	15/8318	0.0645636	0.461164	0.441574	GDNF/YAP1	2
BP	GO:0060341	regulation of cellular localization	14/233	320/8318	0.0653465	0.461164	0.441574	ARHGAP44/F2RL3/FLNA/KHDRBS1/NUMA1/P2RX7/PRKD1/PTK2B/SPIDR/SUPT6H/TCF7L2/TMBIM6/YAP1/ZPR1	14
BP	GO:0006790	sulfur compound metabolic process	8/233	153/8318	0.0653934	0.461164	0.441574	ACOT7/CHST11/CTNS/ELOVL1/GLRX3/GLRX5/MCEE/MVD	8
BP	GO:0034764	positive regulation of transmembrane transport	4/233	55/8318	0.067491	0.461164	0.441574	F2RL3/FLNA/ITGB1/P2RX7	4
BP	GO:0090316	positive regulation of intracellular protein transport	4/233	55/8318	0.067491	0.461164	0.441574	FLNA/PRKD1/TCF7L2/ZPR1	4
BP	GO:0045934	negative regulation of nucleobase-containing compound metabolic process	20/233	500/8318	0.0676395	0.461164	0.441574	CBFB/CIITA/DAB2IP/FLNA/GDNF/HEXIM1/HSF4/KHDRBS1/LOC102178051/NAT10/NR2C2/STAT3/TCF7L2/TFDP2/TMBIM6/UBQLN4/YAP1/YY1/ZFPM1/ZHX3	20
BP	GO:0002200	somatic diversification of immune receptors	3/233	34/8318	0.0687449	0.461164	0.441574	SUPT6H/TBX21/YY1	3
BP	GO:0003073	regulation of systemic arterial blood pressure	3/233	34/8318	0.0687449	0.461164	0.441574	ADRA1A/BBS4/NAV2	3
BP	GO:0046683	response to organophosphorus	3/233	34/8318	0.0687449	0.461164	0.441574	ITPR2/P2RX4/P2RX7	3
BP	GO:0120162	positive regulation of cold-induced thermogenesis	3/233	34/8318	0.0687449	0.461164	0.441574	ACHE/IRF4/MFN2	3
BP	GO:0044255	cellular lipid metabolic process	18/233	441/8318	0.0691283	0.461164	0.441574	ABCA3/ACOT7/ACSBG1/B4GALT3/ELOVL1/ETFDH/FADS1/HAO2/HSD17B8/KIT/MVD/P2RX7/PLCG1/PTGES/RFT1/ST3GAL3/SYNJ1/TTC7B	18
BP	GO:0046034	ATP metabolic process	7/233	129/8318	0.0700211	0.461164	0.441574	CTNS/LOC102183616/NDUFB6/NDUFB9/P2RX7/PGK1/STAT3	7
BP	GO:1902850	microtubule cytoskeleton organization involved in mitosis	4/233	56/8318	0.0711602	0.461164	0.441574	EML1/FLNA/KIF2A/NUMA1	4
BP	GO:1904062	regulation of cation transmembrane transport	6/233	104/8318	0.0713598	0.461164	0.441574	F2RL3/FLNA/ITGB1/KCNAB2/PRKD1/PTK2B	6
BP	GO:0006874	cellular calcium ion homeostasis	7/233	130/8318	0.0723339	0.461164	0.441574	F2RL3/GNA15/P2RX7/PRKD1/PTH1R/PTK2B/TMBIM6	7
BP	GO:0002335	mature B cell differentiation	2/233	16/8318	0.0724618	0.461164	0.441574	ITFG2/PTK2B	2
BP	GO:0009154	purine ribonucleotide catabolic process	2/233	16/8318	0.0724618	0.461164	0.441574	ACOT7/PDE4A	2
BP	GO:0010837	regulation of keratinocyte proliferation	2/233	16/8318	0.0724618	0.461164	0.441574	PRKD1/YAP1	2
BP	GO:0031641	regulation of myelination	2/233	16/8318	0.0724618	0.461164	0.441574	LGI4/ZPR1	2
BP	GO:1902235	regulation of endoplasmic reticulum stress-induced intrinsic apoptotic signaling pathway	2/233	16/8318	0.0724618	0.461164	0.441574	SYVN1/TMBIM6	2
BP	GO:1904894	positive regulation of receptor signaling pathway via STAT	2/233	16/8318	0.0724618	0.461164	0.441574	KIT/PTK2B	2
BP	GO:2000515	negative regulation of CD4-positive, alpha-beta T cell activation	2/233	16/8318	0.0724618	0.461164	0.441574	CBFB/TBX21	2
BP	GO:0045669	positive regulation of osteoblast differentiation	3/233	35/8318	0.0736988	0.461164	0.441574	PRKD1/YAP1/ZHX3	3
BP	GO:0046634	regulation of alpha-beta T cell activation	3/233	35/8318	0.0736988	0.461164	0.441574	CBFB/MAPK8IP1/TBX21	3
BP	GO:1904892	regulation of receptor signaling pathway via STAT	3/233	35/8318	0.0736988	0.461164	0.441574	DOT1L/KIT/PTK2B	3
BP	GO:0051235	maintenance of location	6/233	105/8318	0.0740055	0.461164	0.441574	BBS4/F2RL3/FLNA/P2RX7/PRKD1/PTK2B	6
BP	GO:0050776	regulation of immune response	14/233	327/8318	0.0751377	0.461164	0.441574	ALPK1/DAB2IP/HEXIM1/IRF4/KHDRBS1/KIT/LOC102190983/LRRC14/MAPKBP1/P2RX7/PCBP2/SUPT6H/TBX21/TLR5	14
BP	GO:0030098	lymphocyte differentiation	8/233	158/8318	0.0757751	0.461164	0.441574	CBFB/IRF4/ITFG2/KIT/PTK2B/STAT3/TBX21/YY1	8
BP	GO:0072330	monocarboxylic acid biosynthetic process	5/233	81/8318	0.0763723	0.461164	0.441574	ACOT7/ELOVL1/FADS1/HSD17B8/PTGES	5
BP	GO:0048593	camera-type eye morphogenesis	4/233	58/8318	0.0787982	0.461164	0.441574	BBS4/MFN2/PITX3/YY1	4
BP	GO:0002292	T cell differentiation involved in immune response	3/233	36/8318	0.078807	0.461164	0.441574	IRF4/STAT3/TBX21	3
BP	GO:0010507	negative regulation of autophagy	3/233	36/8318	0.078807	0.461164	0.441574	ADRA1A/CLEC16A/UBQLN4	3
BP	GO:0014074	response to purine-containing compound	3/233	36/8318	0.078807	0.461164	0.441574	ITPR2/P2RX4/P2RX7	3
BP	GO:0033209	tumor necrosis factor-mediated signaling pathway	3/233	36/8318	0.078807	0.461164	0.441574	ACTN4/IKBKB/PTK2B	3
BP	GO:0000902	cell morphogenesis	16/233	389/8318	0.079204	0.461164	0.441574	ACTN4/ARHGAP44/DAB2IP/DPYSL2/FLNA/GDNF/ITGB1/KIT/MARK2/P2RX7/PTK2B/SRGAP2/TPBG/VAMP3/YAP1/ZFPM1	16
BP	GO:0001504	neurotransmitter uptake	2/233	17/8318	0.0806522	0.461164	0.441574	GDNF/ITGB1	2
BP	GO:0001754	eye photoreceptor cell differentiation	2/233	17/8318	0.0806522	0.461164	0.441574	BBS4/STAT3	2
BP	GO:0001881	receptor recycling	2/233	17/8318	0.0806522	0.461164	0.441574	ACHE/VAMP3	2
BP	GO:0010524	positive regulation of calcium ion transport into cytosol	2/233	17/8318	0.0806522	0.461164	0.441574	F2RL3/P2RX7	2
BP	GO:0036465	synaptic vesicle recycling	2/233	17/8318	0.0806522	0.461164	0.441574	DENND1A/SYNJ1	2
BP	GO:0045191	regulation of isotype switching	2/233	17/8318	0.0806522	0.461164	0.441574	SUPT6H/TBX21	2
BP	GO:0045494	photoreceptor cell maintenance	2/233	17/8318	0.0806522	0.461164	0.441574	BBS4/TUB	2
BP	GO:0061512	protein localization to cilium	2/233	17/8318	0.0806522	0.461164	0.441574	BBS4/TUB	2
BP	GO:0001993	regulation of systemic arterial blood pressure by norepinephrine-epinephrine	1/233	3/8318	0.0817122	0.461164	0.441574	ADRA1A	1
BP	GO:0002318	myeloid progenitor cell differentiation	1/233	3/8318	0.0817122	0.461164	0.441574	KIT	1
BP	GO:0003339	regulation of mesenchymal to epithelial transition involved in metanephros morphogenesis	1/233	3/8318	0.0817122	0.461164	0.441574	GDNF	1
BP	GO:0006574	valine catabolic process	1/233	3/8318	0.0817122	0.461164	0.441574	HIBADH	1
BP	GO:0006848	pyruvate transport	1/233	3/8318	0.0817122	0.461164	0.441574	MPC2	1
BP	GO:0006850	mitochondrial pyruvate transmembrane transport	1/233	3/8318	0.0817122	0.461164	0.441574	MPC2	1
BP	GO:0006857	oligopeptide transport	1/233	3/8318	0.0817122	0.461164	0.441574	MGST1	1
BP	GO:0009240	isopentenyl diphosphate biosynthetic process	1/233	3/8318	0.0817122	0.461164	0.441574	MVD	1
BP	GO:0010990	regulation of SMAD protein complex assembly	1/233	3/8318	0.0817122	0.461164	0.441574	PMEPA1	1
BP	GO:0010991	negative regulation of SMAD protein complex assembly	1/233	3/8318	0.0817122	0.461164	0.441574	PMEPA1	1
BP	GO:0015942	formate metabolic process	1/233	3/8318	0.0817122	0.461164	0.441574	AMDHD1	1
BP	GO:0016577	histone demethylation	1/233	3/8318	0.0817122	0.461164	0.441574	HSF4	1
BP	GO:0019287	isopentenyl diphosphate biosynthetic process, mevalonate pathway	1/233	3/8318	0.0817122	0.461164	0.441574	MVD	1
BP	GO:0019556	histidine catabolic process to glutamate and formamide	1/233	3/8318	0.0817122	0.461164	0.441574	AMDHD1	1
BP	GO:0019557	histidine catabolic process to glutamate and formate	1/233	3/8318	0.0817122	0.461164	0.441574	AMDHD1	1
BP	GO:0021932	hindbrain radial glia guided cell migration	1/233	3/8318	0.0817122	0.461164	0.441574	ITGB1	1
BP	GO:0030576	Cajal body organization	1/233	3/8318	0.0817122	0.461164	0.441574	ZPR1	1
BP	GO:0031620	regulation of fever generation	1/233	3/8318	0.0817122	0.461164	0.441574	PTGES	1
BP	GO:0032730	positive regulation of interleukin-1 alpha production	1/233	3/8318	0.0817122	0.461164	0.441574	P2RX7	1
BP	GO:0032959	inositol trisphosphate biosynthetic process	1/233	3/8318	0.0817122	0.461164	0.441574	PTK2B	1
BP	GO:0033152	immunoglobulin V(D)J recombination	1/233	3/8318	0.0817122	0.461164	0.441574	YY1	1
BP	GO:0033292	T-tubule organization	1/233	3/8318	0.0817122	0.461164	0.441574	BIN1	1
BP	GO:0033869	nucleoside bisphosphate catabolic process	1/233	3/8318	0.0817122	0.461164	0.441574	ACOT7	1
BP	GO:0034031	ribonucleoside bisphosphate catabolic process	1/233	3/8318	0.0817122	0.461164	0.441574	ACOT7	1
BP	GO:0034034	purine nucleoside bisphosphate catabolic process	1/233	3/8318	0.0817122	0.461164	0.441574	ACOT7	1
BP	GO:0035701	hematopoietic stem cell migration	1/233	3/8318	0.0817122	0.461164	0.441574	KIT	1
BP	GO:0035740	CD8-positive, alpha-beta T cell proliferation	1/233	3/8318	0.0817122	0.461164	0.441574	MAPK8IP1	1
BP	GO:0036112	medium-chain fatty-acyl-CoA metabolic process	1/233	3/8318	0.0817122	0.461164	0.441574	ACOT7	1
BP	GO:0036115	fatty-acyl-CoA catabolic process	1/233	3/8318	0.0817122	0.461164	0.441574	ACOT7	1
BP	GO:0042023	DNA endoreduplication	1/233	3/8318	0.0817122	0.461164	0.441574	ZPR1	1
BP	GO:0042759	long-chain fatty acid biosynthetic process	1/233	3/8318	0.0817122	0.461164	0.441574	ACOT7	1
BP	GO:0043376	regulation of CD8-positive, alpha-beta T cell differentiation	1/233	3/8318	0.0817122	0.461164	0.441574	CBFB	1
BP	GO:0043606	formamide metabolic process	1/233	3/8318	0.0817122	0.461164	0.441574	AMDHD1	1
BP	GO:0045023	G0 to G1 transition	1/233	3/8318	0.0817122	0.461164	0.441574	DAB2IP	1
BP	GO:0046490	isopentenyl diphosphate metabolic process	1/233	3/8318	0.0817122	0.461164	0.441574	MVD	1
BP	GO:0046618	drug export	1/233	3/8318	0.0817122	0.461164	0.441574	ABCA3	1
BP	GO:0048096	chromatin-mediated maintenance of transcription	1/233	3/8318	0.0817122	0.461164	0.441574	SMARCD1	1
BP	GO:0048625	myoblast fate commitment	1/233	3/8318	0.0817122	0.461164	0.441574	TCF7L2	1
BP	GO:0050847	progesterone receptor signaling pathway	1/233	3/8318	0.0817122	0.461164	0.441574	YAP1	1
BP	GO:0050910	detection of mechanical stimulus involved in sensory perception of sound	1/233	3/8318	0.0817122	0.461164	0.441574	KIT	1
BP	GO:0060837	blood vessel endothelial cell differentiation	1/233	3/8318	0.0817122	0.461164	0.441574	FOXJ2	1
BP	GO:0061026	cardiac muscle tissue regeneration	1/233	3/8318	0.0817122	0.461164	0.441574	YAP1	1
BP	GO:0061217	regulation of mesonephros development	1/233	3/8318	0.0817122	0.461164	0.441574	GDNF	1
BP	GO:0070076	histone lysine demethylation	1/233	3/8318	0.0817122	0.461164	0.441574	HSF4	1
BP	GO:0070316	regulation of G0 to G1 transition	1/233	3/8318	0.0817122	0.461164	0.441574	DAB2IP	1
BP	GO:0071361	cellular response to ethanol	1/233	3/8318	0.0817122	0.461164	0.441574	ITPR2	1
BP	GO:0071447	cellular response to hydroperoxide	1/233	3/8318	0.0817122	0.461164	0.441574	MGST1	1
BP	GO:0072106	regulation of ureteric bud formation	1/233	3/8318	0.0817122	0.461164	0.441574	GDNF	1
BP	GO:0072107	positive regulation of ureteric bud formation	1/233	3/8318	0.0817122	0.461164	0.441574	GDNF	1
BP	GO:0072257	metanephric nephron tubule epithelial cell differentiation	1/233	3/8318	0.0817122	0.461164	0.441574	YAP1	1
BP	GO:0072307	regulation of metanephric nephron tubule epithelial cell differentiation	1/233	3/8318	0.0817122	0.461164	0.441574	YAP1	1
BP	GO:0086100	endothelin receptor signaling pathway	1/233	3/8318	0.0817122	0.461164	0.441574	PTK2B	1
BP	GO:0090557	establishment of endothelial intestinal barrier	1/233	3/8318	0.0817122	0.461164	0.441574	AFDN	1
BP	GO:0106035	protein maturation by [4Fe-4S] cluster transfer	1/233	3/8318	0.0817122	0.461164	0.441574	GLRX5	1
BP	GO:0140059	dendrite arborization	1/233	3/8318	0.0817122	0.461164	0.441574	TPBG	1
BP	GO:1900038	negative regulation of cellular response to hypoxia	1/233	3/8318	0.0817122	0.461164	0.441574	TMBIM6	1
BP	GO:1900425	negative regulation of defense response to bacterium	1/233	3/8318	0.0817122	0.461164	0.441574	MAPKBP1	1
BP	GO:1901098	positive regulation of autophagosome maturation	1/233	3/8318	0.0817122	0.461164	0.441574	FYCO1	1
BP	GO:1901475	pyruvate transmembrane transport	1/233	3/8318	0.0817122	0.461164	0.441574	MPC2	1
BP	GO:1902412	regulation of mitotic cytokinesis	1/233	3/8318	0.0817122	0.461164	0.441574	INCENP	1
BP	GO:1902459	positive regulation of stem cell population maintenance	1/233	3/8318	0.0817122	0.461164	0.441574	YAP1	1
BP	GO:1902730	positive regulation of proteoglycan biosynthetic process	1/233	3/8318	0.0817122	0.461164	0.441574	TCF7L2	1
BP	GO:1902960	negative regulation of aspartic-type endopeptidase activity involved in amyloid precursor protein catabolic process	1/233	3/8318	0.0817122	0.461164	0.441574	BIN1	1
BP	GO:1903961	positive regulation of anion transmembrane transport	1/233	3/8318	0.0817122	0.461164	0.441574	ITGB1	1
BP	GO:1905049	negative regulation of metallopeptidase activity	1/233	3/8318	0.0817122	0.461164	0.441574	RECK	1
BP	GO:1905065	positive regulation of vascular associated smooth muscle cell differentiation	1/233	3/8318	0.0817122	0.461164	0.441574	KIT	1
BP	GO:1905246	negative regulation of aspartic-type peptidase activity	1/233	3/8318	0.0817122	0.461164	0.441574	BIN1	1
BP	GO:1905276	regulation of epithelial tube formation	1/233	3/8318	0.0817122	0.461164	0.441574	GDNF	1
BP	GO:1905278	positive regulation of epithelial tube formation	1/233	3/8318	0.0817122	0.461164	0.441574	GDNF	1
BP	GO:1905749	regulation of endosome to plasma membrane protein transport	1/233	3/8318	0.0817122	0.461164	0.441574	ARHGAP44	1
BP	GO:1990144	intrinsic apoptotic signaling pathway in response to hypoxia	1/233	3/8318	0.0817122	0.461164	0.441574	TMBIM6	1
BP	GO:1990441	negative regulation of transcription from RNA polymerase II promoter in response to endoplasmic reticulum stress	1/233	3/8318	0.0817122	0.461164	0.441574	TMBIM6	1
BP	GO:2000197	regulation of ribonucleoprotein complex localization	1/233	3/8318	0.0817122	0.461164	0.441574	SUPT6H	1
BP	GO:2000328	regulation of T-helper 17 cell lineage commitment	1/233	3/8318	0.0817122	0.461164	0.441574	TBX21	1
BP	GO:2000564	regulation of CD8-positive, alpha-beta T cell proliferation	1/233	3/8318	0.0817122	0.461164	0.441574	MAPK8IP1	1
BP	GO:2000698	positive regulation of epithelial cell differentiation involved in kidney development	1/233	3/8318	0.0817122	0.461164	0.441574	GDNF	1
BP	GO:2001223	negative regulation of neuron migration	1/233	3/8318	0.0817122	0.461164	0.441574	STAT3	1
BP	GO:0022904	respiratory electron transport chain	3/233	37/8318	0.0840656	0.471886	0.451841	LOC102183616/NDUFB6/NDUFB9	3
BP	GO:0045638	negative regulation of myeloid cell differentiation	3/233	37/8318	0.0840656	0.471886	0.451841	MEIS2/PTK2B/ZFPM1	3
BP	GO:0048813	dendrite morphogenesis	3/233	37/8318	0.0840656	0.471886	0.451841	ARHGAP44/ITGB1/TPBG	3
BP	GO:0002683	negative regulation of immune system process	8/233	162/8318	0.0847579	0.474067	0.453929	C5AR2/CBFB/LOC102190983/MAPKBP1/PCBP2/TBX21/TMBIM6/ZFPM1	8
BP	GO:0008380	RNA splicing	8/233	162/8318	0.0847579	0.474067	0.453929	CCAR2/CELF2/DHX38/KHDRBS1/PPIL1/TMBIM6/TSEN2/ZPR1	8
BP	GO:0008284	positive regulation of cell population proliferation	15/233	364/8318	0.0862927	0.481788	0.461322	C5AR2/DOT1L/FOXJ2/GDNF/HSF4/ITGB1/KIT/MEIS2/MVD/PTH1R/PTK2B/RPRD1B/STAT3/TCF7L2/YAP1	15
BP	GO:0002700	regulation of production of molecular mediator of immune response	4/233	60/8318	0.0868278	0.48391	0.463353	KIT/SUPT6H/TBX21/TMBIM6	4
BP	GO:0030029	actin filament-based process	13/233	306/8318	0.0882925	0.483945	0.463388	ACTN4/AIF1/ARHGAP44/ARHGEF19/BBS4/CDC42BPG/DAAM2/FLNA/IKBKB/ITGB1/KIT/PACSIN2/PTK2B	13
BP	GO:0030036	actin cytoskeleton organization	12/233	277/8318	0.088717	0.483945	0.463388	AIF1/ARHGAP44/ARHGEF19/BBS4/CDC42BPG/DAAM2/FLNA/IKBKB/ITGB1/KIT/PACSIN2/PTK2B	12
BP	GO:0000038	very long-chain fatty acid metabolic process	2/233	18/8318	0.0891123	0.483945	0.463388	ACSBG1/ELOVL1	2
BP	GO:0006120	mitochondrial electron transport, NADH to ubiquinone	2/233	18/8318	0.0891123	0.483945	0.463388	NDUFB6/NDUFB9	2
BP	GO:0006195	purine nucleotide catabolic process	2/233	18/8318	0.0891123	0.483945	0.463388	ACOT7/PDE4A	2
BP	GO:0008347	glial cell migration	2/233	18/8318	0.0891123	0.483945	0.463388	DAB2IP/SRGAP2	2
BP	GO:0009261	ribonucleotide catabolic process	2/233	18/8318	0.0891123	0.483945	0.463388	ACOT7/PDE4A	2
BP	GO:0032768	regulation of monooxygenase activity	2/233	18/8318	0.0891123	0.483945	0.463388	GDNF/PTK2B	2
BP	GO:0048010	vascular endothelial growth factor receptor signaling pathway	2/233	18/8318	0.0891123	0.483945	0.463388	DAB2IP/PTK2B	2
BP	GO:0048662	negative regulation of smooth muscle cell proliferation	2/233	18/8318	0.0891123	0.483945	0.463388	MFN2/NDRG2	2
BP	GO:0051384	response to glucocorticoid	2/233	18/8318	0.0891123	0.483945	0.463388	ACSBG1/NR3C1	2
BP	GO:0072523	purine-containing compound catabolic process	2/233	18/8318	0.0891123	0.483945	0.463388	ACOT7/PDE4A	2
BP	GO:2001222	regulation of neuron migration	2/233	18/8318	0.0891123	0.483945	0.463388	DAB2IP/STAT3	2
BP	GO:0010976	positive regulation of neuron projection development	3/233	38/8318	0.0894702	0.483945	0.463388	DAB2IP/MARK2/PTK2B	3
BP	GO:0034728	nucleosome organization	3/233	38/8318	0.0894702	0.483945	0.463388	LOC102178051/SHPRH/SMARCD1	3
BP	GO:0046330	positive regulation of JNK cascade	3/233	38/8318	0.0894702	0.483945	0.463388	DAB2IP/MAPK8IP1/PTK2B	3
BP	GO:1905954	positive regulation of lipid localization	3/233	38/8318	0.0894702	0.483945	0.463388	ABCA3/P2RX7/PTGES	3
BP	GO:0034097	response to cytokine	13/233	307/8318	0.090007	0.485802	0.465165	ACTN4/ADAM23/BBS4/CIITA/DAB2IP/IKBKB/KIT/LOC102190983/LSP1/PTK2B/STAT3/VAMP3/YAP1	13
BP	GO:0006694	steroid biosynthetic process	4/233	61/8318	0.0909861	0.485802	0.465165	DKKL1/FDFT1/HSD17B8/MVD	4
BP	GO:1900180	regulation of protein localization to nucleus	4/233	61/8318	0.0909861	0.485802	0.465165	FLNA/PRKD1/YAP1/ZPR1	4
BP	GO:0045444	fat cell differentiation	6/233	111/8318	0.0910389	0.485802	0.465165	BBS4/DKKL1/TCF7L2/TMEM120B/YAP1/ZFPM1	6
BP	GO:0051336	regulation of hydrolase activity	15/233	368/8318	0.0925617	0.485802	0.465165	ADAP2/AFDN/ARHGAP44/ARHGEF19/BBS4/BIN1/DAB2IP/DENND1A/GIT2/IFT57/IKBKB/LOC102190983/RECK/SRGAP2/TBC1D2B	15
BP	GO:0045893	positive regulation of transcription, DNA-templated	19/233	490/8318	0.0930482	0.485802	0.465165	CBFB/CIITA/DAB2IP/DOT1L/GDNF/HSF4/IKBKB/NR3C1/PCBP2/RPRD1B/SMARCD1/STAT3/SUPT6H/TBX21/TCF7L2/TOX2/YAP1/ZFPM1/ZPR1	19
BP	GO:1902680	positive regulation of RNA biosynthetic process	19/233	490/8318	0.0930482	0.485802	0.465165	CBFB/CIITA/DAB2IP/DOT1L/GDNF/HSF4/IKBKB/NR3C1/PCBP2/RPRD1B/SMARCD1/STAT3/SUPT6H/TBX21/TCF7L2/TOX2/YAP1/ZFPM1/ZPR1	19
BP	GO:1903508	positive regulation of nucleic acid-templated transcription	19/233	490/8318	0.0930482	0.485802	0.465165	CBFB/CIITA/DAB2IP/DOT1L/GDNF/HSF4/IKBKB/NR3C1/PCBP2/RPRD1B/SMARCD1/STAT3/SUPT6H/TBX21/TCF7L2/TOX2/YAP1/ZFPM1/ZPR1	19
BP	GO:0071345	cellular response to cytokine stimulus	12/233	280/8318	0.0942234	0.485802	0.465165	ACTN4/ADAM23/BBS4/DAB2IP/IKBKB/KIT/LOC102190983/LSP1/PTK2B/STAT3/VAMP3/YAP1	12
BP	GO:0071805	potassium ion transmembrane transport	3/233	39/8318	0.0950166	0.485802	0.465165	FLNA/ITGB1/KCNAB2	3
BP	GO:0007017	microtubule-based process	15/233	371/8318	0.0974482	0.485802	0.465165	BBS4/EML1/FLNA/FYCO1/KIF2A/MAP2/MAP4/MARK2/NAT10/NDE1/NUMA1/ODF2/SRGAP2/TUB/ZPR1	15
BP	GO:0006110	regulation of glycolytic process	2/233	19/8318	0.0978208	0.485802	0.465165	P2RX7/STAT3	2
BP	GO:0016126	sterol biosynthetic process	2/233	19/8318	0.0978208	0.485802	0.465165	FDFT1/MVD	2
BP	GO:0021795	cerebral cortex cell migration	2/233	19/8318	0.0978208	0.485802	0.465165	DAB2IP/SRGAP2	2
BP	GO:0030857	negative regulation of epithelial cell differentiation	2/233	19/8318	0.0978208	0.485802	0.465165	FOXJ2/YAP1	2
BP	GO:0035850	epithelial cell differentiation involved in kidney development	2/233	19/8318	0.0978208	0.485802	0.465165	GDNF/YAP1	2
BP	GO:0043124	negative regulation of I-kappaB kinase/NF-kappaB signaling	2/233	19/8318	0.0978208	0.485802	0.465165	DAB2IP/MAPKBP1	2
BP	GO:0046636	negative regulation of alpha-beta T cell activation	2/233	19/8318	0.0978208	0.485802	0.465165	CBFB/TBX21	2
BP	GO:0046847	filopodium assembly	2/233	19/8318	0.0978208	0.485802	0.465165	SRGAP2/VSTM5	2
BP	GO:0071300	cellular response to retinoic acid	2/233	19/8318	0.0978208	0.485802	0.465165	PTK2B/YAP1	2
BP	GO:0140353	lipid export from cell	2/233	19/8318	0.0978208	0.485802	0.465165	P2RX7/PTGES	2
BP	GO:1903573	negative regulation of response to endoplasmic reticulum stress	2/233	19/8318	0.0978208	0.485802	0.465165	SYVN1/TMBIM6	2
BP	GO:0055074	calcium ion homeostasis	7/233	140/8318	0.0979259	0.485802	0.465165	F2RL3/GNA15/P2RX7/PRKD1/PTH1R/PTK2B/TMBIM6	7
BP	GO:0033157	regulation of intracellular protein transport	5/233	88/8318	0.100247	0.485802	0.465165	ARHGAP44/FLNA/PRKD1/TCF7L2/ZPR1	5
BP	GO:0030433	ubiquitin-dependent ERAD pathway	3/233	40/8318	0.1007	0.485802	0.465165	DNAJC10/SYVN1/TMUB1	3
BP	GO:0033559	unsaturated fatty acid metabolic process	3/233	40/8318	0.1007	0.485802	0.465165	ELOVL1/FADS1/PTGES	3
BP	GO:0072503	cellular divalent inorganic cation homeostasis	7/233	142/8318	0.103576	0.485802	0.465165	F2RL3/GNA15/P2RX7/PRKD1/PTH1R/PTK2B/TMBIM6	7
BP	GO:0021543	pallium development	4/233	64/8318	0.104018	0.485802	0.465165	BBS4/DAB2IP/NDE1/SRGAP2	4
BP	GO:0030705	cytoskeleton-dependent intracellular transport	4/233	64/8318	0.104018	0.485802	0.465165	ACTN4/FYCO1/NDE1/TUB	4
BP	GO:0120031	plasma membrane bounded cell projection assembly	9/233	199/8318	0.106429	0.485802	0.465165	AIF1/BBS4/FLNA/IFT57/KIT/P2RX7/SRGAP2/VSTM5/YAP1	9
BP	GO:0002832	negative regulation of response to biotic stimulus	3/233	41/8318	0.106517	0.485802	0.465165	LOC102190983/MAPKBP1/PCBP2	3
BP	GO:0022900	electron transport chain	3/233	41/8318	0.106517	0.485802	0.465165	LOC102183616/NDUFB6/NDUFB9	3
BP	GO:0034446	substrate adhesion-dependent cell spreading	3/233	41/8318	0.106517	0.485802	0.465165	ACTN4/FLNA/VAMP3	3
BP	GO:0010506	regulation of autophagy	6/233	116/8318	0.106724	0.485802	0.465165	ADRA1A/ATP6V0A1/CLEC16A/FYCO1/MTCL1/UBQLN4	6
BP	GO:0001895	retina homeostasis	2/233	20/8318	0.106757	0.485802	0.465165	BBS4/TUB	2
BP	GO:0016242	negative regulation of macroautophagy	2/233	20/8318	0.106757	0.485802	0.465165	CLEC16A/UBQLN4	2
BP	GO:0031960	response to corticosteroid	2/233	20/8318	0.106757	0.485802	0.465165	ACSBG1/NR3C1	2
BP	GO:0045747	positive regulation of Notch signaling pathway	2/233	20/8318	0.106757	0.485802	0.465165	STAT3/YAP1	2
BP	GO:1905508	protein localization to microtubule organizing center	2/233	20/8318	0.106757	0.485802	0.465165	BBS4/NUMA1	2
BP	GO:0000022	mitotic spindle elongation	1/233	4/8318	0.107444	0.485802	0.465165	NUMA1	1
BP	GO:0001660	fever generation	1/233	4/8318	0.107444	0.485802	0.465165	PTGES	1
BP	GO:0002314	germinal center B cell differentiation	1/233	4/8318	0.107444	0.485802	0.465165	ITFG2	1
BP	GO:0002371	dendritic cell cytokine production	1/233	4/8318	0.107444	0.485802	0.465165	KIT	1
BP	GO:0002638	negative regulation of immunoglobulin production	1/233	4/8318	0.107444	0.485802	0.465165	TMBIM6	1
BP	GO:0002725	negative regulation of T cell cytokine production	1/233	4/8318	0.107444	0.485802	0.465165	TBX21	1
BP	GO:0002730	regulation of dendritic cell cytokine production	1/233	4/8318	0.107444	0.485802	0.465165	KIT	1
BP	GO:0002732	positive regulation of dendritic cell cytokine production	1/233	4/8318	0.107444	0.485802	0.465165	KIT	1
BP	GO:0003186	tricuspid valve morphogenesis	1/233	4/8318	0.107444	0.485802	0.465165	ZFPM1	1
BP	GO:0006198	cAMP catabolic process	1/233	4/8318	0.107444	0.485802	0.465165	PDE4A	1
BP	GO:0006482	protein demethylation	1/233	4/8318	0.107444	0.485802	0.465165	HSF4	1
BP	GO:0006573	valine metabolic process	1/233	4/8318	0.107444	0.485802	0.465165	HIBADH	1
BP	GO:0006682	galactosylceramide biosynthetic process	1/233	4/8318	0.107444	0.485802	0.465165	B4GALT3	1
BP	GO:0006703	estrogen biosynthetic process	1/233	4/8318	0.107444	0.485802	0.465165	HSD17B8	1
BP	GO:0007341	penetration of zona pellucida	1/233	4/8318	0.107444	0.485802	0.465165	DKKL1	1
BP	GO:0008214	protein dealkylation	1/233	4/8318	0.107444	0.485802	0.465165	HSF4	1
BP	GO:0008354	germ cell migration	1/233	4/8318	0.107444	0.485802	0.465165	ITGB1	1
BP	GO:0010706	ganglioside biosynthetic process via lactosylceramide	1/233	4/8318	0.107444	0.485802	0.465165	ST3GAL3	1
BP	GO:0010919	regulation of inositol phosphate biosynthetic process	1/233	4/8318	0.107444	0.485802	0.465165	PTK2B	1
BP	GO:0010958	regulation of amino acid import across plasma membrane	1/233	4/8318	0.107444	0.485802	0.465165	ITGB1	1
BP	GO:0014067	negative regulation of phosphatidylinositol 3-kinase signaling	1/233	4/8318	0.107444	0.485802	0.465165	DAB2IP	1
BP	GO:0015810	aspartate transmembrane transport	1/233	4/8318	0.107444	0.485802	0.465165	LRRC8E	1
BP	GO:0015866	ADP transport	1/233	4/8318	0.107444	0.485802	0.465165	SLC25A5	1
BP	GO:0018095	protein polyglutamylation	1/233	4/8318	0.107444	0.485802	0.465165	TTLL4	1
BP	GO:0019375	galactolipid biosynthetic process	1/233	4/8318	0.107444	0.485802	0.465165	B4GALT3	1
BP	GO:0021554	optic nerve development	1/233	4/8318	0.107444	0.485802	0.465165	NAV2	1
BP	GO:0030046	parallel actin filament bundle assembly	1/233	4/8318	0.107444	0.485802	0.465165	AIF1	1
BP	GO:0032610	interleukin-1 alpha production	1/233	4/8318	0.107444	0.485802	0.465165	P2RX7	1
BP	GO:0032650	regulation of interleukin-1 alpha production	1/233	4/8318	0.107444	0.485802	0.465165	P2RX7	1
BP	GO:0032713	negative regulation of interleukin-4 production	1/233	4/8318	0.107444	0.485802	0.465165	ZFPM1	1
BP	GO:0032736	positive regulation of interleukin-13 production	1/233	4/8318	0.107444	0.485802	0.465165	IRF4	1
BP	GO:0032968	positive regulation of transcription elongation from RNA polymerase II promoter	1/233	4/8318	0.107444	0.485802	0.465165	SUPT6H	1
BP	GO:0033145	positive regulation of intracellular steroid hormone receptor signaling pathway	1/233	4/8318	0.107444	0.485802	0.465165	YAP1	1
BP	GO:0033148	positive regulation of intracellular estrogen receptor signaling pathway	1/233	4/8318	0.107444	0.485802	0.465165	YAP1	1
BP	GO:0033700	phospholipid efflux	1/233	4/8318	0.107444	0.485802	0.465165	ABCA3	1
BP	GO:0035507	regulation of myosin-light-chain-phosphatase activity	1/233	4/8318	0.107444	0.485802	0.465165	IKBKB	1
BP	GO:0035635	entry of bacterium into host cell	1/233	4/8318	0.107444	0.485802	0.465165	EXOC7	1
BP	GO:0035745	T-helper 2 cell cytokine production	1/233	4/8318	0.107444	0.485802	0.465165	TBX21	1
BP	GO:0042048	olfactory behavior	1/233	4/8318	0.107444	0.485802	0.465165	TPBG	1
BP	GO:0042135	neurotransmitter catabolic process	1/233	4/8318	0.107444	0.485802	0.465165	ACHE	1
BP	GO:0043570	maintenance of DNA repeat elements	1/233	4/8318	0.107444	0.485802	0.465165	TCF7L2	1
BP	GO:0045779	negative regulation of bone resorption	1/233	4/8318	0.107444	0.485802	0.465165	P2RX7	1
BP	GO:0046548	retinal rod cell development	1/233	4/8318	0.107444	0.485802	0.465165	BBS4	1
BP	GO:0048304	positive regulation of isotype switching to IgG isotypes	1/233	4/8318	0.107444	0.485802	0.465165	TBX21	1
BP	GO:0051231	spindle elongation	1/233	4/8318	0.107444	0.485802	0.465165	NUMA1	1
BP	GO:0051602	response to electrical stimulus	1/233	4/8318	0.107444	0.485802	0.465165	P2RX7	1
BP	GO:0051901	positive regulation of mitochondrial depolarization	1/233	4/8318	0.107444	0.485802	0.465165	P2RX7	1
BP	GO:0060215	primitive hemopoiesis	1/233	4/8318	0.107444	0.485802	0.465165	ZFPM1	1
BP	GO:0060856	establishment of blood-brain barrier	1/233	4/8318	0.107444	0.485802	0.465165	RECK	1
BP	GO:0061086	negative regulation of histone H3-K27 methylation	1/233	4/8318	0.107444	0.485802	0.465165	SUPT6H	1
BP	GO:0070836	caveola assembly	1/233	4/8318	0.107444	0.485802	0.465165	PACSIN2	1
BP	GO:0070940	dephosphorylation of RNA polymerase II C-terminal domain	1/233	4/8318	0.107444	0.485802	0.465165	RPRD1B	1
BP	GO:0072757	cellular response to camptothecin	1/233	4/8318	0.107444	0.485802	0.465165	SPIDR	1
BP	GO:0097049	motor neuron apoptotic process	1/233	4/8318	0.107444	0.485802	0.465165	ZPR1	1
BP	GO:0098779	positive regulation of mitophagy in response to mitochondrial depolarization	1/233	4/8318	0.107444	0.485802	0.465165	MFN2	1
BP	GO:0099010	modification of postsynaptic structure	1/233	4/8318	0.107444	0.485802	0.465165	ARHGAP44	1
BP	GO:0140021	mitochondrial ADP transmembrane transport	1/233	4/8318	0.107444	0.485802	0.465165	SLC25A5	1
BP	GO:0150003	regulation of spontaneous synaptic transmission	1/233	4/8318	0.107444	0.485802	0.465165	ITGB1	1
BP	GO:1900006	positive regulation of dendrite development	1/233	4/8318	0.107444	0.485802	0.465165	DAB2IP	1
BP	GO:1900037	regulation of cellular response to hypoxia	1/233	4/8318	0.107444	0.485802	0.465165	TMBIM6	1
BP	GO:1903441	protein localization to ciliary membrane	1/233	4/8318	0.107444	0.485802	0.465165	TUB	1
BP	GO:1903789	regulation of amino acid transmembrane transport	1/233	4/8318	0.107444	0.485802	0.465165	ITGB1	1
BP	GO:1904181	positive regulation of membrane depolarization	1/233	4/8318	0.107444	0.485802	0.465165	P2RX7	1
BP	GO:1904778	positive regulation of protein localization to cell cortex	1/233	4/8318	0.107444	0.485802	0.465165	NUMA1	1
BP	GO:1990544	mitochondrial ATP transmembrane transport	1/233	4/8318	0.107444	0.485802	0.465165	SLC25A5	1
BP	GO:2000049	positive regulation of cell-cell adhesion mediated by cadherin	1/233	4/8318	0.107444	0.485802	0.465165	AFDN	1
BP	GO:2000535	regulation of entry of bacterium into host cell	1/233	4/8318	0.107444	0.485802	0.465165	EXOC7	1
BP	GO:2000551	regulation of T-helper 2 cell cytokine production	1/233	4/8318	0.107444	0.485802	0.465165	TBX21	1
BP	GO:2001046	positive regulation of integrin-mediated signaling pathway	1/233	4/8318	0.107444	0.485802	0.465165	FLNA	1
BP	GO:0051346	negative regulation of hydrolase activity	5/233	90/8318	0.107683	0.485802	0.465165	BBS4/BIN1/DAB2IP/IKBKB/RECK	5
BP	GO:0000122	negative regulation of transcription by RNA polymerase II	12/233	287/8318	0.10787	0.485802	0.465165	CBFB/DAB2IP/HEXIM1/HSF4/KHDRBS1/LOC102178051/NR2C2/TCF7L2/TMBIM6/YAP1/YY1/ZFPM1	12
BP	GO:0051050	positive regulation of transport	12/233	287/8318	0.10787	0.485802	0.465165	ABCA3/F2RL3/FLNA/ITGB1/KHDRBS1/NUMA1/P2RX7/PRKD1/PTGES/TCF7L2/TUB/ZPR1	12
BP	GO:0045892	negative regulation of transcription, DNA-templated	16/233	408/8318	0.108572	0.488261	0.46752	CBFB/CIITA/DAB2IP/FLNA/HEXIM1/HSF4/KHDRBS1/LOC102178051/NR2C2/TCF7L2/TFDP2/TMBIM6/YAP1/YY1/ZFPM1/ZHX3	16
BP	GO:0030031	cell projection assembly	9/233	200/8318	0.108883	0.488954	0.468184	AIF1/BBS4/FLNA/IFT57/KIT/P2RX7/SRGAP2/VSTM5/YAP1	9
BP	GO:0043269	regulation of ion transport	10/233	229/8318	0.109341	0.490308	0.46948	F2RL3/FLNA/GDNF/ITGB1/KCNAB2/P2RX7/PRKD1/PTGES/PTK2B/TMBIM6	10
BP	GO:1902679	negative regulation of RNA biosynthetic process	16/233	409/8318	0.110281	0.493106	0.472159	CBFB/CIITA/DAB2IP/FLNA/HEXIM1/HSF4/KHDRBS1/LOC102178051/NR2C2/TCF7L2/TFDP2/TMBIM6/YAP1/YY1/ZFPM1/ZHX3	16
BP	GO:1903507	negative regulation of nucleic acid-templated transcription	16/233	409/8318	0.110281	0.493106	0.472159	CBFB/CIITA/DAB2IP/FLNA/HEXIM1/HSF4/KHDRBS1/LOC102178051/NR2C2/TCF7L2/TFDP2/TMBIM6/YAP1/YY1/ZFPM1/ZHX3	16
BP	GO:0006865	amino acid transport	3/233	42/8318	0.112462	0.502138	0.480808	ITGB1/LRRC8E/P2RX7	3
BP	GO:0007098	centrosome cycle	4/233	66/8318	0.113153	0.503782	0.482381	BBS4/NAT10/NDE1/ODF2	4
BP	GO:0048771	tissue remodeling	4/233	66/8318	0.113153	0.503782	0.482381	EFNA2/P2RX7/PTH1R/PTK2B	4
BP	GO:0006310	DNA recombination	6/233	118/8318	0.113367	0.504016	0.482605	APEX1/SPIDR/SUPT6H/TBX21/UBQLN4/YY1	6
BP	GO:0042742	defense response to bacterium	5/233	92/8318	0.115383	0.508763	0.487151	LOC102190983/MAPKBP1/P2RX7/PRKD1/TLR5	5
BP	GO:0032309	icosanoid secretion	2/233	21/8318	0.115902	0.508763	0.487151	P2RX7/PTGES	2
BP	GO:0034142	toll-like receptor 4 signaling pathway	2/233	21/8318	0.115902	0.508763	0.487151	DAB2IP/LOC102190983	2
BP	GO:0042181	ketone biosynthetic process	2/233	21/8318	0.115902	0.508763	0.487151	COQ5/DKKL1	2
BP	GO:0043616	keratinocyte proliferation	2/233	21/8318	0.115902	0.508763	0.487151	PRKD1/YAP1	2
BP	GO:0045581	negative regulation of T cell differentiation	2/233	21/8318	0.115902	0.508763	0.487151	CBFB/TBX21	2
BP	GO:0045601	regulation of endothelial cell differentiation	2/233	21/8318	0.115902	0.508763	0.487151	FOXJ2/IKBKB	2
BP	GO:0046580	negative regulation of Ras protein signal transduction	2/233	21/8318	0.115902	0.508763	0.487151	ARHGAP44/ITGB1	2
BP	GO:0098751	bone cell development	2/233	21/8318	0.115902	0.508763	0.487151	KIT/ZFPM1	2
BP	GO:0006096	glycolytic process	3/233	43/8318	0.118531	0.516107	0.494183	P2RX7/PGK1/STAT3	3
BP	GO:0006165	nucleoside diphosphate phosphorylation	3/233	43/8318	0.118531	0.516107	0.494183	P2RX7/PGK1/STAT3	3
BP	GO:0006757	ATP generation from ADP	3/233	43/8318	0.118531	0.516107	0.494183	P2RX7/PGK1/STAT3	3
BP	GO:0032368	regulation of lipid transport	3/233	43/8318	0.118531	0.516107	0.494183	ABCA3/P2RX7/PTGES	3
BP	GO:0062207	regulation of pattern recognition receptor signaling pathway	3/233	43/8318	0.118531	0.516107	0.494183	DAB2IP/IRF4/LRRC14	3
BP	GO:0072659	protein localization to plasma membrane	6/233	120/8318	0.120216	0.516107	0.494183	ARHGAP44/FLNA/IKBKB/TPBG/TTC7B/VAMP3	6
BP	GO:0001503	ossification	8/233	176/8318	0.120893	0.516107	0.494183	ACHE/CBFB/P2RX7/PRKD1/PTH1R/PTK2B/YAP1/ZHX3	8
BP	GO:0030001	metal ion transport	10/233	234/8318	0.121215	0.516107	0.494183	ATP1B3/F2RL3/FLNA/ITGB1/KCNAB2/LOC108633809/P2RX7/PRKD1/PTK2B/TMBIM6	10
BP	GO:0046467	membrane lipid biosynthetic process	4/233	68/8318	0.122631	0.516107	0.494183	B4GALT3/ELOVL1/P2RX7/ST3GAL3	4
BP	GO:0002286	T cell activation involved in immune response	3/233	44/8318	0.124719	0.516107	0.494183	IRF4/STAT3/TBX21	3
BP	GO:0046939	nucleotide phosphorylation	3/233	44/8318	0.124719	0.516107	0.494183	P2RX7/PGK1/STAT3	3
BP	GO:1902106	negative regulation of leukocyte differentiation	3/233	44/8318	0.124719	0.516107	0.494183	CBFB/TBX21/ZFPM1	3
BP	GO:0033866	nucleoside bisphosphate biosynthetic process	2/233	22/8318	0.125237	0.516107	0.494183	ACOT7/ELOVL1	2
BP	GO:0034030	ribonucleoside bisphosphate biosynthetic process	2/233	22/8318	0.125237	0.516107	0.494183	ACOT7/ELOVL1	2
BP	GO:0034033	purine nucleoside bisphosphate biosynthetic process	2/233	22/8318	0.125237	0.516107	0.494183	ACOT7/ELOVL1	2
BP	GO:0034113	heterotypic cell-cell adhesion	2/233	22/8318	0.125237	0.516107	0.494183	ITGA7/LOC102180368	2
BP	GO:0043470	regulation of carbohydrate catabolic process	2/233	22/8318	0.125237	0.516107	0.494183	P2RX7/STAT3	2
BP	GO:0051058	negative regulation of small GTPase mediated signal transduction	2/233	22/8318	0.125237	0.516107	0.494183	ARHGAP44/ITGB1	2
BP	GO:0061028	establishment of endothelial barrier	2/233	22/8318	0.125237	0.516107	0.494183	AFDN/IKBKB	2
BP	GO:1901568	fatty acid derivative metabolic process	2/233	22/8318	0.125237	0.516107	0.494183	ACOT7/ELOVL1	2
BP	GO:0051253	negative regulation of RNA metabolic process	17/233	449/8318	0.12628	0.516107	0.494183	CBFB/CIITA/DAB2IP/FLNA/GDNF/HEXIM1/HSF4/KHDRBS1/LOC102178051/NR2C2/TCF7L2/TFDP2/TMBIM6/YAP1/YY1/ZFPM1/ZHX3	17
BP	GO:0001701	in utero embryonic development	9/233	207/8318	0.126937	0.516107	0.494183	CHST11/COPS3/ITGB1/MFN2/PTH1R/SUPT6H/TTLL4/YAP1/ZPR1	9
BP	GO:0031023	microtubule organizing center organization	4/233	69/8318	0.127493	0.516107	0.494183	BBS4/NAT10/NDE1/ODF2	4
BP	GO:1903707	negative regulation of hemopoiesis	3/233	45/8318	0.131022	0.516107	0.494183	CBFB/TBX21/ZFPM1	3
BP	GO:0050678	regulation of epithelial cell proliferation	7/233	151/8318	0.131118	0.516107	0.494183	C5AR2/DAB2IP/IFT57/PRKD1/STAT3/TCF7L2/YAP1	7
BP	GO:0000338	protein deneddylation	1/233	5/8318	0.132458	0.516107	0.494183	COPS3	1
BP	GO:0001921	positive regulation of receptor recycling	1/233	5/8318	0.132458	0.516107	0.494183	VAMP3	1
BP	GO:0002315	marginal zone B cell differentiation	1/233	5/8318	0.132458	0.516107	0.494183	PTK2B	1
BP	GO:0003175	tricuspid valve development	1/233	5/8318	0.132458	0.516107	0.494183	ZFPM1	1
BP	GO:0003183	mitral valve morphogenesis	1/233	5/8318	0.132458	0.516107	0.494183	ZFPM1	1
BP	GO:0006013	mannose metabolic process	1/233	5/8318	0.132458	0.516107	0.494183	MAN2A2	1
BP	GO:0006122	mitochondrial electron transport, ubiquinol to cytochrome c	1/233	5/8318	0.132458	0.516107	0.494183	LOC102183616	1
BP	GO:0006681	galactosylceramide metabolic process	1/233	5/8318	0.132458	0.516107	0.494183	B4GALT3	1
BP	GO:0007195	adenylate cyclase-inhibiting dopamine receptor signaling pathway	1/233	5/8318	0.132458	0.516107	0.494183	FLNA	1
BP	GO:0007635	chemosensory behavior	1/233	5/8318	0.132458	0.516107	0.494183	TPBG	1
BP	GO:0009214	cyclic nucleotide catabolic process	1/233	5/8318	0.132458	0.516107	0.494183	PDE4A	1
BP	GO:0010043	response to zinc ion	1/233	5/8318	0.132458	0.516107	0.494183	P2RX7	1
BP	GO:0010225	response to UV-C	1/233	5/8318	0.132458	0.516107	0.494183	YY1	1
BP	GO:0010459	negative regulation of heart rate	1/233	5/8318	0.132458	0.516107	0.494183	ADRA1A	1
BP	GO:0010523	negative regulation of calcium ion transport into cytosol	1/233	5/8318	0.132458	0.516107	0.494183	TMBIM6	1
BP	GO:0010771	negative regulation of cell morphogenesis involved in differentiation	1/233	5/8318	0.132458	0.516107	0.494183	ACTN4	1
BP	GO:0019934	cGMP-mediated signaling	1/233	5/8318	0.132458	0.516107	0.494183	PTK2B	1
BP	GO:0031650	regulation of heat generation	1/233	5/8318	0.132458	0.516107	0.494183	PTGES	1
BP	GO:0032096	negative regulation of response to food	1/233	5/8318	0.132458	0.516107	0.494183	BBS4	1
BP	GO:0032099	negative regulation of appetite	1/233	5/8318	0.132458	0.516107	0.494183	BBS4	1
BP	GO:0032105	negative regulation of response to extracellular stimulus	1/233	5/8318	0.132458	0.516107	0.494183	BBS4	1
BP	GO:0032108	negative regulation of response to nutrient levels	1/233	5/8318	0.132458	0.516107	0.494183	BBS4	1
BP	GO:0032515	negative regulation of phosphoprotein phosphatase activity	1/233	5/8318	0.132458	0.516107	0.494183	IKBKB	1
BP	GO:0033194	response to hydroperoxide	1/233	5/8318	0.132458	0.516107	0.494183	MGST1	1
BP	GO:0034144	negative regulation of toll-like receptor 4 signaling pathway	1/233	5/8318	0.132458	0.516107	0.494183	DAB2IP	1
BP	GO:0034454	microtubule anchoring at centrosome	1/233	5/8318	0.132458	0.516107	0.494183	BBS4	1
BP	GO:0034625	fatty acid elongation, monounsaturated fatty acid	1/233	5/8318	0.132458	0.516107	0.494183	ELOVL1	1
BP	GO:0035754	B cell chemotaxis	1/233	5/8318	0.132458	0.516107	0.494183	PTK2B	1
BP	GO:0038093	Fc receptor signaling pathway	1/233	5/8318	0.132458	0.516107	0.494183	KIT	1
BP	GO:0042976	activation of Janus kinase activity	1/233	5/8318	0.132458	0.516107	0.494183	PTK2B	1
BP	GO:0044854	plasma membrane raft assembly	1/233	5/8318	0.132458	0.516107	0.494183	PACSIN2	1
BP	GO:0045822	negative regulation of heart contraction	1/233	5/8318	0.132458	0.516107	0.494183	ADRA1A	1
BP	GO:0046476	glycosylceramide biosynthetic process	1/233	5/8318	0.132458	0.516107	0.494183	B4GALT3	1
BP	GO:0046851	negative regulation of bone remodeling	1/233	5/8318	0.132458	0.516107	0.494183	P2RX7	1
BP	GO:0048711	positive regulation of astrocyte differentiation	1/233	5/8318	0.132458	0.516107	0.494183	BIN1	1
BP	GO:0051000	positive regulation of nitric-oxide synthase activity	1/233	5/8318	0.132458	0.516107	0.494183	PTK2B	1
BP	GO:0051152	positive regulation of smooth muscle cell differentiation	1/233	5/8318	0.132458	0.516107	0.494183	KIT	1
BP	GO:0051583	dopamine uptake involved in synaptic transmission	1/233	5/8318	0.132458	0.516107	0.494183	GDNF	1
BP	GO:0051791	medium-chain fatty acid metabolic process	1/233	5/8318	0.132458	0.516107	0.494183	ACOT7	1
BP	GO:0051934	catecholamine uptake involved in synaptic transmission	1/233	5/8318	0.132458	0.516107	0.494183	GDNF	1
BP	GO:0060259	regulation of feeding behavior	1/233	5/8318	0.132458	0.516107	0.494183	STAT3	1
BP	GO:0060449	bud elongation involved in lung branching	1/233	5/8318	0.132458	0.516107	0.494183	YAP1	1
BP	GO:0060676	ureteric bud formation	1/233	5/8318	0.132458	0.516107	0.494183	GDNF	1
BP	GO:0061370	testosterone biosynthetic process	1/233	5/8318	0.132458	0.516107	0.494183	DKKL1	1
BP	GO:0071679	commissural neuron axon guidance	1/233	5/8318	0.132458	0.516107	0.494183	GDNF	1
BP	GO:0072711	cellular response to hydroxyurea	1/233	5/8318	0.132458	0.516107	0.494183	SPIDR	1
BP	GO:0090235	regulation of metaphase plate congression	1/233	5/8318	0.132458	0.516107	0.494183	NUMA1	1
BP	GO:0097201	negative regulation of transcription from RNA polymerase II promoter in response to stress	1/233	5/8318	0.132458	0.516107	0.494183	TMBIM6	1
BP	GO:0140131	positive regulation of lymphocyte chemotaxis	1/233	5/8318	0.132458	0.516107	0.494183	PTK2B	1
BP	GO:1900025	negative regulation of substrate adhesion-dependent cell spreading	1/233	5/8318	0.132458	0.516107	0.494183	ACTN4	1
BP	GO:1901563	response to camptothecin	1/233	5/8318	0.132458	0.516107	0.494183	SPIDR	1
BP	GO:1901569	fatty acid derivative catabolic process	1/233	5/8318	0.132458	0.516107	0.494183	ACOT7	1
BP	GO:1904889	regulation of excitatory synapse assembly	1/233	5/8318	0.132458	0.516107	0.494183	VSTM5	1
BP	GO:1905820	positive regulation of chromosome separation	1/233	5/8318	0.132458	0.516107	0.494183	NUMA1	1
BP	GO:2001140	positive regulation of phospholipid transport	1/233	5/8318	0.132458	0.516107	0.494183	ABCA3	1
BP	GO:0002712	regulation of B cell mediated immunity	2/233	23/8318	0.134744	0.519822	0.49774	SUPT6H/TBX21	2
BP	GO:0002889	regulation of immunoglobulin mediated immune response	2/233	23/8318	0.134744	0.519822	0.49774	SUPT6H/TBX21	2
BP	GO:0043370	regulation of CD4-positive, alpha-beta T cell differentiation	2/233	23/8318	0.134744	0.519822	0.49774	CBFB/TBX21	2
BP	GO:0043550	regulation of lipid kinase activity	2/233	23/8318	0.134744	0.519822	0.49774	DAB2IP/PTK2B	2
BP	GO:0051353	positive regulation of oxidoreductase activity	2/233	23/8318	0.134744	0.519822	0.49774	GDNF/PTK2B	2
BP	GO:0060996	dendritic spine development	2/233	23/8318	0.134744	0.519822	0.49774	ARHGAP44/SRGAP2	2
BP	GO:0071715	icosanoid transport	2/233	23/8318	0.134744	0.519822	0.49774	P2RX7/PTGES	2
BP	GO:1900024	regulation of substrate adhesion-dependent cell spreading	2/233	23/8318	0.134744	0.519822	0.49774	ACTN4/FLNA	2
BP	GO:0031330	negative regulation of cellular catabolic process	5/233	97/8318	0.135735	0.522352	0.500163	ADRA1A/CLEC16A/DAB2IP/GDNF/UBQLN4	5
BP	GO:0031334	positive regulation of protein-containing complex assembly	5/233	97/8318	0.135735	0.522352	0.500163	ABCA3/DAB2IP/NUMA1/PTK2B/SPIDR	5
BP	GO:1903169	regulation of calcium ion transmembrane transport	3/233	46/8318	0.137434	0.527026	0.504639	F2RL3/PRKD1/PTK2B	3
BP	GO:2001243	negative regulation of intrinsic apoptotic signaling pathway	3/233	46/8318	0.137434	0.527026	0.504639	MAPK8IP1/SYVN1/TMBIM6	3
BP	GO:0006909	phagocytosis	4/233	71/8318	0.137456	0.527026	0.504639	AIF1/ELMO3/P2RX7/TUB	4
BP	GO:1903131	mononuclear cell differentiation	8/233	182/8318	0.138545	0.528963	0.506492	CBFB/IRF4/ITFG2/KIT/PTK2B/STAT3/TBX21/YY1	8
BP	GO:0002521	leukocyte differentiation	10/233	241/8318	0.138988	0.528963	0.506492	CBFB/EFNA2/IRF4/ITFG2/KIT/PTK2B/STAT3/TBX21/YY1/ZFPM1	10
BP	GO:0046578	regulation of Ras protein signal transduction	4/233	72/8318	0.142552	0.528963	0.506492	ARHGAP44/DENND1A/ITGB1/PSD2	4
BP	GO:0071356	cellular response to tumor necrosis factor	4/233	72/8318	0.142552	0.528963	0.506492	ACTN4/DAB2IP/IKBKB/PTK2B	4
BP	GO:0006333	chromatin assembly or disassembly	3/233	47/8318	0.143951	0.528963	0.506492	LOC102178051/SHPRH/SMARCD1	3
BP	GO:0009063	cellular amino acid catabolic process	3/233	47/8318	0.143951	0.528963	0.506492	AMDHD1/HDC/HIBADH	3
BP	GO:0045446	endothelial cell differentiation	3/233	47/8318	0.143951	0.528963	0.506492	AFDN/FOXJ2/IKBKB	3
BP	GO:0051225	spindle assembly	3/233	47/8318	0.143951	0.528963	0.506492	FLNA/KIF2A/NUMA1	3
BP	GO:0051222	positive regulation of protein transport	5/233	99/8318	0.144296	0.528963	0.506492	FLNA/P2RX7/PRKD1/TCF7L2/ZPR1	5
BP	GO:0002204	somatic recombination of immunoglobulin genes involved in immune response	2/233	24/8318	0.144406	0.528963	0.506492	SUPT6H/TBX21	2
BP	GO:0002208	somatic diversification of immunoglobulins involved in immune response	2/233	24/8318	0.144406	0.528963	0.506492	SUPT6H/TBX21	2
BP	GO:0003333	amino acid transmembrane transport	2/233	24/8318	0.144406	0.528963	0.506492	ITGB1/LRRC8E	2
BP	GO:0010569	regulation of double-strand break repair via homologous recombination	2/233	24/8318	0.144406	0.528963	0.506492	SPIDR/UBQLN4	2
BP	GO:0019233	sensory perception of pain	2/233	24/8318	0.144406	0.528963	0.506492	P2RX7/PTGES	2
BP	GO:0045190	isotype switching	2/233	24/8318	0.144406	0.528963	0.506492	SUPT6H/TBX21	2
BP	GO:0046189	phenol-containing compound biosynthetic process	2/233	24/8318	0.144406	0.528963	0.506492	CTNS/HDC	2
BP	GO:0055017	cardiac muscle tissue growth	2/233	24/8318	0.144406	0.528963	0.506492	ADRA1A/YAP1	2
BP	GO:0070373	negative regulation of ERK1 and ERK2 cascade	2/233	24/8318	0.144406	0.528963	0.506492	DAB2IP/NDRG2	2
BP	GO:0070830	bicellular tight junction assembly	2/233	24/8318	0.144406	0.528963	0.506492	AFDN/IKBKB	2
BP	GO:0072507	divalent inorganic cation homeostasis	7/233	155/8318	0.144428	0.528963	0.506492	F2RL3/GNA15/P2RX7/PRKD1/PTH1R/PTK2B/TMBIM6	7
BP	GO:0050803	regulation of synapse structure or activity	4/233	73/8318	0.147722	0.528963	0.506492	ARHGAP44/DAB2IP/TPBG/VSTM5	4
BP	GO:0050807	regulation of synapse organization	4/233	73/8318	0.147722	0.528963	0.506492	ARHGAP44/DAB2IP/TPBG/VSTM5	4
BP	GO:0050808	synapse organization	6/233	128/8318	0.149574	0.528963	0.506492	ARHGAP44/DAB2IP/GDNF/PCLO/TPBG/VSTM5	6
BP	GO:0002705	positive regulation of leukocyte mediated immunity	3/233	48/8318	0.150569	0.528963	0.506492	KIT/P2RX7/TBX21	3
BP	GO:0010243	response to organonitrogen compound	12/233	307/8318	0.152907	0.528963	0.506492	DNAJC10/FLNA/ITGB1/ITPR2/P2RX4/P2RX7/SLC2A4/SPIDR/STAT3/SYVN1/TMBIM6/TMUB1	12
BP	GO:0070588	calcium ion transmembrane transport	4/233	74/8318	0.152964	0.528963	0.506492	F2RL3/P2RX7/PRKD1/PTK2B	4
BP	GO:0002381	immunoglobulin production involved in immunoglobulin-mediated immune response	2/233	25/8318	0.154208	0.528963	0.506492	SUPT6H/TBX21	2
BP	GO:0006368	transcription elongation from RNA polymerase II promoter	2/233	25/8318	0.154208	0.528963	0.506492	SMARCD1/SUPT6H	2
BP	GO:0032608	interferon-beta production	2/233	25/8318	0.154208	0.528963	0.506492	LOC102190983/YY1	2
BP	GO:0032648	regulation of interferon-beta production	2/233	25/8318	0.154208	0.528963	0.506492	LOC102190983/YY1	2
BP	GO:0045620	negative regulation of lymphocyte differentiation	2/233	25/8318	0.154208	0.528963	0.506492	CBFB/TBX21	2
BP	GO:0061005	cell differentiation involved in kidney development	2/233	25/8318	0.154208	0.528963	0.506492	GDNF/YAP1	2
BP	GO:0072384	organelle transport along microtubule	2/233	25/8318	0.154208	0.528963	0.506492	FYCO1/NDE1	2
BP	GO:0072698	protein localization to microtubule cytoskeleton	2/233	25/8318	0.154208	0.528963	0.506492	BBS4/NUMA1	2
BP	GO:0120192	tight junction assembly	2/233	25/8318	0.154208	0.528963	0.506492	AFDN/IKBKB	2
BP	GO:0000012	single strand break repair	1/233	6/8318	0.156774	0.528963	0.506492	TDP1	1
BP	GO:0000394	RNA splicing, via endonucleolytic cleavage and ligation	1/233	6/8318	0.156774	0.528963	0.506492	TSEN2	1
BP	GO:0001845	phagolysosome assembly	1/233	6/8318	0.156774	0.528963	0.506492	P2RX7	1
BP	GO:0002689	negative regulation of leukocyte chemotaxis	1/233	6/8318	0.156774	0.528963	0.506492	C5AR2	1
BP	GO:0003174	mitral valve development	1/233	6/8318	0.156774	0.528963	0.506492	ZFPM1	1
BP	GO:0003188	heart valve formation	1/233	6/8318	0.156774	0.528963	0.506492	ZFPM1	1
BP	GO:0003356	regulation of cilium beat frequency	1/233	6/8318	0.156774	0.528963	0.506492	BBS4	1
BP	GO:0006388	tRNA splicing, via endonucleolytic cleavage and ligation	1/233	6/8318	0.156774	0.528963	0.506492	TSEN2	1
BP	GO:0009083	branched-chain amino acid catabolic process	1/233	6/8318	0.156774	0.528963	0.506492	HIBADH	1
BP	GO:0010457	centriole-centriole cohesion	1/233	6/8318	0.156774	0.528963	0.506492	ODF2	1
BP	GO:0010560	positive regulation of glycoprotein biosynthetic process	1/233	6/8318	0.156774	0.528963	0.506492	TCF7L2	1
BP	GO:0010603	regulation of cytoplasmic mRNA processing body assembly	1/233	6/8318	0.156774	0.528963	0.506492	ATXN2L	1
BP	GO:0010623	programmed cell death involved in cell development	1/233	6/8318	0.156774	0.528963	0.506492	KIT	1
BP	GO:0015740	C4-dicarboxylate transport	1/233	6/8318	0.156774	0.528963	0.506492	LRRC8E	1
BP	GO:0019374	galactolipid metabolic process	1/233	6/8318	0.156774	0.528963	0.506492	B4GALT3	1
BP	GO:0032616	interleukin-13 production	1/233	6/8318	0.156774	0.528963	0.506492	IRF4	1
BP	GO:0032656	regulation of interleukin-13 production	1/233	6/8318	0.156774	0.528963	0.506492	IRF4	1
BP	GO:0032688	negative regulation of interferon-beta production	1/233	6/8318	0.156774	0.528963	0.506492	YY1	1
BP	GO:0032957	inositol trisphosphate metabolic process	1/233	6/8318	0.156774	0.528963	0.506492	PTK2B	1
BP	GO:0033539	fatty acid beta-oxidation using acyl-CoA dehydrogenase	1/233	6/8318	0.156774	0.528963	0.506492	ETFDH	1
BP	GO:0034104	negative regulation of tissue remodeling	1/233	6/8318	0.156774	0.528963	0.506492	P2RX7	1
BP	GO:0035338	long-chain fatty-acyl-CoA biosynthetic process	1/233	6/8318	0.156774	0.528963	0.506492	ELOVL1	1
BP	GO:0042789	mRNA transcription by RNA polymerase II	1/233	6/8318	0.156774	0.528963	0.506492	STAT3	1
BP	GO:0044857	plasma membrane raft organization	1/233	6/8318	0.156774	0.528963	0.506492	PACSIN2	1
BP	GO:0045815	positive regulation of gene expression, epigenetic	1/233	6/8318	0.156774	0.528963	0.506492	SMARCD1	1
BP	GO:0045820	negative regulation of glycolytic process	1/233	6/8318	0.156774	0.528963	0.506492	STAT3	1
BP	GO:0046949	fatty-acyl-CoA biosynthetic process	1/233	6/8318	0.156774	0.528963	0.506492	ELOVL1	1
BP	GO:0048291	isotype switching to IgG isotypes	1/233	6/8318	0.156774	0.528963	0.506492	TBX21	1
BP	GO:0048302	regulation of isotype switching to IgG isotypes	1/233	6/8318	0.156774	0.528963	0.506492	TBX21	1
BP	GO:0051984	positive regulation of chromosome segregation	1/233	6/8318	0.156774	0.528963	0.506492	NUMA1	1
BP	GO:0060004	reflex	1/233	6/8318	0.156774	0.528963	0.506492	ADRA1A	1
BP	GO:0060019	radial glial cell differentiation	1/233	6/8318	0.156774	0.528963	0.506492	STAT3	1
BP	GO:0060221	retinal rod cell differentiation	1/233	6/8318	0.156774	0.528963	0.506492	BBS4	1
BP	GO:0060242	contact inhibition	1/233	6/8318	0.156774	0.528963	0.506492	YAP1	1
BP	GO:0060245	detection of cell density	1/233	6/8318	0.156774	0.528963	0.506492	YAP1	1
BP	GO:0060396	growth hormone receptor signaling pathway	1/233	6/8318	0.156774	0.528963	0.506492	STAT3	1
BP	GO:0060576	intestinal epithelial cell development	1/233	6/8318	0.156774	0.528963	0.506492	YAP1	1
BP	GO:0061081	positive regulation of myeloid leukocyte cytokine production involved in immune response	1/233	6/8318	0.156774	0.528963	0.506492	KIT	1
BP	GO:0061085	regulation of histone H3-K27 methylation	1/233	6/8318	0.156774	0.528963	0.506492	SUPT6H	1
BP	GO:0071378	cellular response to growth hormone stimulus	1/233	6/8318	0.156774	0.528963	0.506492	STAT3	1
BP	GO:0071404	cellular response to low-density lipoprotein particle stimulus	1/233	6/8318	0.156774	0.528963	0.506492	ITGB1	1
BP	GO:0071549	cellular response to dexamethasone stimulus	1/233	6/8318	0.156774	0.528963	0.506492	NR3C1	1
BP	GO:0072160	nephron tubule epithelial cell differentiation	1/233	6/8318	0.156774	0.528963	0.506492	YAP1	1
BP	GO:0072172	mesonephric tubule formation	1/233	6/8318	0.156774	0.528963	0.506492	GDNF	1
BP	GO:0072182	regulation of nephron tubule epithelial cell differentiation	1/233	6/8318	0.156774	0.528963	0.506492	YAP1	1
BP	GO:0072393	microtubule anchoring at microtubule organizing center	1/233	6/8318	0.156774	0.528963	0.506492	BBS4	1
BP	GO:0072710	response to hydroxyurea	1/233	6/8318	0.156774	0.528963	0.506492	SPIDR	1
BP	GO:0090219	negative regulation of lipid kinase activity	1/233	6/8318	0.156774	0.528963	0.506492	DAB2IP	1
BP	GO:0095500	acetylcholine receptor signaling pathway	1/233	6/8318	0.156774	0.528963	0.506492	ACHE	1
BP	GO:0097066	response to thyroid hormone	1/233	6/8318	0.156774	0.528963	0.506492	KIT	1
BP	GO:0097067	cellular response to thyroid hormone stimulus	1/233	6/8318	0.156774	0.528963	0.506492	KIT	1
BP	GO:0098712	L-glutamate import across plasma membrane	1/233	6/8318	0.156774	0.528963	0.506492	ITGB1	1
BP	GO:0098969	neurotransmitter receptor transport to postsynaptic membrane	1/233	6/8318	0.156774	0.528963	0.506492	ARHGAP44	1
BP	GO:0140374	antiviral innate immune response	1/233	6/8318	0.156774	0.528963	0.506492	LOC102190983	1
BP	GO:0150172	regulation of phosphatidylcholine metabolic process	1/233	6/8318	0.156774	0.528963	0.506492	ABCA3	1
BP	GO:1900747	negative regulation of vascular endothelial growth factor signaling pathway	1/233	6/8318	0.156774	0.528963	0.506492	DAB2IP	1
BP	GO:1902959	regulation of aspartic-type endopeptidase activity involved in amyloid precursor protein catabolic process	1/233	6/8318	0.156774	0.528963	0.506492	BIN1	1
BP	GO:1903523	negative regulation of blood circulation	1/233	6/8318	0.156774	0.528963	0.506492	ADRA1A	1
BP	GO:1903540	establishment of protein localization to postsynaptic membrane	1/233	6/8318	0.156774	0.528963	0.506492	ARHGAP44	1
BP	GO:1903959	regulation of anion transmembrane transport	1/233	6/8318	0.156774	0.528963	0.506492	ITGB1	1
BP	GO:1904262	negative regulation of TORC1 signaling	1/233	6/8318	0.156774	0.528963	0.506492	ITFG2	1
BP	GO:1904447	folate import across plasma membrane	1/233	6/8318	0.156774	0.528963	0.506492	SLC19A1	1
BP	GO:1904776	regulation of protein localization to cell cortex	1/233	6/8318	0.156774	0.528963	0.506492	NUMA1	1
BP	GO:1905063	regulation of vascular associated smooth muscle cell differentiation	1/233	6/8318	0.156774	0.528963	0.506492	KIT	1
BP	GO:1905144	response to acetylcholine	1/233	6/8318	0.156774	0.528963	0.506492	ACHE	1
BP	GO:1905145	cellular response to acetylcholine	1/233	6/8318	0.156774	0.528963	0.506492	ACHE	1
BP	GO:1905245	regulation of aspartic-type peptidase activity	1/233	6/8318	0.156774	0.528963	0.506492	BIN1	1
BP	GO:1905564	positive regulation of vascular endothelial cell proliferation	1/233	6/8318	0.156774	0.528963	0.506492	STAT3	1
BP	GO:2000047	regulation of cell-cell adhesion mediated by cadherin	1/233	6/8318	0.156774	0.528963	0.506492	AFDN	1
BP	GO:2000114	regulation of establishment of cell polarity	1/233	6/8318	0.156774	0.528963	0.506492	PTK2B	1
BP	GO:2000288	positive regulation of myoblast proliferation	1/233	6/8318	0.156774	0.528963	0.506492	MEIS2	1
BP	GO:2000320	negative regulation of T-helper 17 cell differentiation	1/233	6/8318	0.156774	0.528963	0.506492	TBX21	1
BP	GO:2001138	regulation of phospholipid transport	1/233	6/8318	0.156774	0.528963	0.506492	ABCA3	1
BP	GO:2001224	positive regulation of neuron migration	1/233	6/8318	0.156774	0.528963	0.506492	DAB2IP	1
BP	GO:0030010	establishment of cell polarity	3/233	49/8318	0.157282	0.528963	0.506492	MARK2/NUMA1/PTK2B	3
BP	GO:0033108	mitochondrial respiratory chain complex assembly	3/233	49/8318	0.157282	0.528963	0.506492	NDUFAF3/NDUFB6/NDUFB9	3
BP	GO:0046031	ADP metabolic process	3/233	49/8318	0.157282	0.528963	0.506492	P2RX7/PGK1/STAT3	3
BP	GO:0051650	establishment of vesicle localization	3/233	49/8318	0.157282	0.528963	0.506492	ACTN4/FYCO1/NDE1	3
BP	GO:0055086	nucleobase-containing small molecule metabolic process	10/233	248/8318	0.158057	0.530148	0.507627	ACOT7/ADCY3/ELOVL1/MCEE/MVD/P2RX7/PDE4A/PGK1/PNP/STAT3	10
BP	GO:1901698	response to nitrogen compound	13/233	340/8318	0.158114	0.530148	0.507627	ACHE/DNAJC10/FLNA/ITGB1/ITPR2/P2RX4/P2RX7/SLC2A4/SPIDR/STAT3/SYVN1/TMBIM6/TMUB1	13
BP	GO:0098657	import into cell	4/233	75/8318	0.158276	0.530148	0.507627	GDNF/ITGB1/LRRC8E/SLC19A1	4
BP	GO:0002252	immune effector process	9/233	218/8318	0.158314	0.530148	0.507627	IRF4/ITFG2/KIT/P2RX7/PTK2B/STAT3/SUPT6H/TBX21/TMBIM6	9
BP	GO:0007423	sensory organ development	10/233	249/8318	0.160884	0.536961	0.514151	ACHE/BBS4/CTNS/HSF4/MEIS2/MFN2/PITX3/STAT3/TUB/YY1	10
BP	GO:0009117	nucleotide metabolic process	9/233	219/8318	0.16134	0.536961	0.514151	ACOT7/ADCY3/ELOVL1/MCEE/MVD/P2RX7/PDE4A/PGK1/STAT3	9
BP	GO:0006643	membrane lipid metabolic process	5/233	103/8318	0.162091	0.536961	0.514151	B4GALT3/ELOVL1/KIT/P2RX7/ST3GAL3	5
BP	GO:0005975	carbohydrate metabolic process	11/233	280/8318	0.162333	0.536961	0.514151	B4GALT3/CHST11/FGGY/GALE/LOC102174380/LOC102190983/MAN2A2/P2RX7/PGK1/PTK2B/STAT3	11
BP	GO:0001764	neuron migration	4/233	76/8318	0.163655	0.536961	0.514151	BBS4/DAB2IP/NDE1/STAT3	4
BP	GO:0050777	negative regulation of immune response	4/233	76/8318	0.163655	0.536961	0.514151	LOC102190983/MAPKBP1/PCBP2/TBX21	4
BP	GO:0006323	DNA packaging	3/233	50/8318	0.164086	0.536961	0.514151	LOC102178051/NCAPD3/SHPRH	3
BP	GO:0006664	glycolipid metabolic process	3/233	50/8318	0.164086	0.536961	0.514151	B4GALT3/KIT/ST3GAL3	3
BP	GO:0021510	spinal cord development	3/233	50/8318	0.164086	0.536961	0.514151	GDNF/VSTM5/ZPR1	3
BP	GO:0032874	positive regulation of stress-activated MAPK cascade	3/233	50/8318	0.164086	0.536961	0.514151	DAB2IP/MAPK8IP1/PTK2B	3
BP	GO:1903509	liposaccharide metabolic process	3/233	50/8318	0.164086	0.536961	0.514151	B4GALT3/KIT/ST3GAL3	3
BP	GO:1905952	regulation of lipid localization	3/233	50/8318	0.164086	0.536961	0.514151	ABCA3/P2RX7/PTGES	3
BP	GO:0030219	megakaryocyte differentiation	2/233	26/8318	0.164134	0.536961	0.514151	KIT/ZFPM1	2
BP	GO:0032008	positive regulation of TOR signaling	2/233	26/8318	0.164134	0.536961	0.514151	CLEC16A/CTNS	2
BP	GO:0032623	interleukin-2 production	2/233	26/8318	0.164134	0.536961	0.514151	IRF4/TBX21	2
BP	GO:0032663	regulation of interleukin-2 production	2/233	26/8318	0.164134	0.536961	0.514151	IRF4/TBX21	2
BP	GO:0045599	negative regulation of fat cell differentiation	2/233	26/8318	0.164134	0.536961	0.514151	YAP1/ZFPM1	2
BP	GO:0046530	photoreceptor cell differentiation	2/233	26/8318	0.164134	0.536961	0.514151	BBS4/STAT3	2
BP	GO:0046637	regulation of alpha-beta T cell differentiation	2/233	26/8318	0.164134	0.536961	0.514151	CBFB/TBX21	2
BP	GO:0051965	positive regulation of synapse assembly	2/233	26/8318	0.164134	0.536961	0.514151	TPBG/VSTM5	2
BP	GO:0060419	heart growth	2/233	26/8318	0.164134	0.536961	0.514151	ADRA1A/YAP1	2
BP	GO:1902895	positive regulation of pri-miRNA transcription by RNA polymerase II	2/233	26/8318	0.164134	0.536961	0.514151	NR3C1/STAT3	2
BP	GO:0006913	nucleocytoplasmic transport	6/233	132/8318	0.165361	0.539228	0.516322	FLNA/KHDRBS1/PRKD1/SUPT6H/TCF7L2/ZPR1	6
BP	GO:0051169	nuclear transport	6/233	132/8318	0.165361	0.539228	0.516322	FLNA/KHDRBS1/PRKD1/SUPT6H/TCF7L2/ZPR1	6
BP	GO:0050877	nervous system process	13/233	343/8318	0.16538	0.539228	0.516322	ADRA1A/BBS4/CTNS/HSF4/ITGB1/KIT/MEIS2/MPP2/NAV2/P2RX7/PTGES/TPBG/TUB	13
BP	GO:0034220	ion transmembrane transport	11/233	282/8318	0.167751	0.539228	0.516322	F2RL3/FLNA/ITGB1/KCNAB2/LRRC8E/MPC2/P2RX7/PRKD1/PTK2B/SLC19A1/SLC25A5	11
BP	GO:2001233	regulation of apoptotic signaling pathway	7/233	162/8318	0.169197	0.539228	0.516322	DAB2IP/GDNF/GHITM/MAPK8IP1/SYVN1/TMBIM6/YAP1	7
BP	GO:0046649	lymphocyte activation	11/233	284/8318	0.173258	0.539228	0.516322	CBFB/IRF4/ITFG2/KIT/MAPK8IP1/P2RX7/PTK2B/STAT3/SUPT6H/TBX21/YY1	11
BP	GO:0044380	protein localization to cytoskeleton	2/233	27/8318	0.174169	0.539228	0.516322	BBS4/NUMA1	2
BP	GO:0048483	autonomic nervous system development	2/233	27/8318	0.174169	0.539228	0.516322	GDNF/NAV2	2
BP	GO:0097306	cellular response to alcohol	2/233	27/8318	0.174169	0.539228	0.516322	ITPR2/SPIDR	2
BP	GO:2000736	regulation of stem cell differentiation	2/233	27/8318	0.174169	0.539228	0.516322	STAT3/YAP1	2
BP	GO:0006753	nucleoside phosphate metabolic process	9/233	224/8318	0.176884	0.539228	0.516322	ACOT7/ADCY3/ELOVL1/MCEE/MVD/P2RX7/PDE4A/PGK1/STAT3	9
BP	GO:0003158	endothelium development	3/233	52/8318	0.177949	0.539228	0.516322	AFDN/FOXJ2/IKBKB	3
BP	GO:0009135	purine nucleoside diphosphate metabolic process	3/233	52/8318	0.177949	0.539228	0.516322	P2RX7/PGK1/STAT3	3
BP	GO:0009179	purine ribonucleoside diphosphate metabolic process	3/233	52/8318	0.177949	0.539228	0.516322	P2RX7/PGK1/STAT3	3
BP	GO:0009185	ribonucleoside diphosphate metabolic process	3/233	52/8318	0.177949	0.539228	0.516322	P2RX7/PGK1/STAT3	3
BP	GO:0070304	positive regulation of stress-activated protein kinase signaling cascade	3/233	52/8318	0.177949	0.539228	0.516322	DAB2IP/MAPK8IP1/PTK2B	3
BP	GO:0044089	positive regulation of cellular component biogenesis	9/233	225/8318	0.180073	0.539228	0.516322	ABCA3/BBS4/DAB2IP/NUMA1/P2RX7/PTK2B/SPIDR/TPBG/VSTM5	9
BP	GO:0001505	regulation of neurotransmitter levels	4/233	79/8318	0.180177	0.539228	0.516322	ACHE/GDNF/ITGB1/P2RX7	4
BP	GO:0034612	response to tumor necrosis factor	4/233	79/8318	0.180177	0.539228	0.516322	ACTN4/DAB2IP/IKBKB/PTK2B	4
BP	GO:0050679	positive regulation of epithelial cell proliferation	4/233	79/8318	0.180177	0.539228	0.516322	C5AR2/STAT3/TCF7L2/YAP1	4
BP	GO:0000083	regulation of transcription involved in G1/S transition of mitotic cell cycle	1/233	7/8318	0.180411	0.539228	0.516322	ZPR1	1
BP	GO:0000154	rRNA modification	1/233	7/8318	0.180411	0.539228	0.516322	NAT10	1
BP	GO:0001916	positive regulation of T cell mediated cytotoxicity	1/233	7/8318	0.180411	0.539228	0.516322	P2RX7	1
BP	GO:0002026	regulation of the force of heart contraction	1/233	7/8318	0.180411	0.539228	0.516322	ADRA1A	1
BP	GO:0002710	negative regulation of T cell mediated immunity	1/233	7/8318	0.180411	0.539228	0.516322	TBX21	1
BP	GO:0003337	mesenchymal to epithelial transition involved in metanephros morphogenesis	1/233	7/8318	0.180411	0.539228	0.516322	GDNF	1
BP	GO:0006012	galactose metabolic process	1/233	7/8318	0.180411	0.539228	0.516322	GALE	1
BP	GO:0006337	nucleosome disassembly	1/233	7/8318	0.180411	0.539228	0.516322	SMARCD1	1
BP	GO:0006376	mRNA splice site selection	1/233	7/8318	0.180411	0.539228	0.516322	CELF2	1
BP	GO:0007076	mitotic chromosome condensation	1/233	7/8318	0.180411	0.539228	0.516322	NCAPD3	1
BP	GO:0007512	adult heart development	1/233	7/8318	0.180411	0.539228	0.516322	ADRA1A	1
BP	GO:0009081	branched-chain amino acid metabolic process	1/233	7/8318	0.180411	0.539228	0.516322	HIBADH	1
BP	GO:0010460	positive regulation of heart rate	1/233	7/8318	0.180411	0.539228	0.516322	ADRA1A	1
BP	GO:0015813	L-glutamate transmembrane transport	1/233	7/8318	0.180411	0.539228	0.516322	ITGB1	1
BP	GO:0015884	folic acid transport	1/233	7/8318	0.180411	0.539228	0.516322	SLC19A1	1
BP	GO:0015937	coenzyme A biosynthetic process	1/233	7/8318	0.180411	0.539228	0.516322	ACOT7	1
BP	GO:0019367	fatty acid elongation, saturated fatty acid	1/233	7/8318	0.180411	0.539228	0.516322	ELOVL1	1
BP	GO:0019368	fatty acid elongation, unsaturated fatty acid	1/233	7/8318	0.180411	0.539228	0.516322	ELOVL1	1
BP	GO:0021756	striatum development	1/233	7/8318	0.180411	0.539228	0.516322	BBS4	1
BP	GO:0030502	negative regulation of bone mineralization	1/233	7/8318	0.180411	0.539228	0.516322	PTK2B	1
BP	GO:0031649	heat generation	1/233	7/8318	0.180411	0.539228	0.516322	PTGES	1
BP	GO:0032069	regulation of nuclease activity	1/233	7/8318	0.180411	0.539228	0.516322	LOC102190983	1
BP	GO:0032211	negative regulation of telomere maintenance via telomerase	1/233	7/8318	0.180411	0.539228	0.516322	NAT10	1
BP	GO:0032570	response to progesterone	1/233	7/8318	0.180411	0.539228	0.516322	YAP1	1
BP	GO:0032878	regulation of establishment or maintenance of cell polarity	1/233	7/8318	0.180411	0.539228	0.516322	PTK2B	1
BP	GO:0032986	protein-DNA complex disassembly	1/233	7/8318	0.180411	0.539228	0.516322	SMARCD1	1
BP	GO:0035020	regulation of Rac protein signal transduction	1/233	7/8318	0.180411	0.539228	0.516322	ARHGAP44	1
BP	GO:0035268	protein mannosylation	1/233	7/8318	0.180411	0.539228	0.516322	LARGE2	1
BP	GO:0035269	protein O-linked mannosylation	1/233	7/8318	0.180411	0.539228	0.516322	LARGE2	1
BP	GO:0035357	peroxisome proliferator activated receptor signaling pathway	1/233	7/8318	0.180411	0.539228	0.516322	ACTN4	1
BP	GO:0035493	SNARE complex assembly	1/233	7/8318	0.180411	0.539228	0.516322	VAMP3	1
BP	GO:0035845	photoreceptor cell outer segment organization	1/233	7/8318	0.180411	0.539228	0.516322	BBS4	1
BP	GO:0043374	CD8-positive, alpha-beta T cell differentiation	1/233	7/8318	0.180411	0.539228	0.516322	CBFB	1
BP	GO:0045821	positive regulation of glycolytic process	1/233	7/8318	0.180411	0.539228	0.516322	P2RX7	1
BP	GO:0045987	positive regulation of smooth muscle contraction	1/233	7/8318	0.180411	0.539228	0.516322	ADRA1A	1
BP	GO:0048368	lateral mesoderm development	1/233	7/8318	0.180411	0.539228	0.516322	YAP1	1
BP	GO:0050974	detection of mechanical stimulus involved in sensory perception	1/233	7/8318	0.180411	0.539228	0.516322	KIT	1
BP	GO:0051482	positive regulation of cytosolic calcium ion concentration involved in phospholipase C-activating G protein-coupled signaling pathway	1/233	7/8318	0.180411	0.539228	0.516322	GNA15	1
BP	GO:0051798	positive regulation of hair follicle development	1/233	7/8318	0.180411	0.539228	0.516322	NUMA1	1
BP	GO:0051938	L-glutamate import	1/233	7/8318	0.180411	0.539228	0.516322	ITGB1	1
BP	GO:0055091	phospholipid homeostasis	1/233	7/8318	0.180411	0.539228	0.516322	ABCA3	1
BP	GO:0060295	regulation of cilium movement involved in cell motility	1/233	7/8318	0.180411	0.539228	0.516322	BBS4	1
BP	GO:0070734	histone H3-K27 methylation	1/233	7/8318	0.180411	0.539228	0.516322	SUPT6H	1
BP	GO:0071548	response to dexamethasone	1/233	7/8318	0.180411	0.539228	0.516322	NR3C1	1
BP	GO:0071639	positive regulation of monocyte chemotactic protein-1 production	1/233	7/8318	0.180411	0.539228	0.516322	LOC102190983	1
BP	GO:0072567	chemokine (C-X-C motif) ligand 2 production	1/233	7/8318	0.180411	0.539228	0.516322	LOC102190983	1
BP	GO:0075522	IRES-dependent viral translational initiation	1/233	7/8318	0.180411	0.539228	0.516322	PCBP2	1
BP	GO:0090042	tubulin deacetylation	1/233	7/8318	0.180411	0.539228	0.516322	FLNA	1
BP	GO:0090201	negative regulation of release of cytochrome c from mitochondria	1/233	7/8318	0.180411	0.539228	0.516322	GHITM	1
BP	GO:0097164	ammonium ion metabolic process	1/233	7/8318	0.180411	0.539228	0.516322	HDC	1
BP	GO:0097502	mannosylation	1/233	7/8318	0.180411	0.539228	0.516322	LARGE2	1
BP	GO:0098838	folate transmembrane transport	1/233	7/8318	0.180411	0.539228	0.516322	SLC19A1	1
BP	GO:0098877	neurotransmitter receptor transport to plasma membrane	1/233	7/8318	0.180411	0.539228	0.516322	ARHGAP44	1
BP	GO:0099638	endosome to plasma membrane protein transport	1/233	7/8318	0.180411	0.539228	0.516322	ARHGAP44	1
BP	GO:1900424	regulation of defense response to bacterium	1/233	7/8318	0.180411	0.539228	0.516322	MAPKBP1	1
BP	GO:1901798	positive regulation of signal transduction by p53 class mediator	1/233	7/8318	0.180411	0.539228	0.516322	HEXIM1	1
BP	GO:1902019	regulation of cilium-dependent cell motility	1/233	7/8318	0.180411	0.539228	0.516322	BBS4	1
BP	GO:1902430	negative regulation of amyloid-beta formation	1/233	7/8318	0.180411	0.539228	0.516322	BIN1	1
BP	GO:1902473	regulation of protein localization to synapse	1/233	7/8318	0.180411	0.539228	0.516322	ARHGAP44	1
BP	GO:1902548	negative regulation of cellular response to vascular endothelial growth factor stimulus	1/233	7/8318	0.180411	0.539228	0.516322	DAB2IP	1
BP	GO:1902683	regulation of receptor localization to synapse	1/233	7/8318	0.180411	0.539228	0.516322	ARHGAP44	1
BP	GO:1902855	regulation of non-motile cilium assembly	1/233	7/8318	0.180411	0.539228	0.516322	BBS4	1
BP	GO:1904861	excitatory synapse assembly	1/233	7/8318	0.180411	0.539228	0.516322	VSTM5	1
BP	GO:1904925	positive regulation of autophagy of mitochondrion in response to mitochondrial depolarization	1/233	7/8318	0.180411	0.539228	0.516322	MFN2	1
BP	GO:1905048	regulation of metallopeptidase activity	1/233	7/8318	0.180411	0.539228	0.516322	RECK	1
BP	GO:2000317	negative regulation of T-helper 17 type immune response	1/233	7/8318	0.180411	0.539228	0.516322	TBX21	1
BP	GO:2000341	regulation of chemokine (C-X-C motif) ligand 2 production	1/233	7/8318	0.180411	0.539228	0.516322	LOC102190983	1
BP	GO:2001044	regulation of integrin-mediated signaling pathway	1/233	7/8318	0.180411	0.539228	0.516322	FLNA	1
BP	GO:0031346	positive regulation of cell projection organization	5/233	107/8318	0.180722	0.539228	0.516322	BBS4/DAB2IP/MARK2/P2RX7/PTK2B	5
BP	GO:0045765	regulation of angiogenesis	5/233	107/8318	0.180722	0.539228	0.516322	DAB2IP/FOXJ2/PTK2B/RECK/STAT3	5
BP	GO:0031589	cell-substrate adhesion	6/233	136/8318	0.181825	0.542002	0.518978	ACTN4/FLNA/ITGB1/PTK2B/SNED1/VAMP3	6
BP	GO:0007405	neuroblast proliferation	2/233	28/8318	0.184299	0.545214	0.522054	EML1/NDE1	2
BP	GO:0009166	nucleotide catabolic process	2/233	28/8318	0.184299	0.545214	0.522054	ACOT7/PDE4A	2
BP	GO:0010951	negative regulation of endopeptidase activity	2/233	28/8318	0.184299	0.545214	0.522054	BIN1/RECK	2
BP	GO:0043388	positive regulation of DNA binding	2/233	28/8318	0.184299	0.545214	0.522054	IRF4/LOC102178051	2
BP	GO:0090307	mitotic spindle assembly	2/233	28/8318	0.184299	0.545214	0.522054	FLNA/KIF2A	2
BP	GO:1905515	non-motile cilium assembly	2/233	28/8318	0.184299	0.545214	0.522054	BBS4/IFT57	2
BP	GO:2000514	regulation of CD4-positive, alpha-beta T cell activation	2/233	28/8318	0.184299	0.545214	0.522054	CBFB/TBX21	2
BP	GO:0022402	cell cycle process	16/233	446/8318	0.184781	0.545214	0.522054	BBS4/DAB2IP/DOT1L/EML1/FLNA/FOXJ2/INCENP/ITGB1/KIF2A/NAT10/NCAPD3/NDE1/NUMA1/ODF2/RPRD1B/ZPR1	16
BP	GO:0043244	regulation of protein-containing complex disassembly	3/233	53/8318	0.184999	0.545214	0.522054	CLEC16A/FYCO1/UBQLN4	3
BP	GO:0043409	negative regulation of MAPK cascade	3/233	53/8318	0.184999	0.545214	0.522054	DAB2IP/NDRG2/P2RX7	3
BP	GO:0106106	cold-induced thermogenesis	3/233	53/8318	0.184999	0.545214	0.522054	ACHE/IRF4/MFN2	3
BP	GO:0120161	regulation of cold-induced thermogenesis	3/233	53/8318	0.184999	0.545214	0.522054	ACHE/IRF4/MFN2	3
BP	GO:0043433	negative regulation of DNA-binding transcription factor activity	4/233	80/8318	0.185805	0.547073	0.523833	DAB2IP/FLNA/LRRC14/TCF7L2	4
BP	GO:0044782	cilium organization	6/233	137/8318	0.186041	0.547251	0.524004	BBS4/FLNA/IFT57/ODF2/TUB/YAP1	6
BP	GO:1901342	regulation of vasculature development	5/233	109/8318	0.190326	0.553392	0.529884	DAB2IP/FOXJ2/PTK2B/RECK/STAT3	5
BP	GO:0006090	pyruvate metabolic process	3/233	54/8318	0.192121	0.553392	0.529884	P2RX7/PGK1/STAT3	3
BP	GO:0008217	regulation of blood pressure	3/233	54/8318	0.192121	0.553392	0.529884	ADRA1A/BBS4/NAV2	3
BP	GO:0043484	regulation of RNA splicing	3/233	54/8318	0.192121	0.553392	0.529884	KHDRBS1/TMBIM6/ZPR1	3
BP	GO:0051648	vesicle localization	3/233	54/8318	0.192121	0.553392	0.529884	ACTN4/FYCO1/NDE1	3
BP	GO:0051345	positive regulation of hydrolase activity	10/233	260/8318	0.193571	0.553392	0.529884	ADAP2/AFDN/ARHGAP44/ARHGEF19/DAB2IP/DENND1A/GIT2/IFT57/SRGAP2/TBC1D2B	10
BP	GO:0006334	nucleosome assembly	2/233	29/8318	0.194513	0.553392	0.529884	LOC102178051/SHPRH	2
BP	GO:0006405	RNA export from nucleus	2/233	29/8318	0.194513	0.553392	0.529884	KHDRBS1/SUPT6H	2
BP	GO:0022029	telencephalon cell migration	2/233	29/8318	0.194513	0.553392	0.529884	DAB2IP/SRGAP2	2
BP	GO:0043297	apical junction assembly	2/233	29/8318	0.194513	0.553392	0.529884	AFDN/IKBKB	2
BP	GO:0048708	astrocyte differentiation	2/233	29/8318	0.194513	0.553392	0.529884	BIN1/STAT3	2
BP	GO:0071347	cellular response to interleukin-1	2/233	29/8318	0.194513	0.553392	0.529884	DAB2IP/IKBKB	2
BP	GO:0120193	tight junction organization	2/233	29/8318	0.194513	0.553392	0.529884	AFDN/IKBKB	2
BP	GO:1902017	regulation of cilium assembly	2/233	29/8318	0.194513	0.553392	0.529884	BBS4/YAP1	2
BP	GO:2000677	regulation of transcription regulatory region DNA binding	2/233	29/8318	0.194513	0.553392	0.529884	DOT1L/LOC102178051	2
BP	GO:0006325	chromatin organization	5/233	110/8318	0.195195	0.553392	0.529884	BRD3/LOC102178051/NR3C1/SHPRH/SMARCD1	5
BP	GO:0021700	developmental maturation	5/233	110/8318	0.195195	0.553392	0.529884	CBFB/DAB2IP/LGI4/PTH1R/RECK	5
BP	GO:0034765	regulation of ion transmembrane transport	7/233	169/8318	0.195695	0.553392	0.529884	F2RL3/FLNA/ITGB1/KCNAB2/P2RX7/PRKD1/PTK2B	7
BP	GO:1902533	positive regulation of intracellular signal transduction	13/233	355/8318	0.196092	0.553392	0.529884	ACTN4/ADRA1A/ALPK1/C5AR2/CLEC16A/CTNS/DAB2IP/HEXIM1/IKBKB/MAPK8IP1/PTK2B/TCF7L2/TPBG	13
BP	GO:0045596	negative regulation of cell differentiation	11/233	292/8318	0.196139	0.553392	0.529884	ACTN4/CBFB/DAB2IP/FOXJ2/ITGB1/MEIS2/PTK2B/STAT3/TBX21/YAP1/ZFPM1	11
BP	GO:0048738	cardiac muscle tissue development	4/233	82/8318	0.197229	0.553392	0.529884	ADRA1A/ITGB1/YAP1/ZFPM1	4
BP	GO:0070925	organelle assembly	12/233	324/8318	0.1978	0.553392	0.529884	ABCA3/ATG13/ATG2A/ATXN2L/BBS4/FLNA/IFT57/ITGB1/KIF2A/NUMA1/P2RX7/YAP1	12
BP	GO:0007009	plasma membrane organization	3/233	55/8318	0.199311	0.553392	0.529884	BIN1/P2RX7/PACSIN2	3
BP	GO:0010970	transport along microtubule	3/233	55/8318	0.199311	0.553392	0.529884	FYCO1/NDE1/TUB	3
BP	GO:0032006	regulation of TOR signaling	3/233	55/8318	0.199311	0.553392	0.529884	CLEC16A/CTNS/ITFG2	3
BP	GO:0036503	ERAD pathway	3/233	55/8318	0.199311	0.553392	0.529884	DNAJC10/SYVN1/TMUB1	3
BP	GO:0030336	negative regulation of cell migration	5/233	111/8318	0.200108	0.553392	0.529884	AFDN/C5AR2/DAB2IP/RECK/STAT3	5
BP	GO:1904951	positive regulation of establishment of protein localization	5/233	111/8318	0.200108	0.553392	0.529884	FLNA/P2RX7/PRKD1/TCF7L2/ZPR1	5
BP	GO:0006811	ion transport	17/233	485/8318	0.200482	0.553392	0.529884	ATP1B3/F2RL3/FLNA/GDNF/ITGB1/KCNAB2/LOC108633809/LRRC8E/MGST1/MPC2/P2RX7/PRKD1/PTGES/PTK2B/SLC19A1/SLC25A5/TMBIM6	17
BP	GO:1901135	carbohydrate derivative metabolic process	17/233	486/8318	0.2028	0.553392	0.529884	ACOT7/ADCY3/B4GALT3/CHST11/ELOVL1/KIT/LARGE2/MCEE/MVD/P2RX7/PDE4A/PGK1/PNP/RFT1/ST3GAL3/STAT3/TCF7L2	17
BP	GO:0007051	spindle organization	4/233	83/8318	0.203021	0.553392	0.529884	EML1/FLNA/KIF2A/NUMA1	4
BP	GO:0051056	regulation of small GTPase mediated signal transduction	4/233	83/8318	0.203021	0.553392	0.529884	ARHGAP44/DENND1A/ITGB1/PSD2	4
BP	GO:0001765	membrane raft assembly	1/233	8/8318	0.203388	0.553392	0.529884	PACSIN2	1
BP	GO:0002327	immature B cell differentiation	1/233	8/8318	0.203388	0.553392	0.529884	KIT	1
BP	GO:0003181	atrioventricular valve morphogenesis	1/233	8/8318	0.203388	0.553392	0.529884	ZFPM1	1
BP	GO:0007183	SMAD protein complex assembly	1/233	8/8318	0.203388	0.553392	0.529884	PMEPA1	1
BP	GO:0007625	grooming behavior	1/233	8/8318	0.203388	0.553392	0.529884	CTNS	1
BP	GO:0009299	mRNA transcription	1/233	8/8318	0.203388	0.553392	0.529884	STAT3	1
BP	GO:0010454	negative regulation of cell fate commitment	1/233	8/8318	0.203388	0.553392	0.529884	TBX21	1
BP	GO:0010875	positive regulation of cholesterol efflux	1/233	8/8318	0.203388	0.553392	0.529884	ABCA3	1
BP	GO:0015867	ATP transport	1/233	8/8318	0.203388	0.553392	0.529884	SLC25A5	1
BP	GO:0017121	plasma membrane phospholipid scrambling	1/233	8/8318	0.203388	0.553392	0.529884	P2RX7	1
BP	GO:0018342	protein prenylation	1/233	8/8318	0.203388	0.553392	0.529884	LOC102180829	1
BP	GO:0019081	viral translation	1/233	8/8318	0.203388	0.553392	0.529884	PCBP2	1
BP	GO:0021535	cell migration in hindbrain	1/233	8/8318	0.203388	0.553392	0.529884	ITGB1	1
BP	GO:0021819	layer formation in cerebral cortex	1/233	8/8318	0.203388	0.553392	0.529884	DAB2IP	1
BP	GO:0030206	chondroitin sulfate biosynthetic process	1/233	8/8318	0.203388	0.553392	0.529884	CHST11	1
BP	GO:0030432	peristalsis	1/233	8/8318	0.203388	0.553392	0.529884	GDNF	1
BP	GO:0030953	astral microtubule organization	1/233	8/8318	0.203388	0.553392	0.529884	NUMA1	1
BP	GO:0031061	negative regulation of histone methylation	1/233	8/8318	0.203388	0.553392	0.529884	SUPT6H	1
BP	GO:0031269	pseudopodium assembly	1/233	8/8318	0.203388	0.553392	0.529884	SRGAP2	1
BP	GO:0032060	bleb assembly	1/233	8/8318	0.203388	0.553392	0.529884	P2RX7	1
BP	GO:0032095	regulation of response to food	1/233	8/8318	0.203388	0.553392	0.529884	BBS4	1
BP	GO:0032098	regulation of appetite	1/233	8/8318	0.203388	0.553392	0.529884	BBS4	1
BP	GO:0032717	negative regulation of interleukin-8 production	1/233	8/8318	0.203388	0.553392	0.529884	MAPKBP1	1
BP	GO:0032753	positive regulation of interleukin-4 production	1/233	8/8318	0.203388	0.553392	0.529884	IRF4	1
BP	GO:0032897	negative regulation of viral transcription	1/233	8/8318	0.203388	0.553392	0.529884	HEXIM1	1
BP	GO:0035743	CD4-positive, alpha-beta T cell cytokine production	1/233	8/8318	0.203388	0.553392	0.529884	TBX21	1
BP	GO:0043455	regulation of secondary metabolic process	1/233	8/8318	0.203388	0.553392	0.529884	CTNS	1
BP	GO:0045777	positive regulation of blood pressure	1/233	8/8318	0.203388	0.553392	0.529884	ADRA1A	1
BP	GO:0046827	positive regulation of protein export from nucleus	1/233	8/8318	0.203388	0.553392	0.529884	TCF7L2	1
BP	GO:0048021	regulation of melanin biosynthetic process	1/233	8/8318	0.203388	0.553392	0.529884	CTNS	1
BP	GO:0055094	response to lipoprotein particle	1/233	8/8318	0.203388	0.553392	0.529884	ITGB1	1
BP	GO:0060394	negative regulation of pathway-restricted SMAD protein phosphorylation	1/233	8/8318	0.203388	0.553392	0.529884	PMEPA1	1
BP	GO:0070230	positive regulation of lymphocyte apoptotic process	1/233	8/8318	0.203388	0.553392	0.529884	P2RX7	1
BP	GO:0071402	cellular response to lipoprotein particle stimulus	1/233	8/8318	0.203388	0.553392	0.529884	ITGB1	1
BP	GO:0072348	sulfur compound transport	1/233	8/8318	0.203388	0.553392	0.529884	MGST1	1
BP	GO:0072697	protein localization to cell cortex	1/233	8/8318	0.203388	0.553392	0.529884	NUMA1	1
BP	GO:0097354	prenylation	1/233	8/8318	0.203388	0.553392	0.529884	LOC102180829	1
BP	GO:0098760	response to interleukin-7	1/233	8/8318	0.203388	0.553392	0.529884	LSP1	1
BP	GO:0098761	cellular response to interleukin-7	1/233	8/8318	0.203388	0.553392	0.529884	LSP1	1
BP	GO:0098814	spontaneous synaptic transmission	1/233	8/8318	0.203388	0.553392	0.529884	ITGB1	1
BP	GO:0098926	postsynaptic signal transduction	1/233	8/8318	0.203388	0.553392	0.529884	ACHE	1
BP	GO:0099563	modification of synaptic structure	1/233	8/8318	0.203388	0.553392	0.529884	ARHGAP44	1
BP	GO:0099637	neurotransmitter receptor transport	1/233	8/8318	0.203388	0.553392	0.529884	ARHGAP44	1
BP	GO:0140058	neuron projection arborization	1/233	8/8318	0.203388	0.553392	0.529884	TPBG	1
BP	GO:1900376	regulation of secondary metabolite biosynthetic process	1/233	8/8318	0.203388	0.553392	0.529884	CTNS	1
BP	GO:1901623	regulation of lymphocyte chemotaxis	1/233	8/8318	0.203388	0.553392	0.529884	PTK2B	1
BP	GO:1902018	negative regulation of cilium assembly	1/233	8/8318	0.203388	0.553392	0.529884	YAP1	1
BP	GO:1902992	negative regulation of amyloid precursor protein catabolic process	1/233	8/8318	0.203388	0.553392	0.529884	BIN1	1
BP	GO:1903020	positive regulation of glycoprotein metabolic process	1/233	8/8318	0.203388	0.553392	0.529884	TCF7L2	1
BP	GO:1904923	regulation of autophagy of mitochondrion in response to mitochondrial depolarization	1/233	8/8318	0.203388	0.553392	0.529884	MFN2	1
BP	GO:2000319	regulation of T-helper 17 cell differentiation	1/233	8/8318	0.203388	0.553392	0.529884	TBX21	1
BP	GO:0009314	response to radiation	7/233	171/8318	0.203557	0.553392	0.529884	CTNS/ITGB1/KIT/MEIS2/SPIDR/YAP1/YY1	7
BP	GO:0048666	neuron development	14/233	390/8318	0.204361	0.553392	0.529884	ARHGAP44/BBS4/DAB2IP/DPYSL2/GDNF/ITGB1/LGI4/MAP2/MARK2/PITX3/PTK2B/SRGAP2/TPBG/ZPR1	14
BP	GO:0000281	mitotic cytokinesis	2/233	30/8318	0.204796	0.553392	0.529884	BBS4/INCENP	2
BP	GO:0001885	endothelial cell development	2/233	30/8318	0.204796	0.553392	0.529884	AFDN/IKBKB	2
BP	GO:0002709	regulation of T cell mediated immunity	2/233	30/8318	0.204796	0.553392	0.529884	P2RX7/TBX21	2
BP	GO:0007606	sensory perception of chemical stimulus	2/233	30/8318	0.204796	0.553392	0.529884	BBS4/NAV2	2
BP	GO:0010466	negative regulation of peptidase activity	2/233	30/8318	0.204796	0.553392	0.529884	BIN1/RECK	2
BP	GO:0010769	regulation of cell morphogenesis involved in differentiation	2/233	30/8318	0.204796	0.553392	0.529884	ACTN4/FLNA	2
BP	GO:0030166	proteoglycan biosynthetic process	2/233	30/8318	0.204796	0.553392	0.529884	CHST11/TCF7L2	2
BP	GO:0061951	establishment of protein localization to plasma membrane	2/233	30/8318	0.204796	0.553392	0.529884	ARHGAP44/VAMP3	2
BP	GO:0002460	adaptive immune response based on somatic recombination of immune receptors built from immunoglobulin superfamily domains	5/233	112/8318	0.205064	0.553636	0.530118	IRF4/P2RX7/STAT3/SUPT6H/TBX21	5
BP	GO:0007610	behavior	9/233	233/8318	0.206495	0.554811	0.531242	BBS4/CTNS/ITGB1/LGI4/MEIS2/NAV2/PITX3/STAT3/TPBG	9
BP	GO:0000724	double-strand break repair via homologous recombination	3/233	56/8318	0.206565	0.554811	0.531242	SPIDR/UBQLN4/YY1	3
BP	GO:0007259	receptor signaling pathway via JAK-STAT	3/233	56/8318	0.206565	0.554811	0.531242	DOT1L/KIT/PTK2B	3
BP	GO:0007605	sensory perception of sound	3/233	56/8318	0.206565	0.554811	0.531242	KIT/NAV2/TUB	3
BP	GO:0009132	nucleoside diphosphate metabolic process	3/233	56/8318	0.206565	0.554811	0.531242	P2RX7/PGK1/STAT3	3
BP	GO:0098739	import across plasma membrane	3/233	56/8318	0.206565	0.554811	0.531242	ITGB1/LRRC8E/SLC19A1	3
BP	GO:0007600	sensory perception	7/233	172/8318	0.207533	0.556451	0.532813	BBS4/HSF4/KIT/NAV2/P2RX7/PTGES/TUB	7
BP	GO:0098662	inorganic cation transmembrane transport	7/233	172/8318	0.207533	0.556451	0.532813	F2RL3/FLNA/ITGB1/KCNAB2/P2RX7/PRKD1/PTK2B	7
BP	GO:0051276	chromosome organization	11/233	296/8318	0.208066	0.557402	0.533724	BRD3/INCENP/LOC102178051/NAT10/NCAPD3/NR3C1/NUMA1/SHPRH/SMARCD1/TCF7L2/YY1	11
BP	GO:0002703	regulation of leukocyte mediated immunity	4/233	84/8318	0.208862	0.558577	0.534849	KIT/P2RX7/SUPT6H/TBX21	4
BP	GO:0035148	tube formation	4/233	84/8318	0.208862	0.558577	0.534849	BBS4/DAB2IP/GDNF/IFT57	4
BP	GO:0030217	T cell differentiation	5/233	113/8318	0.210059	0.561297	0.537454	CBFB/IRF4/KIT/STAT3/TBX21	5
BP	GO:0034329	cell junction assembly	6/233	143/8318	0.21211	0.566291	0.542235	AFDN/IKBKB/PCLO/TNS1/TPBG/VSTM5	6
BP	GO:0000904	cell morphogenesis involved in differentiation	10/233	266/8318	0.212554	0.566992	0.542906	ACTN4/ARHGAP44/DPYSL2/FLNA/GDNF/ITGB1/MARK2/TPBG/VAMP3/ZFPM1	10
BP	GO:0034330	cell junction organization	9/233	235/8318	0.213341	0.568581	0.544428	AFDN/ARHGAP44/DAB2IP/GDNF/IKBKB/PCLO/TNS1/TPBG/VSTM5	9
BP	GO:0000725	recombinational repair	3/233	57/8318	0.213878	0.568581	0.544428	SPIDR/UBQLN4/YY1	3
BP	GO:0007416	synapse assembly	3/233	57/8318	0.213878	0.568581	0.544428	PCLO/TPBG/VSTM5	3
BP	GO:0060041	retina development in camera-type eye	3/233	57/8318	0.213878	0.568581	0.544428	ACHE/BBS4/TUB	3
BP	GO:0042063	gliogenesis	5/233	114/8318	0.215095	0.569502	0.545309	BIN1/DAB2IP/LGI4/SRGAP2/STAT3	5
BP	GO:0002088	lens development in camera-type eye	2/233	31/8318	0.215137	0.569502	0.545309	CTNS/PITX3	2
BP	GO:0003143	embryonic heart tube morphogenesis	2/233	31/8318	0.215137	0.569502	0.545309	IFT57/YAP1	2
BP	GO:0048525	negative regulation of viral process	2/233	31/8318	0.215137	0.569502	0.545309	HEXIM1/LOC102190983	2
BP	GO:1901292	nucleoside phosphate catabolic process	2/233	31/8318	0.215137	0.569502	0.545309	ACOT7/PDE4A	2
BP	GO:1903829	positive regulation of cellular protein localization	5/233	115/8318	0.220168	0.572752	0.548422	FLNA/NUMA1/PRKD1/YAP1/ZPR1	5
BP	GO:0044283	small molecule biosynthetic process	9/233	237/8318	0.220276	0.572752	0.548422	ACOT7/COQ5/DKKL1/ELOVL1/FADS1/HSD17B8/MVD/PTGES/PTK2B	9
BP	GO:0001817	regulation of cytokine production	11/233	300/8318	0.220298	0.572752	0.548422	C5AR2/IRF4/KIT/LOC102190983/MAPKBP1/NDRG2/P2RX7/TBX21/TLR5/YY1/ZFPM1	11
BP	GO:0006109	regulation of carbohydrate metabolic process	3/233	58/8318	0.221246	0.572752	0.548422	P2RX7/PTK2B/STAT3	3
BP	GO:0006119	oxidative phosphorylation	3/233	58/8318	0.221246	0.572752	0.548422	LOC102183616/NDUFB6/NDUFB9	3
BP	GO:1990845	adaptive thermogenesis	3/233	58/8318	0.221246	0.572752	0.548422	ACHE/IRF4/MFN2	3
BP	GO:2000146	negative regulation of cell motility	5/233	116/8318	0.225278	0.572752	0.548422	AFDN/C5AR2/DAB2IP/RECK/STAT3	5
BP	GO:0007422	peripheral nervous system development	2/233	32/8318	0.225525	0.572752	0.548422	GDNF/LGI4	2
BP	GO:0019080	viral gene expression	2/233	32/8318	0.225525	0.572752	0.548422	HEXIM1/PCBP2	2
BP	GO:0021885	forebrain cell migration	2/233	32/8318	0.225525	0.572752	0.548422	DAB2IP/SRGAP2	2
BP	GO:0032465	regulation of cytokinesis	2/233	32/8318	0.225525	0.572752	0.548422	BBS4/INCENP	2
BP	GO:1900542	regulation of purine nucleotide metabolic process	2/233	32/8318	0.225525	0.572752	0.548422	P2RX7/STAT3	2
BP	GO:0001574	ganglioside biosynthetic process	1/233	9/8318	0.225724	0.572752	0.548422	ST3GAL3	1
BP	GO:0001914	regulation of T cell mediated cytotoxicity	1/233	9/8318	0.225724	0.572752	0.548422	P2RX7	1
BP	GO:0002829	negative regulation of type 2 immune response	1/233	9/8318	0.225724	0.572752	0.548422	TBX21	1
BP	GO:0006488	dolichol-linked oligosaccharide biosynthetic process	1/233	9/8318	0.225724	0.572752	0.548422	RFT1	1
BP	GO:0006677	glycosylceramide metabolic process	1/233	9/8318	0.225724	0.572752	0.548422	B4GALT3	1
BP	GO:0006910	phagocytosis, recognition	1/233	9/8318	0.225724	0.572752	0.548422	TUB	1
BP	GO:0009190	cyclic nucleotide biosynthetic process	1/233	9/8318	0.225724	0.572752	0.548422	ADCY3	1
BP	GO:0010566	regulation of ketone biosynthetic process	1/233	9/8318	0.225724	0.572752	0.548422	DKKL1	1
BP	GO:0014009	glial cell proliferation	1/233	9/8318	0.225724	0.572752	0.548422	LGI4	1
BP	GO:0018200	peptidyl-glutamic acid modification	1/233	9/8318	0.225724	0.572752	0.548422	TTLL4	1
BP	GO:0021783	preganglionic parasympathetic fiber development	1/233	9/8318	0.225724	0.572752	0.548422	NAV2	1
BP	GO:0031268	pseudopodium organization	1/233	9/8318	0.225724	0.572752	0.548422	SRGAP2	1
BP	GO:0031498	chromatin disassembly	1/233	9/8318	0.225724	0.572752	0.548422	SMARCD1	1
BP	GO:0035176	social behavior	1/233	9/8318	0.225724	0.572752	0.548422	BBS4	1
BP	GO:0042133	neurotransmitter metabolic process	1/233	9/8318	0.225724	0.572752	0.548422	ACHE	1
BP	GO:0042755	eating behavior	1/233	9/8318	0.225724	0.572752	0.548422	STAT3	1
BP	GO:0042761	very long-chain fatty acid biosynthetic process	1/233	9/8318	0.225724	0.572752	0.548422	ELOVL1	1
BP	GO:0043267	negative regulation of potassium ion transport	1/233	9/8318	0.225724	0.572752	0.548422	PTK2B	1
BP	GO:0045618	positive regulation of keratinocyte differentiation	1/233	9/8318	0.225724	0.572752	0.548422	NUMA1	1
BP	GO:0045948	positive regulation of translational initiation	1/233	9/8318	0.225724	0.572752	0.548422	KHDRBS1	1
BP	GO:0048484	enteric nervous system development	1/233	9/8318	0.225724	0.572752	0.548422	GDNF	1
BP	GO:0048710	regulation of astrocyte differentiation	1/233	9/8318	0.225724	0.572752	0.548422	BIN1	1
BP	GO:0051290	protein heterotetramerization	1/233	9/8318	0.225724	0.572752	0.548422	HSD17B8	1
BP	GO:0052652	cyclic purine nucleotide metabolic process	1/233	9/8318	0.225724	0.572752	0.548422	ADCY3	1
BP	GO:0060045	positive regulation of cardiac muscle cell proliferation	1/233	9/8318	0.225724	0.572752	0.548422	YAP1	1
BP	GO:0060074	synapse maturation	1/233	9/8318	0.225724	0.572752	0.548422	DAB2IP	1
BP	GO:0060416	response to growth hormone	1/233	9/8318	0.225724	0.572752	0.548422	STAT3	1
BP	GO:0065005	protein-lipid complex assembly	1/233	9/8318	0.225724	0.572752	0.548422	BIN1	1
BP	GO:0070202	regulation of establishment of protein localization to chromosome	1/233	9/8318	0.225724	0.572752	0.548422	SPIDR	1
BP	GO:0072283	metanephric renal vesicle morphogenesis	1/233	9/8318	0.225724	0.572752	0.548422	GDNF	1
BP	GO:0090493	catecholamine uptake	1/233	9/8318	0.225724	0.572752	0.548422	GDNF	1
BP	GO:0090494	dopamine uptake	1/233	9/8318	0.225724	0.572752	0.548422	GDNF	1
BP	GO:0097320	plasma membrane tubulation	1/233	9/8318	0.225724	0.572752	0.548422	PACSIN2	1
BP	GO:0101023	vascular endothelial cell proliferation	1/233	9/8318	0.225724	0.572752	0.548422	STAT3	1
BP	GO:1900543	negative regulation of purine nucleotide metabolic process	1/233	9/8318	0.225724	0.572752	0.548422	STAT3	1
BP	GO:1902894	negative regulation of pri-miRNA transcription by RNA polymerase II	1/233	9/8318	0.225724	0.572752	0.548422	YY1	1
BP	GO:1905562	regulation of vascular endothelial cell proliferation	1/233	9/8318	0.225724	0.572752	0.548422	STAT3	1
BP	GO:2000291	regulation of myoblast proliferation	1/233	9/8318	0.225724	0.572752	0.548422	MEIS2	1
BP	GO:2000316	regulation of T-helper 17 type immune response	1/233	9/8318	0.225724	0.572752	0.548422	TBX21	1
BP	GO:2000113	negative regulation of cellular macromolecule biosynthetic process	17/233	496/8318	0.226662	0.574208	0.549816	CBFB/CIITA/DAB2IP/FLNA/HEXIM1/HSF4/KHDRBS1/LOC102178051/NAT10/NR2C2/TCF7L2/TFDP2/TMBIM6/YAP1/YY1/ZFPM1/ZHX3	17
BP	GO:0007626	locomotory behavior	4/233	87/8318	0.226666	0.574208	0.549816	CTNS/LGI4/NAV2/PITX3	4
BP	GO:0030282	bone mineralization	3/233	59/8318	0.228665	0.577865	0.553317	P2RX7/PTH1R/PTK2B	3
BP	GO:0046328	regulation of JNK cascade	3/233	59/8318	0.228665	0.577865	0.553317	DAB2IP/MAPK8IP1/PTK2B	3
BP	GO:0097696	receptor signaling pathway via STAT	3/233	59/8318	0.228665	0.577865	0.553317	DOT1L/KIT/PTK2B	3
BP	GO:0070372	regulation of ERK1 and ERK2 cascade	5/233	117/8318	0.230424	0.581838	0.557122	C5AR2/DAB2IP/NDRG2/PTK2B/TPBG	5
BP	GO:0019752	carboxylic acid metabolic process	14/233	400/8318	0.231128	0.583145	0.558373	ACOT7/ACSBG1/AMDHD1/ELOVL1/ETFDH/FADS1/HAO2/HDC/HIBADH/HSD17B8/P2RX7/PGK1/PTGES/STAT3	14
BP	GO:0043254	regulation of protein-containing complex assembly	7/233	178/8318	0.231984	0.584594	0.55976	ABCA3/BBS4/DAB2IP/NUMA1/PMEPA1/PTK2B/SPIDR	7
BP	GO:0007611	learning or memory	4/233	88/8318	0.232686	0.584594	0.55976	CTNS/ITGB1/MEIS2/TPBG	4
BP	GO:0006812	cation transport	11/233	304/8318	0.232818	0.584594	0.55976	ATP1B3/F2RL3/FLNA/GDNF/ITGB1/KCNAB2/LOC108633809/P2RX7/PRKD1/PTK2B/TMBIM6	11
BP	GO:0006140	regulation of nucleotide metabolic process	2/233	33/8318	0.235949	0.584594	0.55976	P2RX7/STAT3	2
BP	GO:0015908	fatty acid transport	2/233	33/8318	0.235949	0.584594	0.55976	P2RX7/PTGES	2
BP	GO:0032526	response to retinoic acid	2/233	33/8318	0.235949	0.584594	0.55976	PTK2B/YAP1	2
BP	GO:0061515	myeloid cell development	2/233	33/8318	0.235949	0.584594	0.55976	KIT/ZFPM1	2
BP	GO:0016052	carbohydrate catabolic process	3/233	60/8318	0.23613	0.584594	0.55976	P2RX7/PGK1/STAT3	3
BP	GO:0046434	organophosphate catabolic process	3/233	60/8318	0.23613	0.584594	0.55976	ACOT7/PDE4A/PLCG1	3
BP	GO:0051101	regulation of DNA binding	3/233	60/8318	0.23613	0.584594	0.55976	DOT1L/IRF4/LOC102178051	3
BP	GO:0055001	muscle cell development	3/233	60/8318	0.23613	0.584594	0.55976	ADRA1A/BIN1/ITGB1	3
BP	GO:0099504	synaptic vesicle cycle	3/233	60/8318	0.23613	0.584594	0.55976	DENND1A/P2RX7/SYNJ1	3
BP	GO:0016197	endosomal transport	4/233	89/8318	0.238745	0.584594	0.55976	ARHGAP44/DENND1A/DENND2A/VAMP3	4
BP	GO:0043122	regulation of I-kappaB kinase/NF-kappaB signaling	4/233	89/8318	0.238745	0.584594	0.55976	ALPK1/DAB2IP/IKBKB/MAPKBP1	4
BP	GO:0043161	proteasome-mediated ubiquitin-dependent protein catabolic process	6/233	149/8318	0.239368	0.584594	0.55976	DNAJC10/PCBP2/SYVN1/TBX21/TMUB1/UBQLN4	6
BP	GO:0051960	regulation of nervous system development	6/233	149/8318	0.239368	0.584594	0.55976	BIN1/LGI4/TPBG/VSTM5/YAP1/ZPR1	6
BP	GO:0048812	neuron projection morphogenesis	8/233	211/8318	0.239681	0.584594	0.55976	ARHGAP44/DAB2IP/DPYSL2/GDNF/ITGB1/MARK2/SRGAP2/TPBG	8
BP	GO:0010498	proteasomal protein catabolic process	7/233	180/8318	0.240346	0.584594	0.55976	DAB2IP/DNAJC10/PCBP2/SYVN1/TBX21/TMUB1/UBQLN4	7
BP	GO:0051271	negative regulation of cellular component movement	5/233	119/8318	0.240815	0.584594	0.55976	AFDN/C5AR2/DAB2IP/RECK/STAT3	5
BP	GO:0001816	cytokine production	11/233	307/8318	0.242386	0.584594	0.55976	C5AR2/IRF4/KIT/LOC102190983/MAPKBP1/NDRG2/P2RX7/TBX21/TLR5/YY1/ZFPM1	11
BP	GO:0006338	chromatin remodeling	3/233	61/8318	0.243637	0.584594	0.55976	LOC102178051/SHPRH/SMARCD1	3
BP	GO:0008361	regulation of cell size	3/233	61/8318	0.243637	0.584594	0.55976	DPYSL2/LRRC8E/P2RX7	3
BP	GO:0050954	sensory perception of mechanical stimulus	3/233	61/8318	0.243637	0.584594	0.55976	KIT/NAV2/TUB	3
BP	GO:0010628	positive regulation of gene expression	16/233	470/8318	0.243793	0.584594	0.55976	AFDN/GDNF/IRF4/KHDRBS1/KIT/LOC102190983/NAT10/P2RX7/SMARCD1/STAT3/TBX21/TLR5/YAP1/YY1/ZFPM1/ZPR1	16
BP	GO:0050673	epithelial cell proliferation	7/233	181/8318	0.244563	0.584594	0.55976	C5AR2/DAB2IP/IFT57/PRKD1/STAT3/TCF7L2/YAP1	7
BP	GO:1902115	regulation of organelle assembly	4/233	90/8318	0.244841	0.584594	0.55976	ATXN2L/BBS4/NUMA1/YAP1	4
BP	GO:0043436	oxoacid metabolic process	14/233	405/8318	0.245036	0.584594	0.55976	ACOT7/ACSBG1/AMDHD1/ELOVL1/ETFDH/FADS1/HAO2/HDC/HIBADH/HSD17B8/P2RX7/PGK1/PTGES/STAT3	14
BP	GO:0040013	negative regulation of locomotion	5/233	120/8318	0.246059	0.584594	0.55976	AFDN/C5AR2/DAB2IP/RECK/STAT3	5
BP	GO:0035050	embryonic heart tube development	2/233	34/8318	0.2464	0.584594	0.55976	IFT57/YAP1	2
BP	GO:0051928	positive regulation of calcium ion transport	2/233	34/8318	0.2464	0.584594	0.55976	F2RL3/P2RX7	2
BP	GO:0070555	response to interleukin-1	2/233	34/8318	0.2464	0.584594	0.55976	DAB2IP/IKBKB	2
BP	GO:0001829	trophectodermal cell differentiation	1/233	10/8318	0.247436	0.584594	0.55976	YAP1	1
BP	GO:0001941	postsynaptic membrane organization	1/233	10/8318	0.247436	0.584594	0.55976	GDNF	1
BP	GO:0003171	atrioventricular valve development	1/233	10/8318	0.247436	0.584594	0.55976	ZFPM1	1
BP	GO:0006490	oligosaccharide-lipid intermediate biosynthetic process	1/233	10/8318	0.247436	0.584594	0.55976	RFT1	1
BP	GO:0006744	ubiquinone biosynthetic process	1/233	10/8318	0.247436	0.584594	0.55976	COQ5	1
BP	GO:0009713	catechol-containing compound biosynthetic process	1/233	10/8318	0.247436	0.584594	0.55976	HDC	1
BP	GO:0015936	coenzyme A metabolic process	1/233	10/8318	0.247436	0.584594	0.55976	ACOT7	1
BP	GO:0030261	chromosome condensation	1/233	10/8318	0.247436	0.584594	0.55976	NCAPD3	1
BP	GO:0030318	melanocyte differentiation	1/233	10/8318	0.247436	0.584594	0.55976	KIT	1
BP	GO:0030497	fatty acid elongation	1/233	10/8318	0.247436	0.584594	0.55976	ELOVL1	1
BP	GO:0030575	nuclear body organization	1/233	10/8318	0.247436	0.584594	0.55976	ZPR1	1
BP	GO:0030947	regulation of vascular endothelial growth factor receptor signaling pathway	1/233	10/8318	0.247436	0.584594	0.55976	DAB2IP	1
BP	GO:0031579	membrane raft organization	1/233	10/8318	0.247436	0.584594	0.55976	PACSIN2	1
BP	GO:0033151	V(D)J recombination	1/233	10/8318	0.247436	0.584594	0.55976	YY1	1
BP	GO:0034063	stress granule assembly	1/233	10/8318	0.247436	0.584594	0.55976	ATXN2L	1
BP	GO:0034138	toll-like receptor 3 signaling pathway	1/233	10/8318	0.247436	0.584594	0.55976	LOC102190983	1
BP	GO:0035024	negative regulation of Rho protein signal transduction	1/233	10/8318	0.247436	0.584594	0.55976	ITGB1	1
BP	GO:0035308	negative regulation of protein dephosphorylation	1/233	10/8318	0.247436	0.584594	0.55976	IKBKB	1
BP	GO:0035329	hippo signaling	1/233	10/8318	0.247436	0.584594	0.55976	YAP1	1
BP	GO:0035458	cellular response to interferon-beta	1/233	10/8318	0.247436	0.584594	0.55976	LOC102190983	1
BP	GO:0035461	vitamin transmembrane transport	1/233	10/8318	0.247436	0.584594	0.55976	SLC19A1	1
BP	GO:0042423	catecholamine biosynthetic process	1/233	10/8318	0.247436	0.584594	0.55976	HDC	1
BP	GO:0042908	xenobiotic transport	1/233	10/8318	0.247436	0.584594	0.55976	ABCA3	1
BP	GO:0044331	cell-cell adhesion mediated by cadherin	1/233	10/8318	0.247436	0.584594	0.55976	AFDN	1
BP	GO:0045471	response to ethanol	1/233	10/8318	0.247436	0.584594	0.55976	ITPR2	1
BP	GO:0045623	negative regulation of T-helper cell differentiation	1/233	10/8318	0.247436	0.584594	0.55976	TBX21	1
BP	GO:0045823	positive regulation of heart contraction	1/233	10/8318	0.247436	0.584594	0.55976	ADRA1A	1
BP	GO:0045933	positive regulation of muscle contraction	1/233	10/8318	0.247436	0.584594	0.55976	ADRA1A	1
BP	GO:0045980	negative regulation of nucleotide metabolic process	1/233	10/8318	0.247436	0.584594	0.55976	STAT3	1
BP	GO:0045981	positive regulation of nucleotide metabolic process	1/233	10/8318	0.247436	0.584594	0.55976	P2RX7	1
BP	GO:0046640	regulation of alpha-beta T cell proliferation	1/233	10/8318	0.247436	0.584594	0.55976	MAPK8IP1	1
BP	GO:0046782	regulation of viral transcription	1/233	10/8318	0.247436	0.584594	0.55976	HEXIM1	1
BP	GO:0048339	paraxial mesoderm development	1/233	10/8318	0.247436	0.584594	0.55976	YAP1	1
BP	GO:0050999	regulation of nitric-oxide synthase activity	1/233	10/8318	0.247436	0.584594	0.55976	PTK2B	1
BP	GO:0051703	biological process involved in intraspecies interaction between organisms	1/233	10/8318	0.247436	0.584594	0.55976	BBS4	1
BP	GO:0051900	regulation of mitochondrial depolarization	1/233	10/8318	0.247436	0.584594	0.55976	P2RX7	1
BP	GO:0060231	mesenchymal to epithelial transition	1/233	10/8318	0.247436	0.584594	0.55976	GDNF	1
BP	GO:0061001	regulation of dendritic spine morphogenesis	1/233	10/8318	0.247436	0.584594	0.55976	ARHGAP44	1
BP	GO:0061098	positive regulation of protein tyrosine kinase activity	1/233	10/8318	0.247436	0.584594	0.55976	ADRA1A	1
BP	GO:0070102	interleukin-6-mediated signaling pathway	1/233	10/8318	0.247436	0.584594	0.55976	YAP1	1
BP	GO:0070498	interleukin-1-mediated signaling pathway	1/233	10/8318	0.247436	0.584594	0.55976	IKBKB	1
BP	GO:0071605	monocyte chemotactic protein-1 production	1/233	10/8318	0.247436	0.584594	0.55976	LOC102190983	1
BP	GO:0071637	regulation of monocyte chemotactic protein-1 production	1/233	10/8318	0.247436	0.584594	0.55976	LOC102190983	1
BP	GO:0120033	negative regulation of plasma membrane bounded cell projection assembly	1/233	10/8318	0.247436	0.584594	0.55976	YAP1	1
BP	GO:0120255	olefinic compound biosynthetic process	1/233	10/8318	0.247436	0.584594	0.55976	DKKL1	1
BP	GO:1900544	positive regulation of purine nucleotide metabolic process	1/233	10/8318	0.247436	0.584594	0.55976	P2RX7	1
BP	GO:1901550	regulation of endothelial cell development	1/233	10/8318	0.247436	0.584594	0.55976	IKBKB	1
BP	GO:1901663	quinone biosynthetic process	1/233	10/8318	0.247436	0.584594	0.55976	COQ5	1
BP	GO:1903140	regulation of establishment of endothelial barrier	1/233	10/8318	0.247436	0.584594	0.55976	IKBKB	1
BP	GO:1903524	positive regulation of blood circulation	1/233	10/8318	0.247436	0.584594	0.55976	ADRA1A	1
BP	GO:2000042	negative regulation of double-strand break repair via homologous recombination	1/233	10/8318	0.247436	0.584594	0.55976	UBQLN4	1
BP	GO:2001135	regulation of endocytic recycling	1/233	10/8318	0.247436	0.584594	0.55976	ARHGAP44	1
BP	GO:0001667	ameboidal-type cell migration	7/233	182/8318	0.248804	0.586937	0.562004	DAB2IP/GDNF/ITGB1/KIT/PTK2B/TNS1/TPBG	7
BP	GO:0098660	inorganic ion transmembrane transport	7/233	182/8318	0.248804	0.586937	0.562004	F2RL3/FLNA/ITGB1/KCNAB2/P2RX7/PRKD1/PTK2B	7
BP	GO:0032984	protein-containing complex disassembly	4/233	91/8318	0.250971	0.590763	0.565668	CLEC16A/FYCO1/SMARCD1/UBQLN4	4
BP	GO:0007254	JNK cascade	3/233	62/8318	0.251183	0.590763	0.565668	DAB2IP/MAPK8IP1/PTK2B	3
BP	GO:0071824	protein-DNA complex subunit organization	3/233	62/8318	0.251183	0.590763	0.565668	LOC102178051/SHPRH/SMARCD1	3
BP	GO:0098876	vesicle-mediated transport to the plasma membrane	3/233	62/8318	0.251183	0.590763	0.565668	ARHGAP44/DENND1A/VAMP3	3
BP	GO:0006875	cellular metal ion homeostasis	7/233	183/8318	0.253067	0.594411	0.569161	F2RL3/GNA15/P2RX7/PRKD1/PTH1R/PTK2B/TMBIM6	7
BP	GO:0002367	cytokine production involved in immune response	2/233	35/8318	0.256866	0.594411	0.569161	KIT/TBX21	2
BP	GO:0002718	regulation of cytokine production involved in immune response	2/233	35/8318	0.256866	0.594411	0.569161	KIT/TBX21	2
BP	GO:0006354	DNA-templated transcription, elongation	2/233	35/8318	0.256866	0.594411	0.569161	SMARCD1/SUPT6H	2
BP	GO:0030858	positive regulation of epithelial cell differentiation	2/233	35/8318	0.256866	0.594411	0.569161	GDNF/NUMA1	2
BP	GO:0032637	interleukin-8 production	2/233	35/8318	0.256866	0.594411	0.569161	C5AR2/MAPKBP1	2
BP	GO:0032677	regulation of interleukin-8 production	2/233	35/8318	0.256866	0.594411	0.569161	C5AR2/MAPKBP1	2
BP	GO:0071695	anatomical structure maturation	4/233	92/8318	0.257135	0.594411	0.569161	CBFB/LGI4/PTH1R/RECK	4
BP	GO:0030099	myeloid cell differentiation	7/233	184/8318	0.257353	0.594411	0.569161	CBFB/EFNA2/IRF4/KIT/MEIS2/PTK2B/ZFPM1	7
BP	GO:0002706	regulation of lymphocyte mediated immunity	3/233	63/8318	0.258763	0.594411	0.569161	P2RX7/SUPT6H/TBX21	3
BP	GO:0006403	RNA localization	3/233	63/8318	0.258763	0.594411	0.569161	KHDRBS1/SUPT6H/YY1	3
BP	GO:0006606	protein import into nucleus	3/233	63/8318	0.258763	0.594411	0.569161	FLNA/PRKD1/ZPR1	3
BP	GO:0099111	microtubule-based transport	3/233	63/8318	0.258763	0.594411	0.569161	FYCO1/NDE1/TUB	3
BP	GO:0120035	regulation of plasma membrane bounded cell projection organization	8/233	216/8318	0.259284	0.594411	0.569161	ARHGAP44/BBS4/DAB2IP/DPYSL2/MARK2/P2RX7/PTK2B/YAP1	8
BP	GO:0120039	plasma membrane bounded cell projection morphogenesis	8/233	216/8318	0.259284	0.594411	0.569161	ARHGAP44/DAB2IP/DPYSL2/GDNF/ITGB1/MARK2/SRGAP2/TPBG	8
BP	GO:0006816	calcium ion transport	5/233	123/8318	0.261963	0.594411	0.569161	F2RL3/P2RX7/PRKD1/PTK2B/TMBIM6	5
BP	GO:0048858	cell projection morphogenesis	8/233	217/8318	0.263263	0.594411	0.569161	ARHGAP44/DAB2IP/DPYSL2/GDNF/ITGB1/MARK2/SRGAP2/TPBG	8
BP	GO:0055085	transmembrane transport	13/233	379/8318	0.264524	0.594411	0.569161	ABCA3/F2RL3/FLNA/ITGB1/KCNAB2/LRRC8E/MPC2/P2RX7/PRKD1/PTK2B/SLC19A1/SLC25A29/SLC25A5	13
BP	GO:0031929	TOR signaling	3/233	64/8318	0.266374	0.594411	0.569161	CLEC16A/CTNS/ITFG2	3
BP	GO:0050731	positive regulation of peptidyl-tyrosine phosphorylation	3/233	64/8318	0.266374	0.594411	0.569161	ADRA1A/KIT/PTK2B	3
BP	GO:0051170	import into nucleus	3/233	64/8318	0.266374	0.594411	0.569161	FLNA/PRKD1/ZPR1	3
BP	GO:0070371	ERK1 and ERK2 cascade	5/233	124/8318	0.267318	0.594411	0.569161	C5AR2/DAB2IP/NDRG2/PTK2B/TPBG	5
BP	GO:0090596	sensory organ morphogenesis	5/233	124/8318	0.267318	0.594411	0.569161	BBS4/MFN2/PITX3/STAT3/YY1	5
BP	GO:0140014	mitotic nuclear division	5/233	124/8318	0.267318	0.594411	0.569161	FLNA/INCENP/KIF2A/NCAPD3/NUMA1	5
BP	GO:0016525	negative regulation of angiogenesis	2/233	36/8318	0.26734	0.594411	0.569161	DAB2IP/FOXJ2	2
BP	GO:0042147	retrograde transport, endosome to Golgi	2/233	36/8318	0.26734	0.594411	0.569161	DENND2A/VAMP3	2
BP	GO:0045185	maintenance of protein location	2/233	36/8318	0.26734	0.594411	0.569161	BBS4/FLNA	2
BP	GO:0046785	microtubule polymerization	2/233	36/8318	0.26734	0.594411	0.569161	NDE1/NUMA1	2
BP	GO:0051588	regulation of neurotransmitter transport	2/233	36/8318	0.26734	0.594411	0.569161	GDNF/ITGB1	2
BP	GO:0071479	cellular response to ionizing radiation	2/233	36/8318	0.26734	0.594411	0.569161	SPIDR/YAP1	2
BP	GO:0072676	lymphocyte migration	2/233	36/8318	0.26734	0.594411	0.569161	PTK2B/TBX21	2
BP	GO:1902117	positive regulation of organelle assembly	2/233	36/8318	0.26734	0.594411	0.569161	BBS4/NUMA1	2
BP	GO:0009101	glycoprotein biosynthetic process	6/233	155/8318	0.267617	0.594411	0.569161	B4GALT3/CHST11/LARGE2/RFT1/ST3GAL3/TCF7L2	6
BP	GO:0000132	establishment of mitotic spindle orientation	1/233	11/8318	0.268542	0.594411	0.569161	NUMA1	1
BP	GO:0001562	response to protozoan	1/233	11/8318	0.268542	0.594411	0.569161	IRF4	1
BP	GO:0001963	synaptic transmission, dopaminergic	1/233	11/8318	0.268542	0.594411	0.569161	GDNF	1
BP	GO:0002719	negative regulation of cytokine production involved in immune response	1/233	11/8318	0.268542	0.594411	0.569161	TBX21	1
BP	GO:0002828	regulation of type 2 immune response	1/233	11/8318	0.268542	0.594411	0.569161	TBX21	1
BP	GO:0006743	ubiquinone metabolic process	1/233	11/8318	0.268542	0.594411	0.569161	COQ5	1
BP	GO:0007141	male meiosis I	1/233	11/8318	0.268542	0.594411	0.569161	FOXJ2	1
BP	GO:0008210	estrogen metabolic process	1/233	11/8318	0.268542	0.594411	0.569161	HSD17B8	1
BP	GO:0010613	positive regulation of cardiac muscle hypertrophy	1/233	11/8318	0.268542	0.594411	0.569161	ADRA1A	1
BP	GO:0010874	regulation of cholesterol efflux	1/233	11/8318	0.268542	0.594411	0.569161	ABCA3	1
BP	GO:0010894	negative regulation of steroid biosynthetic process	1/233	11/8318	0.268542	0.594411	0.569161	DKKL1	1
BP	GO:0014742	positive regulation of muscle hypertrophy	1/233	11/8318	0.268542	0.594411	0.569161	ADRA1A	1
BP	GO:0021544	subpallium development	1/233	11/8318	0.268542	0.594411	0.569161	BBS4	1
BP	GO:0030903	notochord development	1/233	11/8318	0.268542	0.594411	0.569161	YAP1	1
BP	GO:0032094	response to food	1/233	11/8318	0.268542	0.594411	0.569161	BBS4	1
BP	GO:0032469	endoplasmic reticulum calcium ion homeostasis	1/233	11/8318	0.268542	0.594411	0.569161	TMBIM6	1
BP	GO:0032480	negative regulation of type I interferon production	1/233	11/8318	0.268542	0.594411	0.569161	YY1	1
BP	GO:0032482	Rab protein signal transduction	1/233	11/8318	0.268542	0.594411	0.569161	DENND1A	1
BP	GO:0032682	negative regulation of chemokine production	1/233	11/8318	0.268542	0.594411	0.569161	LOC102190983	1
BP	GO:0032958	inositol phosphate biosynthetic process	1/233	11/8318	0.268542	0.594411	0.569161	PTK2B	1
BP	GO:0034243	regulation of transcription elongation from RNA polymerase II promoter	1/233	11/8318	0.268542	0.594411	0.569161	SUPT6H	1
BP	GO:0040001	establishment of mitotic spindle localization	1/233	11/8318	0.268542	0.594411	0.569161	NUMA1	1
BP	GO:0042462	eye photoreceptor cell development	1/233	11/8318	0.268542	0.594411	0.569161	BBS4	1
BP	GO:0042832	defense response to protozoan	1/233	11/8318	0.268542	0.594411	0.569161	IRF4	1
BP	GO:0043552	positive regulation of phosphatidylinositol 3-kinase activity	1/233	11/8318	0.268542	0.594411	0.569161	PTK2B	1
BP	GO:0045197	establishment or maintenance of epithelial cell apical/basal polarity	1/233	11/8318	0.268542	0.594411	0.569161	MARK2	1
BP	GO:0045687	positive regulation of glial cell differentiation	1/233	11/8318	0.268542	0.594411	0.569161	BIN1	1
BP	GO:0045939	negative regulation of steroid metabolic process	1/233	11/8318	0.268542	0.594411	0.569161	DKKL1	1
BP	GO:0050650	chondroitin sulfate proteoglycan biosynthetic process	1/233	11/8318	0.268542	0.594411	0.569161	CHST11	1
BP	GO:0050687	negative regulation of defense response to virus	1/233	11/8318	0.268542	0.594411	0.569161	PCBP2	1
BP	GO:0050982	detection of mechanical stimulus	1/233	11/8318	0.268542	0.594411	0.569161	KIT	1
BP	GO:0051220	cytoplasmic sequestering of protein	1/233	11/8318	0.268542	0.594411	0.569161	FLNA	1
BP	GO:0051450	myoblast proliferation	1/233	11/8318	0.268542	0.594411	0.569161	MEIS2	1
BP	GO:0051882	mitochondrial depolarization	1/233	11/8318	0.268542	0.594411	0.569161	P2RX7	1
BP	GO:0051932	synaptic transmission, GABAergic	1/233	11/8318	0.268542	0.594411	0.569161	TPBG	1
BP	GO:0055023	positive regulation of cardiac muscle tissue growth	1/233	11/8318	0.268542	0.594411	0.569161	YAP1	1
BP	GO:0060339	negative regulation of type I interferon-mediated signaling pathway	1/233	11/8318	0.268542	0.594411	0.569161	LOC102190983	1
BP	GO:0060421	positive regulation of heart growth	1/233	11/8318	0.268542	0.594411	0.569161	YAP1	1
BP	GO:0060972	left/right pattern formation	1/233	11/8318	0.268542	0.594411	0.569161	IFT57	1
BP	GO:0061082	myeloid leukocyte cytokine production	1/233	11/8318	0.268542	0.594411	0.569161	KIT	1
BP	GO:0070168	negative regulation of biomineral tissue development	1/233	11/8318	0.268542	0.594411	0.569161	PTK2B	1
BP	GO:0070979	protein K11-linked ubiquitination	1/233	11/8318	0.268542	0.594411	0.569161	ANAPC7	1
BP	GO:0071312	cellular response to alkaloid	1/233	11/8318	0.268542	0.594411	0.569161	SPIDR	1
BP	GO:0090136	epithelial cell-cell adhesion	1/233	11/8318	0.268542	0.594411	0.569161	KIT	1
BP	GO:0090190	positive regulation of branching involved in ureteric bud morphogenesis	1/233	11/8318	0.268542	0.594411	0.569161	GDNF	1
BP	GO:0110150	negative regulation of biomineralization	1/233	11/8318	0.268542	0.594411	0.569161	PTK2B	1
BP	GO:0120178	steroid hormone biosynthetic process	1/233	11/8318	0.268542	0.594411	0.569161	HSD17B8	1
BP	GO:1904357	negative regulation of telomere maintenance via telomere lengthening	1/233	11/8318	0.268542	0.594411	0.569161	NAT10	1
BP	GO:2000108	positive regulation of leukocyte apoptotic process	1/233	11/8318	0.268542	0.594411	0.569161	P2RX7	1
BP	GO:2000810	regulation of bicellular tight junction assembly	1/233	11/8318	0.268542	0.594411	0.569161	IKBKB	1
BP	GO:0097191	extrinsic apoptotic signaling pathway	4/233	94/8318	0.26955	0.596219	0.570892	DAB2IP/GDNF/P2RX7/YAP1	4
BP	GO:0031344	regulation of cell projection organization	8/233	219/8318	0.271277	0.599615	0.574144	ARHGAP44/BBS4/DAB2IP/DPYSL2/MARK2/P2RX7/PTK2B/YAP1	8
BP	GO:0045165	cell fate commitment	5/233	125/8318	0.272698	0.602329	0.576742	IRF4/ITGB1/STAT3/TBX21/TCF7L2	5
BP	GO:0007163	establishment or maintenance of cell polarity	3/233	65/8318	0.274011	0.60385	0.578198	MARK2/NUMA1/PTK2B	3
BP	GO:0030534	adult behavior	3/233	65/8318	0.274011	0.60385	0.578198	BBS4/CTNS/LGI4	3
BP	GO:0051302	regulation of cell division	3/233	65/8318	0.274011	0.60385	0.578198	BBS4/INCENP/VEGFA	3
BP	GO:0034622	cellular protein-containing complex assembly	13/233	383/8318	0.276696	0.60385	0.578198	BBS4/BIN1/CELF2/LOC102178051/NDE1/NDUFAF3/NDUFB6/NDUFB9/NUMA1/PMEPA1/PTK2B/SHPRH/VAMP3	13
BP	GO:0009247	glycolipid biosynthetic process	2/233	37/8318	0.277813	0.60385	0.578198	B4GALT3/ST3GAL3	2
BP	GO:0030500	regulation of bone mineralization	2/233	37/8318	0.277813	0.60385	0.578198	P2RX7/PTK2B	2
BP	GO:0031497	chromatin assembly	2/233	37/8318	0.277813	0.60385	0.578198	LOC102178051/SHPRH	2
BP	GO:0051304	chromosome separation	2/233	37/8318	0.277813	0.60385	0.578198	NCAPD3/NUMA1	2
BP	GO:0051341	regulation of oxidoreductase activity	2/233	37/8318	0.277813	0.60385	0.578198	GDNF/PTK2B	2
BP	GO:0061640	cytoskeleton-dependent cytokinesis	2/233	37/8318	0.277813	0.60385	0.578198	BBS4/INCENP	2
BP	GO:1901654	response to ketone	2/233	37/8318	0.277813	0.60385	0.578198	NR3C1/YAP1	2
BP	GO:1904064	positive regulation of cation transmembrane transport	2/233	37/8318	0.277813	0.60385	0.578198	F2RL3/FLNA	2
BP	GO:2000181	negative regulation of blood vessel morphogenesis	2/233	37/8318	0.277813	0.60385	0.578198	DAB2IP/FOXJ2	2
BP	GO:2001237	negative regulation of extrinsic apoptotic signaling pathway	2/233	37/8318	0.277813	0.60385	0.578198	GDNF/YAP1	2
BP	GO:0051656	establishment of organelle localization	5/233	126/8318	0.278101	0.60385	0.578198	ACTN4/FYCO1/KIT/NDE1/NUMA1	5
BP	GO:0006082	organic acid metabolic process	14/233	417/8318	0.279679	0.60385	0.578198	ACOT7/ACSBG1/AMDHD1/ELOVL1/ETFDH/FADS1/HAO2/HDC/HIBADH/HSD17B8/P2RX7/PGK1/PTGES/STAT3	14
BP	GO:0051168	nuclear export	3/233	66/8318	0.281671	0.60385	0.578198	KHDRBS1/SUPT6H/TCF7L2	3
BP	GO:0032990	cell part morphogenesis	8/233	222/8318	0.283427	0.60385	0.578198	ARHGAP44/DAB2IP/DPYSL2/GDNF/ITGB1/MARK2/SRGAP2/TPBG	8
BP	GO:0098655	cation transmembrane transport	7/233	190/8318	0.283491	0.60385	0.578198	F2RL3/FLNA/ITGB1/KCNAB2/P2RX7/PRKD1/PTK2B	7
BP	GO:0034504	protein localization to nucleus	5/233	127/8318	0.283526	0.60385	0.578198	BBS4/FLNA/PRKD1/YAP1/ZPR1	5
BP	GO:1903827	regulation of cellular protein localization	8/233	223/8318	0.287509	0.60385	0.578198	ARHGAP44/FLNA/NUMA1/PRKD1/SPIDR/TCF7L2/YAP1/ZPR1	8
BP	GO:0002456	T cell mediated immunity	2/233	38/8318	0.288277	0.60385	0.578198	P2RX7/TBX21	2
BP	GO:0008344	adult locomotory behavior	2/233	38/8318	0.288277	0.60385	0.578198	CTNS/LGI4	2
BP	GO:0019079	viral genome replication	2/233	38/8318	0.288277	0.60385	0.578198	LOC102190983/PCBP2	2
BP	GO:0032456	endocytic recycling	2/233	38/8318	0.288277	0.60385	0.578198	ARHGAP44/DENND1A	2
BP	GO:0043242	negative regulation of protein-containing complex disassembly	2/233	38/8318	0.288277	0.60385	0.578198	CLEC16A/UBQLN4	2
BP	GO:0043271	negative regulation of ion transport	2/233	38/8318	0.288277	0.60385	0.578198	PTK2B/TMBIM6	2
BP	GO:1901343	negative regulation of vasculature development	2/233	38/8318	0.288277	0.60385	0.578198	DAB2IP/FOXJ2	2
BP	GO:1903578	regulation of ATP metabolic process	2/233	38/8318	0.288277	0.60385	0.578198	P2RX7/STAT3	2
BP	GO:0051604	protein maturation	5/233	128/8318	0.288971	0.60385	0.578198	GLRX3/GLRX5/LOC102180829/P2RX7/PCSK7	5
BP	GO:0001516	prostaglandin biosynthetic process	1/233	12/8318	0.289058	0.60385	0.578198	PTGES	1
BP	GO:0001833	inner cell mass cell proliferation	1/233	12/8318	0.289058	0.60385	0.578198	ZPR1	1
BP	GO:0002089	lens morphogenesis in camera-type eye	1/233	12/8318	0.289058	0.60385	0.578198	PITX3	1
BP	GO:0002755	MyD88-dependent toll-like receptor signaling pathway	1/233	12/8318	0.289058	0.60385	0.578198	TLR5	1
BP	GO:0003352	regulation of cilium movement	1/233	12/8318	0.289058	0.60385	0.578198	BBS4	1
BP	GO:0006582	melanin metabolic process	1/233	12/8318	0.289058	0.60385	0.578198	CTNS	1
BP	GO:0007616	long-term memory	1/233	12/8318	0.289058	0.60385	0.578198	CTNS	1
BP	GO:0010758	regulation of macrophage chemotaxis	1/233	12/8318	0.289058	0.60385	0.578198	PTK2B	1
BP	GO:0014821	phasic smooth muscle contraction	1/233	12/8318	0.289058	0.60385	0.578198	GDNF	1
BP	GO:0030204	chondroitin sulfate metabolic process	1/233	12/8318	0.289058	0.60385	0.578198	CHST11	1
BP	GO:0030220	platelet formation	1/233	12/8318	0.289058	0.60385	0.578198	ZFPM1	1
BP	GO:0031116	positive regulation of microtubule polymerization	1/233	12/8318	0.289058	0.60385	0.578198	NUMA1	1
BP	GO:0032011	ARF protein signal transduction	1/233	12/8318	0.289058	0.60385	0.578198	PSD2	1
BP	GO:0032012	regulation of ARF protein signal transduction	1/233	12/8318	0.289058	0.60385	0.578198	PSD2	1
BP	GO:0032373	positive regulation of sterol transport	1/233	12/8318	0.289058	0.60385	0.578198	ABCA3	1
BP	GO:0032376	positive regulation of cholesterol transport	1/233	12/8318	0.289058	0.60385	0.578198	ABCA3	1
BP	GO:0032703	negative regulation of interleukin-2 production	1/233	12/8318	0.289058	0.60385	0.578198	TBX21	1
BP	GO:0032786	positive regulation of DNA-templated transcription, elongation	1/233	12/8318	0.289058	0.60385	0.578198	SUPT6H	1
BP	GO:0033119	negative regulation of RNA splicing	1/233	12/8318	0.289058	0.60385	0.578198	TMBIM6	1
BP	GO:0034143	regulation of toll-like receptor 4 signaling pathway	1/233	12/8318	0.289058	0.60385	0.578198	DAB2IP	1
BP	GO:0034453	microtubule anchoring	1/233	12/8318	0.289058	0.60385	0.578198	BBS4	1
BP	GO:0036297	interstrand cross-link repair	1/233	12/8318	0.289058	0.60385	0.578198	FAAP24	1
BP	GO:0036342	post-anal tail morphogenesis	1/233	12/8318	0.289058	0.60385	0.578198	CHST11	1
BP	GO:0036344	platelet morphogenesis	1/233	12/8318	0.289058	0.60385	0.578198	ZFPM1	1
BP	GO:0042438	melanin biosynthetic process	1/233	12/8318	0.289058	0.60385	0.578198	CTNS	1
BP	GO:0043011	myeloid dendritic cell differentiation	1/233	12/8318	0.289058	0.60385	0.578198	IRF4	1
BP	GO:0044550	secondary metabolite biosynthetic process	1/233	12/8318	0.289058	0.60385	0.578198	CTNS	1
BP	GO:0045830	positive regulation of isotype switching	1/233	12/8318	0.289058	0.60385	0.578198	TBX21	1
BP	GO:0046457	prostanoid biosynthetic process	1/233	12/8318	0.289058	0.60385	0.578198	PTGES	1
BP	GO:0046633	alpha-beta T cell proliferation	1/233	12/8318	0.289058	0.60385	0.578198	MAPK8IP1	1
BP	GO:0046717	acid secretion	1/233	12/8318	0.289058	0.60385	0.578198	P2RX7	1
BP	GO:0046854	phosphatidylinositol phosphorylation	1/233	12/8318	0.289058	0.60385	0.578198	TTC7B	1
BP	GO:0048485	sympathetic nervous system development	1/233	12/8318	0.289058	0.60385	0.578198	GDNF	1
BP	GO:0050922	negative regulation of chemotaxis	1/233	12/8318	0.289058	0.60385	0.578198	C5AR2	1
BP	GO:0051294	establishment of spindle orientation	1/233	12/8318	0.289058	0.60385	0.578198	NUMA1	1
BP	GO:0051457	maintenance of protein location in nucleus	1/233	12/8318	0.289058	0.60385	0.578198	BBS4	1
BP	GO:0051797	regulation of hair follicle development	1/233	12/8318	0.289058	0.60385	0.578198	NUMA1	1
BP	GO:0060219	camera-type eye photoreceptor cell differentiation	1/233	12/8318	0.289058	0.60385	0.578198	BBS4	1
BP	GO:0060413	atrial septum morphogenesis	1/233	12/8318	0.289058	0.60385	0.578198	ZFPM1	1
BP	GO:0060575	intestinal epithelial cell differentiation	1/233	12/8318	0.289058	0.60385	0.578198	YAP1	1
BP	GO:0070306	lens fiber cell differentiation	1/233	12/8318	0.289058	0.60385	0.578198	PITX3	1
BP	GO:0071385	cellular response to glucocorticoid stimulus	1/233	12/8318	0.289058	0.60385	0.578198	NR3C1	1
BP	GO:0072077	renal vesicle morphogenesis	1/233	12/8318	0.289058	0.60385	0.578198	GDNF	1
BP	GO:0072079	nephron tubule formation	1/233	12/8318	0.289058	0.60385	0.578198	GDNF	1
BP	GO:0090022	regulation of neutrophil chemotaxis	1/233	12/8318	0.289058	0.60385	0.578198	C5AR2	1
BP	GO:0090169	regulation of spindle assembly	1/233	12/8318	0.289058	0.60385	0.578198	NUMA1	1
BP	GO:0098780	response to mitochondrial depolarisation	1/233	12/8318	0.289058	0.60385	0.578198	MFN2	1
BP	GO:0150076	neuroinflammatory response	1/233	12/8318	0.289058	0.60385	0.578198	ITGB1	1
BP	GO:1900746	regulation of vascular endothelial growth factor signaling pathway	1/233	12/8318	0.289058	0.60385	0.578198	DAB2IP	1
BP	GO:1903580	positive regulation of ATP metabolic process	1/233	12/8318	0.289058	0.60385	0.578198	P2RX7	1
BP	GO:2000403	positive regulation of lymphocyte migration	1/233	12/8318	0.289058	0.60385	0.578198	PTK2B	1
BP	GO:0048469	cell maturation	3/233	67/8318	0.28935	0.604054	0.578394	CBFB/LGI4/PTH1R	3
BP	GO:0031175	neuron projection development	11/233	322/8318	0.292248	0.609696	0.583796	ARHGAP44/BBS4/DAB2IP/DPYSL2/GDNF/ITGB1/MARK2/PTK2B/SRGAP2/TPBG/ZPR1	11
BP	GO:0046394	carboxylic acid biosynthetic process	5/233	129/8318	0.294435	0.613849	0.587773	ACOT7/ELOVL1/FADS1/HSD17B8/PTGES	5
BP	GO:0099003	vesicle-mediated transport in synapse	3/233	68/8318	0.297044	0.618864	0.592575	DENND1A/P2RX7/SYNJ1	3
BP	GO:0002708	positive regulation of lymphocyte mediated immunity	2/233	39/8318	0.298723	0.618864	0.592575	P2RX7/TBX21	2
BP	GO:0032091	negative regulation of protein binding	2/233	39/8318	0.298723	0.618864	0.592575	TMBIM6/ZFPM1	2
BP	GO:0051298	centrosome duplication	2/233	39/8318	0.298723	0.618864	0.592575	NAT10/NDE1	2
BP	GO:0062014	negative regulation of small molecule metabolic process	2/233	39/8318	0.298723	0.618864	0.592575	DKKL1/STAT3	2
BP	GO:0099173	postsynapse organization	2/233	39/8318	0.298723	0.618864	0.592575	ARHGAP44/GDNF	2
BP	GO:1905897	regulation of response to endoplasmic reticulum stress	2/233	39/8318	0.298723	0.618864	0.592575	SYVN1/TMBIM6	2
BP	GO:0014070	response to organic cyclic compound	8/233	226/8318	0.299844	0.618864	0.592575	ACSBG1/FLNA/ITPR2/NR3C1/P2RX4/P2RX7/SPIDR/YAP1	8
BP	GO:0007265	Ras protein signal transduction	5/233	130/8318	0.299917	0.618864	0.592575	AIF1/ARHGAP44/DENND1A/ITGB1/PSD2	5
BP	GO:0019637	organophosphate metabolic process	14/233	424/8318	0.300609	0.618864	0.592575	ABCA3/ACOT7/ADCY3/ELOVL1/MCEE/MVD/P2RX7/PDE4A/PGK1/PLCG1/PTK2B/STAT3/SYNJ1/TTC7B	14
BP	GO:0002573	myeloid leukocyte differentiation	4/233	99/8318	0.30101	0.618864	0.592575	EFNA2/IRF4/KIT/ZFPM1	4
BP	GO:0007249	I-kappaB kinase/NF-kappaB signaling	4/233	99/8318	0.30101	0.618864	0.592575	ALPK1/DAB2IP/IKBKB/MAPKBP1	4
BP	GO:0046395	carboxylic acid catabolic process	4/233	99/8318	0.30101	0.618864	0.592575	AMDHD1/ETFDH/HDC/HIBADH	4
BP	GO:0016053	organic acid biosynthetic process	5/233	131/8318	0.305416	0.618864	0.592575	ACOT7/ELOVL1/FADS1/HSD17B8/PTGES	5
BP	GO:0016054	organic acid catabolic process	4/233	100/8318	0.307357	0.618864	0.592575	AMDHD1/ETFDH/HDC/HIBADH	4
BP	GO:0000423	mitophagy	1/233	13/8318	0.309002	0.618864	0.592575	MFN2	1
BP	GO:0002320	lymphoid progenitor cell differentiation	1/233	13/8318	0.309002	0.618864	0.592575	KIT	1
BP	GO:0002673	regulation of acute inflammatory response	1/233	13/8318	0.309002	0.618864	0.592575	PTGES	1
BP	GO:0008209	androgen metabolic process	1/233	13/8318	0.309002	0.618864	0.592575	HSD17B8	1
BP	GO:0010559	regulation of glycoprotein biosynthetic process	1/233	13/8318	0.309002	0.618864	0.592575	TCF7L2	1
BP	GO:0015012	heparan sulfate proteoglycan biosynthetic process	1/233	13/8318	0.309002	0.618864	0.592575	TCF7L2	1
BP	GO:0021516	dorsal spinal cord development	1/233	13/8318	0.309002	0.618864	0.592575	GDNF	1
BP	GO:0022011	myelination in peripheral nervous system	1/233	13/8318	0.309002	0.618864	0.592575	LGI4	1
BP	GO:0032104	regulation of response to extracellular stimulus	1/233	13/8318	0.309002	0.618864	0.592575	BBS4	1
BP	GO:0032107	regulation of response to nutrient levels	1/233	13/8318	0.309002	0.618864	0.592575	BBS4	1
BP	GO:0032292	peripheral nervous system axon ensheathment	1/233	13/8318	0.309002	0.618864	0.592575	LGI4	1
BP	GO:0033120	positive regulation of RNA splicing	1/233	13/8318	0.309002	0.618864	0.592575	ZPR1	1
BP	GO:0033962	P-body assembly	1/233	13/8318	0.309002	0.618864	0.592575	ATXN2L	1
BP	GO:0035456	response to interferon-beta	1/233	13/8318	0.309002	0.618864	0.592575	LOC102190983	1
BP	GO:0042092	type 2 immune response	1/233	13/8318	0.309002	0.618864	0.592575	TBX21	1
BP	GO:0043243	positive regulation of protein-containing complex disassembly	1/233	13/8318	0.309002	0.618864	0.592575	FYCO1	1
BP	GO:0043303	mast cell degranulation	1/233	13/8318	0.309002	0.618864	0.592575	KIT	1
BP	GO:0044273	sulfur compound catabolic process	1/233	13/8318	0.309002	0.618864	0.592575	ACOT7	1
BP	GO:0046471	phosphatidylglycerol metabolic process	1/233	13/8318	0.309002	0.618864	0.592575	ABCA3	1
BP	GO:0050931	pigment cell differentiation	1/233	13/8318	0.309002	0.618864	0.592575	KIT	1
BP	GO:0051150	regulation of smooth muscle cell differentiation	1/233	13/8318	0.309002	0.618864	0.592575	KIT	1
BP	GO:0051281	positive regulation of release of sequestered calcium ion into cytosol	1/233	13/8318	0.309002	0.618864	0.592575	F2RL3	1
BP	GO:0060079	excitatory postsynaptic potential	1/233	13/8318	0.309002	0.618864	0.592575	MPP2	1
BP	GO:0060632	regulation of microtubule-based movement	1/233	13/8318	0.309002	0.618864	0.592575	BBS4	1
BP	GO:0060997	dendritic spine morphogenesis	1/233	13/8318	0.309002	0.618864	0.592575	ARHGAP44	1
BP	GO:0062237	protein localization to postsynapse	1/233	13/8318	0.309002	0.618864	0.592575	ARHGAP44	1
BP	GO:0071384	cellular response to corticosteroid stimulus	1/233	13/8318	0.309002	0.618864	0.592575	NR3C1	1
BP	GO:0071470	cellular response to osmotic stress	1/233	13/8318	0.309002	0.618864	0.592575	LRRC8E	1
BP	GO:0072087	renal vesicle development	1/233	13/8318	0.309002	0.618864	0.592575	GDNF	1
BP	GO:0072234	metanephric nephron tubule development	1/233	13/8318	0.309002	0.618864	0.592575	YAP1	1
BP	GO:0090189	regulation of branching involved in ureteric bud morphogenesis	1/233	13/8318	0.309002	0.618864	0.592575	GDNF	1
BP	GO:0099565	chemical synaptic transmission, postsynaptic	1/233	13/8318	0.309002	0.618864	0.592575	MPP2	1
BP	GO:1901099	negative regulation of signal transduction in absence of ligand	1/233	13/8318	0.309002	0.618864	0.592575	GDNF	1
BP	GO:1901889	negative regulation of cell junction assembly	1/233	13/8318	0.309002	0.618864	0.592575	IKBKB	1
BP	GO:1902547	regulation of cellular response to vascular endothelial growth factor stimulus	1/233	13/8318	0.309002	0.618864	0.592575	DAB2IP	1
BP	GO:1903539	protein localization to postsynaptic membrane	1/233	13/8318	0.309002	0.618864	0.592575	ARHGAP44	1
BP	GO:1904707	positive regulation of vascular associated smooth muscle cell proliferation	1/233	13/8318	0.309002	0.618864	0.592575	FOXJ2	1
BP	GO:2000036	regulation of stem cell population maintenance	1/233	13/8318	0.309002	0.618864	0.592575	YAP1	1
BP	GO:2001240	negative regulation of extrinsic apoptotic signaling pathway in absence of ligand	1/233	13/8318	0.309002	0.618864	0.592575	GDNF	1
BP	GO:0002824	positive regulation of adaptive immune response based on somatic recombination of immune receptors built from immunoglobulin superfamily domains	2/233	40/8318	0.309145	0.618864	0.592575	P2RX7/TBX21	2
BP	GO:0006814	sodium ion transport	2/233	40/8318	0.309145	0.618864	0.592575	ATP1B3/LOC108633809	2
BP	GO:0006939	smooth muscle contraction	2/233	40/8318	0.309145	0.618864	0.592575	ADRA1A/GDNF	2
BP	GO:0030512	negative regulation of transforming growth factor beta receptor signaling pathway	2/233	40/8318	0.309145	0.618864	0.592575	CHST11/PMEPA1	2
BP	GO:0032479	regulation of type I interferon production	2/233	40/8318	0.309145	0.618864	0.592575	LOC102190983/YY1	2
BP	GO:0032606	type I interferon production	2/233	40/8318	0.309145	0.618864	0.592575	LOC102190983/YY1	2
BP	GO:0048675	axon extension	2/233	40/8318	0.309145	0.618864	0.592575	DPYSL2/ITGB1	2
BP	GO:0097305	response to alcohol	2/233	40/8318	0.309145	0.618864	0.592575	ITPR2/SPIDR	2
BP	GO:0007420	brain development	9/233	261/8318	0.309333	0.618864	0.592575	BBS4/CTNS/DAB2IP/DPYSL2/EML1/ITGB1/NDE1/PITX3/SRGAP2	9
BP	GO:0007018	microtubule-based movement	5/233	132/8318	0.31093	0.620866	0.594491	BBS4/FYCO1/KIF2A/NDE1/TUB	5
BP	GO:0010975	regulation of neuron projection development	5/233	132/8318	0.31093	0.620866	0.594491	ARHGAP44/DAB2IP/DPYSL2/MARK2/PTK2B	5
BP	GO:0034976	response to endoplasmic reticulum stress	5/233	132/8318	0.31093	0.620866	0.594491	DAB2IP/DNAJC10/SYVN1/TMBIM6/TMUB1	5
BP	GO:0051098	regulation of binding	6/233	164/8318	0.311408	0.621423	0.595025	DOT1L/IRF4/LOC102178051/TCF7L2/TMBIM6/ZFPM1	6
BP	GO:0002822	regulation of adaptive immune response based on somatic recombination of immune receptors built from immunoglobulin superfamily domains	3/233	70/8318	0.312467	0.621945	0.595525	P2RX7/SUPT6H/TBX21	3
BP	GO:0043112	receptor metabolic process	3/233	70/8318	0.312467	0.621945	0.595525	ACHE/ITGB1/VAMP3	3
BP	GO:0045667	regulation of osteoblast differentiation	3/233	70/8318	0.312467	0.621945	0.595525	PRKD1/YAP1/ZHX3	3
BP	GO:0071103	DNA conformation change	3/233	70/8318	0.312467	0.621945	0.595525	LOC102178051/NCAPD3/SHPRH	3
BP	GO:0021537	telencephalon development	4/233	101/8318	0.313719	0.624039	0.59753	BBS4/DAB2IP/NDE1/SRGAP2	4
BP	GO:0034762	regulation of transmembrane transport	7/233	197/8318	0.314755	0.625302	0.598739	F2RL3/FLNA/ITGB1/KCNAB2/P2RX7/PRKD1/PTK2B	7
BP	GO:0042110	T cell activation	7/233	197/8318	0.314755	0.625302	0.598739	CBFB/IRF4/KIT/MAPK8IP1/P2RX7/STAT3/TBX21	7
BP	GO:0002697	regulation of immune effector process	5/233	133/8318	0.316458	0.628286	0.601597	KIT/P2RX7/SUPT6H/TBX21/TMBIM6	5
BP	GO:1903047	mitotic cell cycle process	9/233	263/8318	0.317136	0.628387	0.601693	BBS4/EML1/FLNA/INCENP/ITGB1/KIF2A/NCAPD3/NUMA1/ZPR1	9
BP	GO:0002821	positive regulation of adaptive immune response	2/233	41/8318	0.319537	0.628387	0.601693	P2RX7/TBX21	2
BP	GO:0006029	proteoglycan metabolic process	2/233	41/8318	0.319537	0.628387	0.601693	CHST11/TCF7L2	2
BP	GO:0031623	receptor internalization	2/233	41/8318	0.319537	0.628387	0.601693	ACHE/ITGB1	2
BP	GO:0032088	negative regulation of NF-kappaB transcription factor activity	2/233	41/8318	0.319537	0.628387	0.601693	DAB2IP/LRRC14	2
BP	GO:0032642	regulation of chemokine production	2/233	41/8318	0.319537	0.628387	0.601693	LOC102190983/ZFPM1	2
BP	GO:0034341	response to interferon-gamma	2/233	41/8318	0.319537	0.628387	0.601693	CIITA/VAMP3	2
BP	GO:0050864	regulation of B cell activation	2/233	41/8318	0.319537	0.628387	0.601693	SUPT6H/TBX21	2
BP	GO:1990542	mitochondrial transmembrane transport	2/233	41/8318	0.319537	0.628387	0.601693	MPC2/SLC25A5	2
BP	GO:0048863	stem cell differentiation	4/233	102/8318	0.320093	0.628387	0.601693	GDNF/KIT/STAT3/YAP1	4
BP	GO:0060828	regulation of canonical Wnt signaling pathway	4/233	102/8318	0.320093	0.628387	0.601693	DAB2IP/RECK/TCF7L2/YAP1	4
BP	GO:0045598	regulation of fat cell differentiation	3/233	71/8318	0.320188	0.628387	0.601693	DKKL1/YAP1/ZFPM1	3
BP	GO:0030182	neuron differentiation	16/233	498/8318	0.32079	0.628387	0.601693	ARHGAP44/BBS4/BIN1/DAB2IP/DPYSL2/GDNF/ITGB1/LGI4/MAP2/MARK2/PITX3/PTK2B/SRGAP2/STAT3/TPBG/ZPR1	16
BP	GO:0043410	positive regulation of MAPK cascade	6/233	166/8318	0.321312	0.628387	0.601693	ADRA1A/C5AR2/DAB2IP/MAPK8IP1/PTK2B/TPBG	6
BP	GO:0050890	cognition	4/233	103/8318	0.326477	0.628387	0.601693	CTNS/ITGB1/MEIS2/TPBG	4
BP	GO:0001525	angiogenesis	7/233	200/8318	0.328351	0.628387	0.601693	DAB2IP/FOXJ2/ITGB1/PTK2B/RECK/STAT3/VEGFA	7
BP	GO:0001573	ganglioside metabolic process	1/233	14/8318	0.328388	0.628387	0.601693	ST3GAL3	1
BP	GO:0001913	T cell mediated cytotoxicity	1/233	14/8318	0.328388	0.628387	0.601693	P2RX7	1
BP	GO:0002369	T cell cytokine production	1/233	14/8318	0.328388	0.628387	0.601693	TBX21	1
BP	GO:0002448	mast cell mediated immunity	1/233	14/8318	0.328388	0.628387	0.601693	KIT	1
BP	GO:0002724	regulation of T cell cytokine production	1/233	14/8318	0.328388	0.628387	0.601693	TBX21	1
BP	GO:0006536	glutamate metabolic process	1/233	14/8318	0.328388	0.628387	0.601693	AMDHD1	1
BP	GO:0006911	phagocytosis, engulfment	1/233	14/8318	0.328388	0.628387	0.601693	AIF1	1
BP	GO:0007628	adult walking behavior	1/233	14/8318	0.328388	0.628387	0.601693	CTNS	1
BP	GO:0010574	regulation of vascular endothelial growth factor production	1/233	14/8318	0.328388	0.628387	0.601693	NDRG2	1
BP	GO:0010677	negative regulation of cellular carbohydrate metabolic process	1/233	14/8318	0.328388	0.628387	0.601693	STAT3	1
BP	GO:0015807	L-amino acid transport	1/233	14/8318	0.328388	0.628387	0.601693	ITGB1	1
BP	GO:0015872	dopamine transport	1/233	14/8318	0.328388	0.628387	0.601693	GDNF	1
BP	GO:0031112	positive regulation of microtubule polymerization or depolymerization	1/233	14/8318	0.328388	0.628387	0.601693	NUMA1	1
BP	GO:0032733	positive regulation of interleukin-10 production	1/233	14/8318	0.328388	0.628387	0.601693	IRF4	1
BP	GO:0032743	positive regulation of interleukin-2 production	1/233	14/8318	0.328388	0.628387	0.601693	IRF4	1
BP	GO:0035088	establishment or maintenance of apical/basal cell polarity	1/233	14/8318	0.328388	0.628387	0.601693	MARK2	1
BP	GO:0035886	vascular associated smooth muscle cell differentiation	1/233	14/8318	0.328388	0.628387	0.601693	KIT	1
BP	GO:0043666	regulation of phosphoprotein phosphatase activity	1/233	14/8318	0.328388	0.628387	0.601693	IKBKB	1
BP	GO:0044786	cell cycle DNA replication	1/233	14/8318	0.328388	0.628387	0.601693	ZPR1	1
BP	GO:0045724	positive regulation of cilium assembly	1/233	14/8318	0.328388	0.628387	0.601693	BBS4	1
BP	GO:0048147	negative regulation of fibroblast proliferation	1/233	14/8318	0.328388	0.628387	0.601693	DAB2IP	1
BP	GO:0048384	retinoic acid receptor signaling pathway	1/233	14/8318	0.328388	0.628387	0.601693	ACTN4	1
BP	GO:0051293	establishment of spindle localization	1/233	14/8318	0.328388	0.628387	0.601693	NUMA1	1
BP	GO:0060043	regulation of cardiac muscle cell proliferation	1/233	14/8318	0.328388	0.628387	0.601693	YAP1	1
BP	GO:0060078	regulation of postsynaptic membrane potential	1/233	14/8318	0.328388	0.628387	0.601693	MPP2	1
BP	GO:0060602	branch elongation of an epithelium	1/233	14/8318	0.328388	0.628387	0.601693	YAP1	1
BP	GO:0061245	establishment or maintenance of bipolar cell polarity	1/233	14/8318	0.328388	0.628387	0.601693	MARK2	1
BP	GO:0061436	establishment of skin barrier	1/233	14/8318	0.328388	0.628387	0.601693	ELOVL1	1
BP	GO:0070098	chemokine-mediated signaling pathway	1/233	14/8318	0.328388	0.628387	0.601693	PTK2B	1
BP	GO:0070199	establishment of protein localization to chromosome	1/233	14/8318	0.328388	0.628387	0.601693	SPIDR	1
BP	GO:0071354	cellular response to interleukin-6	1/233	14/8318	0.328388	0.628387	0.601693	YAP1	1
BP	GO:0071359	cellular response to dsRNA	1/233	14/8318	0.328388	0.628387	0.601693	P2RX7	1
BP	GO:0071480	cellular response to gamma radiation	1/233	14/8318	0.328388	0.628387	0.601693	YAP1	1
BP	GO:0071542	dopaminergic neuron differentiation	1/233	14/8318	0.328388	0.628387	0.601693	PITX3	1
BP	GO:0072170	metanephric tubule development	1/233	14/8318	0.328388	0.628387	0.601693	YAP1	1
BP	GO:0090218	positive regulation of lipid kinase activity	1/233	14/8318	0.328388	0.628387	0.601693	PTK2B	1
BP	GO:0090382	phagosome maturation	1/233	14/8318	0.328388	0.628387	0.601693	P2RX7	1
BP	GO:1901381	positive regulation of potassium ion transmembrane transport	1/233	14/8318	0.328388	0.628387	0.601693	FLNA	1
BP	GO:1901570	fatty acid derivative biosynthetic process	1/233	14/8318	0.328388	0.628387	0.601693	ELOVL1	1
BP	GO:1902003	regulation of amyloid-beta formation	1/233	14/8318	0.328388	0.628387	0.601693	BIN1	1
BP	GO:1902622	regulation of neutrophil migration	1/233	14/8318	0.328388	0.628387	0.601693	C5AR2	1
BP	GO:1903579	negative regulation of ATP metabolic process	1/233	14/8318	0.328388	0.628387	0.601693	STAT3	1
BP	GO:1905521	regulation of macrophage migration	1/233	14/8318	0.328388	0.628387	0.601693	PTK2B	1
BP	GO:0002702	positive regulation of production of molecular mediator of immune response	2/233	42/8318	0.32989	0.628564	0.601863	KIT/TBX21	2
BP	GO:0008593	regulation of Notch signaling pathway	2/233	42/8318	0.32989	0.628564	0.601863	STAT3/YAP1	2
BP	GO:0032602	chemokine production	2/233	42/8318	0.32989	0.628564	0.601863	LOC102190983/ZFPM1	2
BP	GO:0050714	positive regulation of protein secretion	2/233	42/8318	0.32989	0.628564	0.601863	P2RX7/TCF7L2	2
BP	GO:0051963	regulation of synapse assembly	2/233	42/8318	0.32989	0.628564	0.601863	TPBG/VSTM5	2
BP	GO:0055007	cardiac muscle cell differentiation	2/233	42/8318	0.32989	0.628564	0.601863	ADRA1A/ITGB1	2
BP	GO:2000779	regulation of double-strand break repair	2/233	42/8318	0.32989	0.628564	0.601863	SPIDR/UBQLN4	2
BP	GO:0030003	cellular cation homeostasis	7/233	201/8318	0.332904	0.633919	0.606991	F2RL3/GNA15/P2RX7/PRKD1/PTH1R/PTK2B/TMBIM6	7
BP	GO:0032102	negative regulation of response to external stimulus	5/233	136/8318	0.333113	0.633929	0.607	BBS4/C5AR2/LOC102190983/MAPKBP1/PCBP2	5
BP	GO:0031214	biomineral tissue development	3/233	73/8318	0.335634	0.637958	0.610858	P2RX7/PTH1R/PTK2B	3
BP	GO:0009894	regulation of catabolic process	12/233	368/8318	0.335638	0.637958	0.610858	ADRA1A/ATP6V0A1/CLEC16A/DAB2IP/FLNA/FYCO1/GDNF/MTCL1/P2RX7/PTK2B/STAT3/UBQLN4	12
BP	GO:0051241	negative regulation of multicellular organismal process	13/233	402/8318	0.336746	0.639673	0.6125	ADRA1A/C5AR2/CBFB/DAB2IP/FOXJ2/LOC102190983/MAPKBP1/NDRG2/P2RX7/PTK2B/TBX21/YY1/ZFPM1	13
BP	GO:0002698	negative regulation of immune effector process	2/233	43/8318	0.3402	0.64125	0.61401	TBX21/TMBIM6	2
BP	GO:0018958	phenol-containing compound metabolic process	2/233	43/8318	0.3402	0.64125	0.61401	CTNS/HDC	2
BP	GO:0040014	regulation of multicellular organism growth	2/233	43/8318	0.3402	0.64125	0.61401	BBS4/STAT3	2
BP	GO:0050868	negative regulation of T cell activation	2/233	43/8318	0.3402	0.64125	0.61401	CBFB/TBX21	2
BP	GO:0110148	biomineralization	3/233	74/8318	0.343352	0.64125	0.61401	P2RX7/PTH1R/PTK2B	3
BP	GO:0045321	leukocyte activation	11/233	337/8318	0.344715	0.64125	0.61401	CBFB/IRF4/ITFG2/KIT/MAPK8IP1/P2RX7/PTK2B/STAT3/SUPT6H/TBX21/YY1	11
BP	GO:0002279	mast cell activation involved in immune response	1/233	15/8318	0.347233	0.64125	0.61401	KIT	1
BP	GO:0002686	negative regulation of leukocyte migration	1/233	15/8318	0.347233	0.64125	0.61401	C5AR2	1
BP	GO:0002714	positive regulation of B cell mediated immunity	1/233	15/8318	0.347233	0.64125	0.61401	TBX21	1
BP	GO:0002891	positive regulation of immunoglobulin mediated immune response	1/233	15/8318	0.347233	0.64125	0.61401	TBX21	1
BP	GO:0003283	atrial septum development	1/233	15/8318	0.347233	0.64125	0.61401	ZFPM1	1
BP	GO:0006356	regulation of transcription by RNA polymerase I	1/233	15/8318	0.347233	0.64125	0.61401	FLNA	1
BP	GO:0007007	inner mitochondrial membrane organization	1/233	15/8318	0.347233	0.64125	0.61401	GHITM	1
BP	GO:0007020	microtubule nucleation	1/233	15/8318	0.347233	0.64125	0.61401	NDE1	1
BP	GO:0008053	mitochondrial fusion	1/233	15/8318	0.347233	0.64125	0.61401	MFN2	1
BP	GO:0009309	amine biosynthetic process	1/233	15/8318	0.347233	0.64125	0.61401	HDC	1
BP	GO:0009595	detection of biotic stimulus	1/233	15/8318	0.347233	0.64125	0.61401	YAP1	1
BP	GO:0010453	regulation of cell fate commitment	1/233	15/8318	0.347233	0.64125	0.61401	TBX21	1
BP	GO:0014044	Schwann cell development	1/233	15/8318	0.347233	0.64125	0.61401	LGI4	1
BP	GO:0031057	negative regulation of histone modification	1/233	15/8318	0.347233	0.64125	0.61401	SUPT6H	1
BP	GO:0032205	negative regulation of telomere maintenance	1/233	15/8318	0.347233	0.64125	0.61401	NAT10	1
BP	GO:0032715	negative regulation of interleukin-6 production	1/233	15/8318	0.347233	0.64125	0.61401	C5AR2	1
BP	GO:0035384	thioester biosynthetic process	1/233	15/8318	0.347233	0.64125	0.61401	ELOVL1	1
BP	GO:0042401	cellular biogenic amine biosynthetic process	1/233	15/8318	0.347233	0.64125	0.61401	HDC	1
BP	GO:0045071	negative regulation of viral genome replication	1/233	15/8318	0.347233	0.64125	0.61401	LOC102190983	1
BP	GO:0045124	regulation of bone resorption	1/233	15/8318	0.347233	0.64125	0.61401	P2RX7	1
BP	GO:0045214	sarcomere organization	1/233	15/8318	0.347233	0.64125	0.61401	ITGB1	1
BP	GO:0045428	regulation of nitric oxide biosynthetic process	1/233	15/8318	0.347233	0.64125	0.61401	PTK2B	1
BP	GO:0048854	brain morphogenesis	1/233	15/8318	0.347233	0.64125	0.61401	BBS4	1
BP	GO:0050654	chondroitin sulfate proteoglycan metabolic process	1/233	15/8318	0.347233	0.64125	0.61401	CHST11	1
BP	GO:0050795	regulation of behavior	1/233	15/8318	0.347233	0.64125	0.61401	STAT3	1
BP	GO:0051180	vitamin transport	1/233	15/8318	0.347233	0.64125	0.61401	SLC19A1	1
BP	GO:0070741	response to interleukin-6	1/233	15/8318	0.347233	0.64125	0.61401	YAP1	1
BP	GO:0070988	demethylation	1/233	15/8318	0.347233	0.64125	0.61401	HSF4	1
BP	GO:0071364	cellular response to epidermal growth factor stimulus	1/233	15/8318	0.347233	0.64125	0.61401	ZPR1	1
BP	GO:0071616	acyl-CoA biosynthetic process	1/233	15/8318	0.347233	0.64125	0.61401	ELOVL1	1
BP	GO:0071711	basement membrane organization	1/233	15/8318	0.347233	0.64125	0.61401	ITGB1	1
BP	GO:0072243	metanephric nephron epithelium development	1/233	15/8318	0.347233	0.64125	0.61401	YAP1	1
BP	GO:0072273	metanephric nephron morphogenesis	1/233	15/8318	0.347233	0.64125	0.61401	GDNF	1
BP	GO:0090659	walking behavior	1/233	15/8318	0.347233	0.64125	0.61401	CTNS	1
BP	GO:0097178	ruffle assembly	1/233	15/8318	0.347233	0.64125	0.61401	AIF1	1
BP	GO:1901661	quinone metabolic process	1/233	15/8318	0.347233	0.64125	0.61401	COQ5	1
BP	GO:1902475	L-alpha-amino acid transmembrane transport	1/233	15/8318	0.347233	0.64125	0.61401	ITGB1	1
BP	GO:1902742	apoptotic process involved in development	1/233	15/8318	0.347233	0.64125	0.61401	ZPR1	1
BP	GO:2000279	negative regulation of DNA biosynthetic process	1/233	15/8318	0.347233	0.64125	0.61401	NAT10	1
BP	GO:2000679	positive regulation of transcription regulatory region DNA binding	1/233	15/8318	0.347233	0.64125	0.61401	LOC102178051	1
BP	GO:2001239	regulation of extrinsic apoptotic signaling pathway in absence of ligand	1/233	15/8318	0.347233	0.64125	0.61401	GDNF	1
BP	GO:0043408	regulation of MAPK cascade	8/233	238/8318	0.350248	0.645304	0.617892	ADRA1A/C5AR2/DAB2IP/MAPK8IP1/NDRG2/P2RX7/PTK2B/TPBG	8
BP	GO:0010675	regulation of cellular carbohydrate metabolic process	2/233	44/8318	0.350462	0.645304	0.617892	PTK2B/STAT3	2
BP	GO:0042177	negative regulation of protein catabolic process	2/233	44/8318	0.350462	0.645304	0.617892	DAB2IP/FLNA	2
BP	GO:0070167	regulation of biomineral tissue development	2/233	44/8318	0.350462	0.645304	0.617892	P2RX7/PTK2B	2
BP	GO:0072080	nephron tubule development	2/233	44/8318	0.350462	0.645304	0.617892	GDNF/YAP1	2
BP	GO:0006873	cellular ion homeostasis	7/233	205/8318	0.351204	0.64591	0.618472	F2RL3/GNA15/P2RX7/PRKD1/PTH1R/PTK2B/TMBIM6	7
BP	GO:0072657	protein localization to membrane	7/233	205/8318	0.351204	0.64591	0.618472	ARHGAP44/FLNA/IKBKB/TPBG/TTC7B/TUB/VAMP3	7
BP	GO:0006302	double-strand break repair	4/233	107/8318	0.352076	0.647132	0.619642	SPIDR/TDP1/UBQLN4/YY1	4
BP	GO:0051668	localization within membrane	8/233	239/8318	0.354506	0.651215	0.623551	ARHGAP44/DENND1A/FLNA/IKBKB/TPBG/TTC7B/TUB/VAMP3	8
BP	GO:0002250	adaptive immune response	5/233	140/8318	0.355437	0.652197	0.624492	IRF4/P2RX7/STAT3/SUPT6H/TBX21	5
BP	GO:0045597	positive regulation of cell differentiation	12/233	374/8318	0.356037	0.652197	0.624492	BIN1/CBFB/DKKL1/FLNA/GDNF/HSF4/KIT/NUMA1/PRKD1/TCF7L2/YAP1/ZHX3	12
BP	GO:0051090	regulation of DNA-binding transcription factor activity	6/233	173/8318	0.356293	0.652197	0.624492	DAB2IP/FLNA/IKBKB/KIT/LRRC14/TCF7L2	6
BP	GO:0000070	mitotic sister chromatid segregation	3/233	76/8318	0.358765	0.652197	0.624492	INCENP/NCAPD3/NUMA1	3
BP	GO:0001838	embryonic epithelial tube formation	3/233	76/8318	0.358765	0.652197	0.624492	BBS4/GDNF/IFT57	3
BP	GO:0002819	regulation of adaptive immune response	3/233	76/8318	0.358765	0.652197	0.624492	P2RX7/SUPT6H/TBX21	3
BP	GO:0048545	response to steroid hormone	3/233	76/8318	0.358765	0.652197	0.624492	ACSBG1/NR3C1/YAP1	3
BP	GO:0071478	cellular response to radiation	3/233	76/8318	0.358765	0.652197	0.624492	SPIDR/YAP1/YY1	3
BP	GO:0072359	circulatory system development	14/233	443/8318	0.359453	0.652197	0.624492	ADRA1A/DAB2IP/FOXJ2/HEXIM1/IFT57/ITGB1/KIT/PTK2B/RECK/STAT3/TCF7L2/VEGFA/YAP1/ZFPM1	14
BP	GO:0070201	regulation of establishment of protein localization	7/233	207/8318	0.360397	0.652197	0.624492	ARHGAP44/FLNA/P2RX7/PRKD1/SPIDR/TCF7L2/ZPR1	7
BP	GO:0001578	microtubule bundle formation	2/233	45/8318	0.360668	0.652197	0.624492	MAP2/NUMA1	2
BP	GO:0045833	negative regulation of lipid metabolic process	2/233	45/8318	0.360668	0.652197	0.624492	DAB2IP/DKKL1	2
BP	GO:0051897	positive regulation of protein kinase B signaling	2/233	45/8318	0.360668	0.652197	0.624492	TCF7L2/TPBG	2
BP	GO:0061326	renal tubule development	2/233	45/8318	0.360668	0.652197	0.624492	GDNF/YAP1	2
BP	GO:0110149	regulation of biomineralization	2/233	45/8318	0.360668	0.652197	0.624492	P2RX7/PTK2B	2
BP	GO:1903052	positive regulation of proteolysis involved in cellular protein catabolic process	2/233	45/8318	0.360668	0.652197	0.624492	DAB2IP/PTK2B	2
BP	GO:0000280	nuclear division	6/233	174/8318	0.361319	0.652197	0.624492	FLNA/FOXJ2/INCENP/KIF2A/NCAPD3/NUMA1	6
BP	GO:0030097	hemopoiesis	12/233	376/8318	0.362885	0.652197	0.624492	CBFB/EFNA2/EML1/IRF4/ITFG2/KIT/MEIS2/PTK2B/STAT3/TBX21/YY1/ZFPM1	12
BP	GO:0032886	regulation of microtubule-based process	4/233	109/8318	0.364889	0.652197	0.624492	BBS4/MARK2/NAT10/NUMA1	4
BP	GO:0001759	organ induction	1/233	16/8318	0.365551	0.652197	0.624492	GDNF	1
BP	GO:0001773	myeloid dendritic cell activation	1/233	16/8318	0.365551	0.652197	0.624492	IRF4	1
BP	GO:0001832	blastocyst growth	1/233	16/8318	0.365551	0.652197	0.624492	ZPR1	1
BP	GO:0003254	regulation of membrane depolarization	1/233	16/8318	0.365551	0.652197	0.624492	P2RX7	1
BP	GO:0006584	catecholamine metabolic process	1/233	16/8318	0.365551	0.652197	0.624492	HDC	1
BP	GO:0006953	acute-phase response	1/233	16/8318	0.365551	0.652197	0.624492	PTGES	1
BP	GO:0009712	catechol-containing compound metabolic process	1/233	16/8318	0.365551	0.652197	0.624492	HDC	1
BP	GO:0021591	ventricular system development	1/233	16/8318	0.365551	0.652197	0.624492	BBS4	1
BP	GO:0030279	negative regulation of ossification	1/233	16/8318	0.365551	0.652197	0.624492	PTK2B	1
BP	GO:0030851	granulocyte differentiation	1/233	16/8318	0.365551	0.652197	0.624492	ZFPM1	1
BP	GO:0033561	regulation of water loss via skin	1/233	16/8318	0.365551	0.652197	0.624492	ELOVL1	1
BP	GO:0035418	protein localization to synapse	1/233	16/8318	0.365551	0.652197	0.624492	ARHGAP44	1
BP	GO:0038084	vascular endothelial growth factor signaling pathway	1/233	16/8318	0.365551	0.652197	0.624492	DAB2IP	1
BP	GO:0039694	viral RNA genome replication	1/233	16/8318	0.365551	0.652197	0.624492	PCBP2	1
BP	GO:0042274	ribosomal small subunit biogenesis	1/233	16/8318	0.365551	0.652197	0.624492	NAT10	1
BP	GO:0043113	receptor clustering	1/233	16/8318	0.365551	0.652197	0.624492	FLNA	1
BP	GO:0043268	positive regulation of potassium ion transport	1/233	16/8318	0.365551	0.652197	0.624492	FLNA	1
BP	GO:0044319	wound healing, spreading of cells	1/233	16/8318	0.365551	0.652197	0.624492	FLNA	1
BP	GO:0045616	regulation of keratinocyte differentiation	1/233	16/8318	0.365551	0.652197	0.624492	NUMA1	1
BP	GO:0045738	negative regulation of DNA repair	1/233	16/8318	0.365551	0.652197	0.624492	UBQLN4	1
BP	GO:0048247	lymphocyte chemotaxis	1/233	16/8318	0.365551	0.652197	0.624492	PTK2B	1
BP	GO:0048255	mRNA stabilization	1/233	16/8318	0.365551	0.652197	0.624492	GDNF	1
BP	GO:0051653	spindle localization	1/233	16/8318	0.365551	0.652197	0.624492	NUMA1	1
BP	GO:0051937	catecholamine transport	1/233	16/8318	0.365551	0.652197	0.624492	GDNF	1
BP	GO:0072207	metanephric epithelium development	1/233	16/8318	0.365551	0.652197	0.624492	YAP1	1
BP	GO:0080164	regulation of nitric oxide metabolic process	1/233	16/8318	0.365551	0.652197	0.624492	PTK2B	1
BP	GO:0090183	regulation of kidney development	1/233	16/8318	0.365551	0.652197	0.624492	GDNF	1
BP	GO:0090504	epiboly	1/233	16/8318	0.365551	0.652197	0.624492	FLNA	1
BP	GO:0090505	epiboly involved in wound healing	1/233	16/8318	0.365551	0.652197	0.624492	FLNA	1
BP	GO:1902930	regulation of alcohol biosynthetic process	1/233	16/8318	0.365551	0.652197	0.624492	PTK2B	1
BP	GO:2000780	negative regulation of double-strand break repair	1/233	16/8318	0.365551	0.652197	0.624492	UBQLN4	1
BP	GO:0001944	vasculature development	10/233	309/8318	0.365699	0.652197	0.624492	DAB2IP/FOXJ2/ITGB1/KIT/PTK2B/RECK/STAT3/TCF7L2/VEGFA/YAP1	10
BP	GO:0044087	regulation of cellular component biogenesis	13/233	411/8318	0.366157	0.652642	0.624918	ABCA3/ATXN2L/BBS4/DAB2IP/IKBKB/NUMA1/P2RX7/PMEPA1/PTK2B/SPIDR/TPBG/VSTM5/YAP1	13
BP	GO:0009152	purine ribonucleotide biosynthetic process	3/233	77/8318	0.366454	0.652736	0.625008	ACOT7/ADCY3/ELOVL1	3
BP	GO:0042692	muscle cell differentiation	5/233	142/8318	0.366628	0.652736	0.625008	ADRA1A/BIN1/ITGB1/KIT/SUPT6H	5
BP	GO:0055065	metal ion homeostasis	7/233	209/8318	0.369611	0.657672	0.629735	F2RL3/GNA15/P2RX7/PRKD1/PTH1R/PTK2B/TMBIM6	7
BP	GO:0000045	autophagosome assembly	2/233	46/8318	0.370815	0.657938	0.629989	ATG13/ATG2A	2
BP	GO:0016064	immunoglobulin mediated immune response	2/233	46/8318	0.370815	0.657938	0.629989	SUPT6H/TBX21	2
BP	GO:0019395	fatty acid oxidation	2/233	46/8318	0.370815	0.657938	0.629989	ETFDH/HAO2	2
BP	GO:0019724	B cell mediated immunity	2/233	46/8318	0.370815	0.657938	0.629989	SUPT6H/TBX21	2
BP	GO:0090263	positive regulation of canonical Wnt signaling pathway	2/233	46/8318	0.370815	0.657938	0.629989	RECK/YAP1	2
BP	GO:0031329	regulation of cellular catabolic process	10/233	311/8318	0.373276	0.661929	0.633811	ADRA1A/ATP6V0A1/CLEC16A/DAB2IP/FYCO1/GDNF/MTCL1/P2RX7/PTK2B/UBQLN4	10
BP	GO:0032872	regulation of stress-activated MAPK cascade	3/233	78/8318	0.374128	0.662687	0.634536	DAB2IP/MAPK8IP1/PTK2B	3
BP	GO:0072175	epithelial tube formation	3/233	78/8318	0.374128	0.662687	0.634536	BBS4/GDNF/IFT57	3
BP	GO:0043069	negative regulation of programmed cell death	12/233	381/8318	0.380087	0.663224	0.635051	CHST11/FLNA/GDNF/GHITM/KIT/MAPK8IP1/PTK2B/SYVN1/TMBIM6/TNFRSF18/YAP1/ZPR1	12
BP	GO:0001656	metanephros development	2/233	47/8318	0.380898	0.663224	0.635051	GDNF/YAP1	2
BP	GO:0120034	positive regulation of plasma membrane bounded cell projection assembly	2/233	47/8318	0.380898	0.663224	0.635051	BBS4/P2RX7	2
BP	GO:1903038	negative regulation of leukocyte cell-cell adhesion	2/233	47/8318	0.380898	0.663224	0.635051	CBFB/TBX21	2
BP	GO:1905037	autophagosome organization	2/233	47/8318	0.380898	0.663224	0.635051	ATG13/ATG2A	2
BP	GO:0071407	cellular response to organic cyclic compound	6/233	178/8318	0.381458	0.663224	0.635051	FLNA/ITPR2/NR3C1/P2RX7/SPIDR/YAP1	6
BP	GO:0097529	myeloid leukocyte migration	3/233	79/8318	0.381784	0.663224	0.635051	C5AR2/KIT/PTK2B	3
BP	GO:2001242	regulation of intrinsic apoptotic signaling pathway	3/233	79/8318	0.381784	0.663224	0.635051	MAPK8IP1/SYVN1/TMBIM6	3
BP	GO:0001541	ovarian follicle development	1/233	17/8318	0.383357	0.663224	0.635051	KIT	1
BP	GO:0001912	positive regulation of leukocyte mediated cytotoxicity	1/233	17/8318	0.383357	0.663224	0.635051	P2RX7	1
BP	GO:0002063	chondrocyte development	1/233	17/8318	0.383357	0.663224	0.635051	CHST11	1
BP	GO:0002218	activation of innate immune response	1/233	17/8318	0.383357	0.663224	0.635051	HEXIM1	1
BP	GO:0002707	negative regulation of lymphocyte mediated immunity	1/233	17/8318	0.383357	0.663224	0.635051	TBX21	1
BP	GO:0006084	acetyl-CoA metabolic process	1/233	17/8318	0.383357	0.663224	0.635051	MVD	1
BP	GO:0006695	cholesterol biosynthetic process	1/233	17/8318	0.383357	0.663224	0.635051	MVD	1
BP	GO:0007140	male meiotic nuclear division	1/233	17/8318	0.383357	0.663224	0.635051	FOXJ2	1
BP	GO:0007212	dopamine receptor signaling pathway	1/233	17/8318	0.383357	0.663224	0.635051	FLNA	1
BP	GO:0009116	nucleoside metabolic process	1/233	17/8318	0.383357	0.663224	0.635051	PNP	1
BP	GO:0010573	vascular endothelial growth factor production	1/233	17/8318	0.383357	0.663224	0.635051	NDRG2	1
BP	GO:0010611	regulation of cardiac muscle hypertrophy	1/233	17/8318	0.383357	0.663224	0.635051	ADRA1A	1
BP	GO:0030201	heparan sulfate proteoglycan metabolic process	1/233	17/8318	0.383357	0.663224	0.635051	TCF7L2	1
BP	GO:0033146	regulation of intracellular estrogen receptor signaling pathway	1/233	17/8318	0.383357	0.663224	0.635051	YAP1	1
BP	GO:0035115	embryonic forelimb morphogenesis	1/233	17/8318	0.383357	0.663224	0.635051	RECK	1
BP	GO:0040018	positive regulation of multicellular organism growth	1/233	17/8318	0.383357	0.663224	0.635051	BBS4	1
BP	GO:0042634	regulation of hair cycle	1/233	17/8318	0.383357	0.663224	0.635051	NUMA1	1
BP	GO:0043279	response to alkaloid	1/233	17/8318	0.383357	0.663224	0.635051	SPIDR	1
BP	GO:0043618	regulation of transcription from RNA polymerase II promoter in response to stress	1/233	17/8318	0.383357	0.663224	0.635051	TMBIM6	1
BP	GO:0045606	positive regulation of epidermal cell differentiation	1/233	17/8318	0.383357	0.663224	0.635051	NUMA1	1
BP	GO:0045912	negative regulation of carbohydrate metabolic process	1/233	17/8318	0.383357	0.663224	0.635051	STAT3	1
BP	GO:0048246	macrophage chemotaxis	1/233	17/8318	0.383357	0.663224	0.635051	PTK2B	1
BP	GO:0050766	positive regulation of phagocytosis	1/233	17/8318	0.383357	0.663224	0.635051	TUB	1
BP	GO:0060236	regulation of mitotic spindle organization	1/233	17/8318	0.383357	0.663224	0.635051	NUMA1	1
BP	GO:0060412	ventricular septum morphogenesis	1/233	17/8318	0.383357	0.663224	0.635051	ZFPM1	1
BP	GO:0060487	lung epithelial cell differentiation	1/233	17/8318	0.383357	0.663224	0.635051	YAP1	1
BP	GO:0070849	response to epidermal growth factor	1/233	17/8318	0.383357	0.663224	0.635051	ZPR1	1
BP	GO:0097009	energy homeostasis	1/233	17/8318	0.383357	0.663224	0.635051	STAT3	1
BP	GO:0097120	receptor localization to synapse	1/233	17/8318	0.383357	0.663224	0.635051	ARHGAP44	1
BP	GO:1902653	secondary alcohol biosynthetic process	1/233	17/8318	0.383357	0.663224	0.635051	MVD	1
BP	GO:1902991	regulation of amyloid precursor protein catabolic process	1/233	17/8318	0.383357	0.663224	0.635051	BIN1	1
BP	GO:1903018	regulation of glycoprotein metabolic process	1/233	17/8318	0.383357	0.663224	0.635051	TCF7L2	1
BP	GO:1903725	regulation of phospholipid metabolic process	1/233	17/8318	0.383357	0.663224	0.635051	ABCA3	1
BP	GO:2000249	regulation of actin cytoskeleton reorganization	1/233	17/8318	0.383357	0.663224	0.635051	PTK2B	1
BP	GO:0060326	cell chemotaxis	4/233	112/8318	0.384086	0.663993	0.635787	C5AR2/KIT/PTK2B/TPBG	4
BP	GO:0043009	chordate embryonic development	11/233	348/8318	0.384227	0.663993	0.635787	BBS4/CHST11/COPS3/IFT57/ITGB1/MFN2/PTH1R/SUPT6H/TTLL4/YAP1/ZPR1	11
BP	GO:0006164	purine nucleotide biosynthetic process	3/233	80/8318	0.38942	0.672223	0.643667	ACOT7/ADCY3/ELOVL1	3
BP	GO:0051099	positive regulation of binding	3/233	80/8318	0.38942	0.672223	0.643667	IRF4/LOC102178051/TCF7L2	3
BP	GO:0034440	lipid oxidation	2/233	48/8318	0.390912	0.672616	0.644043	ETFDH/HAO2	2
BP	GO:1901890	positive regulation of cell junction assembly	2/233	48/8318	0.390912	0.672616	0.644043	TPBG/VSTM5	2
BP	GO:0022604	regulation of cell morphogenesis	4/233	114/8318	0.396849	0.672616	0.644043	ACTN4/FLNA/KIT/PTK2B	4
BP	GO:0006836	neurotransmitter transport	3/233	81/8318	0.397033	0.672616	0.644043	GDNF/ITGB1/P2RX7	3
BP	GO:0007033	vacuole organization	3/233	81/8318	0.397033	0.672616	0.644043	ATG13/ATG2A/P2RX7	3
BP	GO:0060491	regulation of cell projection assembly	3/233	81/8318	0.397033	0.672616	0.644043	BBS4/P2RX7/YAP1	3
BP	GO:0070302	regulation of stress-activated protein kinase signaling cascade	3/233	81/8318	0.397033	0.672616	0.644043	DAB2IP/MAPK8IP1/PTK2B	3
BP	GO:0120032	regulation of plasma membrane bounded cell projection assembly	3/233	81/8318	0.397033	0.672616	0.644043	BBS4/P2RX7/YAP1	3
BP	GO:0048646	anatomical structure formation involved in morphogenesis	15/233	490/8318	0.399059	0.672616	0.644043	BBS4/DAB2IP/FOXJ2/GDNF/IFT57/ITGA7/ITGB1/MFN2/PTK2B/RECK/STAT3/SUPT6H/VEGFA/YAP1/ZFPM1	15
BP	GO:0000245	spliceosomal complex assembly	1/233	18/8318	0.400665	0.672616	0.644043	CELF2	1
BP	GO:0000381	regulation of alternative mRNA splicing, via spliceosome	1/233	18/8318	0.400665	0.672616	0.644043	KHDRBS1	1
BP	GO:0002639	positive regulation of immunoglobulin production	1/233	18/8318	0.400665	0.672616	0.644043	TBX21	1
BP	GO:0002711	positive regulation of T cell mediated immunity	1/233	18/8318	0.400665	0.672616	0.644043	P2RX7	1
BP	GO:0003044	regulation of systemic arterial blood pressure mediated by a chemical signal	1/233	18/8318	0.400665	0.672616	0.644043	ADRA1A	1
BP	GO:0003156	regulation of animal organ formation	1/233	18/8318	0.400665	0.672616	0.644043	GDNF	1
BP	GO:0003338	metanephros morphogenesis	1/233	18/8318	0.400665	0.672616	0.644043	GDNF	1
BP	GO:0008299	isoprenoid biosynthetic process	1/233	18/8318	0.400665	0.672616	0.644043	MVD	1
BP	GO:0014037	Schwann cell differentiation	1/233	18/8318	0.400665	0.672616	0.644043	LGI4	1
BP	GO:0014743	regulation of muscle hypertrophy	1/233	18/8318	0.400665	0.672616	0.644043	ADRA1A	1
BP	GO:0015844	monoamine transport	1/233	18/8318	0.400665	0.672616	0.644043	GDNF	1
BP	GO:0032350	regulation of hormone metabolic process	1/233	18/8318	0.400665	0.672616	0.644043	TCF7L2	1
BP	GO:0032728	positive regulation of interferon-beta production	1/233	18/8318	0.400665	0.672616	0.644043	LOC102190983	1
BP	GO:0033344	cholesterol efflux	1/233	18/8318	0.400665	0.672616	0.644043	ABCA3	1
BP	GO:0034204	lipid translocation	1/233	18/8318	0.400665	0.672616	0.644043	P2RX7	1
BP	GO:0042149	cellular response to glucose starvation	1/233	18/8318	0.400665	0.672616	0.644043	ITFG2	1
BP	GO:0042461	photoreceptor cell development	1/233	18/8318	0.400665	0.672616	0.644043	BBS4	1
BP	GO:0043001	Golgi to plasma membrane protein transport	1/233	18/8318	0.400665	0.672616	0.644043	VAMP3	1
BP	GO:0043029	T cell homeostasis	1/233	18/8318	0.400665	0.672616	0.644043	P2RX7	1
BP	GO:0045103	intermediate filament-based process	1/233	18/8318	0.400665	0.672616	0.644043	DST	1
BP	GO:0045104	intermediate filament cytoskeleton organization	1/233	18/8318	0.400665	0.672616	0.644043	DST	1
BP	GO:0045332	phospholipid translocation	1/233	18/8318	0.400665	0.672616	0.644043	P2RX7	1
BP	GO:0045622	regulation of T-helper cell differentiation	1/233	18/8318	0.400665	0.672616	0.644043	TBX21	1
BP	GO:0045684	positive regulation of epidermis development	1/233	18/8318	0.400665	0.672616	0.644043	NUMA1	1
BP	GO:0045910	negative regulation of DNA recombination	1/233	18/8318	0.400665	0.672616	0.644043	UBQLN4	1
BP	GO:0046456	icosanoid biosynthetic process	1/233	18/8318	0.400665	0.672616	0.644043	PTGES	1
BP	GO:0046638	positive regulation of alpha-beta T cell differentiation	1/233	18/8318	0.400665	0.672616	0.644043	CBFB	1
BP	GO:0046825	regulation of protein export from nucleus	1/233	18/8318	0.400665	0.672616	0.644043	TCF7L2	1
BP	GO:0055021	regulation of cardiac muscle tissue growth	1/233	18/8318	0.400665	0.672616	0.644043	YAP1	1
BP	GO:0060479	lung cell differentiation	1/233	18/8318	0.400665	0.672616	0.644043	YAP1	1
BP	GO:0071320	cellular response to cAMP	1/233	18/8318	0.400665	0.672616	0.644043	ITPR2	1
BP	GO:0071709	membrane assembly	1/233	18/8318	0.400665	0.672616	0.644043	PACSIN2	1
BP	GO:0071825	protein-lipid complex subunit organization	1/233	18/8318	0.400665	0.672616	0.644043	BIN1	1
BP	GO:0089718	amino acid import across plasma membrane	1/233	18/8318	0.400665	0.672616	0.644043	ITGB1	1
BP	GO:0090224	regulation of spindle organization	1/233	18/8318	0.400665	0.672616	0.644043	NUMA1	1
BP	GO:0097061	dendritic spine organization	1/233	18/8318	0.400665	0.672616	0.644043	ARHGAP44	1
BP	GO:1900026	positive regulation of substrate adhesion-dependent cell spreading	1/233	18/8318	0.400665	0.672616	0.644043	FLNA	1
BP	GO:1904427	positive regulation of calcium ion transmembrane transport	1/233	18/8318	0.400665	0.672616	0.644043	F2RL3	1
BP	GO:1905332	positive regulation of morphogenesis of an epithelium	1/233	18/8318	0.400665	0.672616	0.644043	GDNF	1
BP	GO:1990868	response to chemokine	1/233	18/8318	0.400665	0.672616	0.644043	PTK2B	1
BP	GO:1990869	cellular response to chemokine	1/233	18/8318	0.400665	0.672616	0.644043	PTK2B	1
BP	GO:0010717	regulation of epithelial to mesenchymal transition	2/233	49/8318	0.400854	0.672616	0.644043	DAB2IP/TCF7L2	2
BP	GO:0048284	organelle fusion	2/233	49/8318	0.400854	0.672616	0.644043	MFN2/VAMP3	2
BP	GO:0060284	regulation of cell development	6/233	182/8318	0.401614	0.673528	0.644917	ACTN4/BIN1/FLNA/IKBKB/RECK/YAP1	6
BP	GO:0009792	embryo development ending in birth or egg hatching	11/233	353/8318	0.402344	0.674028	0.645396	BBS4/CHST11/COPS3/IFT57/ITGB1/MFN2/PTH1R/SUPT6H/TTLL4/YAP1/ZPR1	11
BP	GO:0098542	defense response to other organism	11/233	353/8318	0.402344	0.674028	0.645396	ALPK1/CIITA/HEXIM1/IRF4/LOC102190983/MAPKBP1/P2RX7/PCBP2/PRKD1/TLR5/VAMP3	11
BP	GO:0006935	chemotaxis	7/233	217/8318	0.406575	0.680751	0.651833	C5AR2/DPYSL2/GDNF/KIT/LSP1/PTK2B/TPBG	7
BP	GO:0022603	regulation of anatomical structure morphogenesis	11/233	355/8318	0.409604	0.683895	0.654844	ACTN4/ARHGAP44/DAB2IP/FLNA/FOXJ2/GDNF/KIT/MARK2/PTK2B/RECK/STAT3	11
BP	GO:0048514	blood vessel morphogenesis	8/233	252/8318	0.41024	0.683895	0.654844	DAB2IP/FOXJ2/ITGB1/PTK2B/RECK/STAT3/VEGFA/YAP1	8
BP	GO:0050684	regulation of mRNA processing	2/233	50/8318	0.410719	0.683895	0.654844	KHDRBS1/SUPT6H	2
BP	GO:0051053	negative regulation of DNA metabolic process	2/233	50/8318	0.410719	0.683895	0.654844	NAT10/UBQLN4	2
BP	GO:0072009	nephron epithelium development	2/233	50/8318	0.410719	0.683895	0.654844	GDNF/YAP1	2
BP	GO:0019216	regulation of lipid metabolic process	5/233	150/8318	0.411366	0.683895	0.654844	ABCA3/BBS4/DAB2IP/DKKL1/PTK2B	5
BP	GO:0042330	taxis	7/233	219/8318	0.415817	0.683895	0.654844	C5AR2/DPYSL2/GDNF/KIT/LSP1/PTK2B/TPBG	7
BP	GO:0006486	protein glycosylation	4/233	117/8318	0.415913	0.683895	0.654844	B4GALT3/LARGE2/RFT1/ST3GAL3	4
BP	GO:0009416	response to light stimulus	4/233	117/8318	0.415913	0.683895	0.654844	CTNS/ITGB1/MEIS2/YY1	4
BP	GO:0043413	macromolecule glycosylation	4/233	117/8318	0.415913	0.683895	0.654844	B4GALT3/LARGE2/RFT1/ST3GAL3	4
BP	GO:0051726	regulation of cell cycle	11/233	357/8318	0.416869	0.683895	0.654844	BBS4/DAB2IP/DOT1L/INCENP/ITGB1/MEIS2/NAT10/NUMA1/RPRD1B/STAT3/TFDP2	11
BP	GO:0032535	regulation of cellular component size	5/233	151/8318	0.416938	0.683895	0.654844	BBS4/DPYSL2/LRRC8E/P2RX7/PTK2B	5
BP	GO:0001676	long-chain fatty acid metabolic process	1/233	19/8318	0.41749	0.683895	0.654844	ACOT7	1
BP	GO:0002753	cytoplasmic pattern recognition receptor signaling pathway	1/233	19/8318	0.41749	0.683895	0.654844	ALPK1	1
BP	GO:0002762	negative regulation of myeloid leukocyte differentiation	1/233	19/8318	0.41749	0.683895	0.654844	ZFPM1	1
BP	GO:0003209	cardiac atrium morphogenesis	1/233	19/8318	0.41749	0.683895	0.654844	ZFPM1	1
BP	GO:0006360	transcription by RNA polymerase I	1/233	19/8318	0.41749	0.683895	0.654844	FLNA	1
BP	GO:0006692	prostanoid metabolic process	1/233	19/8318	0.41749	0.683895	0.654844	PTGES	1
BP	GO:0006693	prostaglandin metabolic process	1/233	19/8318	0.41749	0.683895	0.654844	PTGES	1
BP	GO:0006900	vesicle budding from membrane	1/233	19/8318	0.41749	0.683895	0.654844	P2RX7	1
BP	GO:0014015	positive regulation of gliogenesis	1/233	19/8318	0.41749	0.683895	0.654844	BIN1	1
BP	GO:0019748	secondary metabolic process	1/233	19/8318	0.41749	0.683895	0.654844	CTNS	1
BP	GO:0019935	cyclic-nucleotide-mediated signaling	1/233	19/8318	0.41749	0.683895	0.654844	PTK2B	1
BP	GO:0030970	retrograde protein transport, ER to cytosol	1/233	19/8318	0.41749	0.683895	0.654844	SYVN1	1
BP	GO:0042073	intraciliary transport	1/233	19/8318	0.41749	0.683895	0.654844	TUB	1
BP	GO:0042551	neuron maturation	1/233	19/8318	0.41749	0.683895	0.654844	LGI4	1
BP	GO:0043620	regulation of DNA-templated transcription in response to stress	1/233	19/8318	0.41749	0.683895	0.654844	TMBIM6	1
BP	GO:0045576	mast cell activation	1/233	19/8318	0.41749	0.683895	0.654844	KIT	1
BP	GO:0046622	positive regulation of organ growth	1/233	19/8318	0.41749	0.683895	0.654844	YAP1	1
BP	GO:0046635	positive regulation of alpha-beta T cell activation	1/233	19/8318	0.41749	0.683895	0.654844	CBFB	1
BP	GO:0046850	regulation of bone remodeling	1/233	19/8318	0.41749	0.683895	0.654844	P2RX7	1
BP	GO:0046856	phosphatidylinositol dephosphorylation	1/233	19/8318	0.41749	0.683895	0.654844	SYNJ1	1
BP	GO:0048066	developmental pigmentation	1/233	19/8318	0.41749	0.683895	0.654844	KIT	1
BP	GO:0051591	response to cAMP	1/233	19/8318	0.41749	0.683895	0.654844	ITPR2	1
BP	GO:0052372	modulation by symbiont of entry into host	1/233	19/8318	0.41749	0.683895	0.654844	EXOC7	1
BP	GO:0060038	cardiac muscle cell proliferation	1/233	19/8318	0.41749	0.683895	0.654844	YAP1	1
BP	GO:0060420	regulation of heart growth	1/233	19/8318	0.41749	0.683895	0.654844	YAP1	1
BP	GO:0071539	protein localization to centrosome	1/233	19/8318	0.41749	0.683895	0.654844	BBS4	1
BP	GO:0090199	regulation of release of cytochrome c from mitochondria	1/233	19/8318	0.41749	0.683895	0.654844	GHITM	1
BP	GO:0099024	plasma membrane invagination	1/233	19/8318	0.41749	0.683895	0.654844	AIF1	1
BP	GO:1903513	endoplasmic reticulum to cytosol transport	1/233	19/8318	0.41749	0.683895	0.654844	SYVN1	1
BP	GO:0002520	immune system development	13/233	427/8318	0.419261	0.683895	0.654844	CBFB/EFNA2/EML1/IRF4/ITFG2/KIT/MEIS2/PTK2B/STAT3/SUPT6H/TBX21/YY1/ZFPM1	13
BP	GO:0007160	cell-matrix adhesion	3/233	84/8318	0.41971	0.683895	0.654844	ITGB1/PTK2B/SNED1	3
BP	GO:0009060	aerobic respiration	3/233	84/8318	0.41971	0.683895	0.654844	LOC102183616/NDUFB6/NDUFB9	3
BP	GO:0017038	protein import	3/233	84/8318	0.41971	0.683895	0.654844	FLNA/PRKD1/ZPR1	3
BP	GO:0031348	negative regulation of defense response	3/233	84/8318	0.41971	0.683895	0.654844	LOC102190983/MAPKBP1/PCBP2	3
BP	GO:0031503	protein-containing complex localization	3/233	84/8318	0.41971	0.683895	0.654844	ARHGAP44/SUPT6H/TUB	3
BP	GO:0045055	regulated exocytosis	3/233	84/8318	0.41971	0.683895	0.654844	KIT/P2RX7/VAMP3	3
BP	GO:0048588	developmental cell growth	3/233	84/8318	0.41971	0.683895	0.654844	ADRA1A/DPYSL2/ITGB1	3
BP	GO:0051403	stress-activated MAPK cascade	3/233	84/8318	0.41971	0.683895	0.654844	DAB2IP/MAPK8IP1/PTK2B	3
BP	GO:0072522	purine-containing compound biosynthetic process	3/233	84/8318	0.41971	0.683895	0.654844	ACOT7/ADCY3/ELOVL1	3
BP	GO:0002688	regulation of leukocyte chemotaxis	2/233	51/8318	0.420505	0.683895	0.654844	C5AR2/PTK2B	2
BP	GO:0043467	regulation of generation of precursor metabolites and energy	2/233	51/8318	0.420505	0.683895	0.654844	P2RX7/STAT3	2
BP	GO:0051147	regulation of muscle cell differentiation	2/233	51/8318	0.420505	0.683895	0.654844	KIT/SUPT6H	2
BP	GO:1903364	positive regulation of cellular protein catabolic process	2/233	51/8318	0.420505	0.683895	0.654844	DAB2IP/PTK2B	2
BP	GO:0000375	RNA splicing, via transesterification reactions	4/233	118/8318	0.422239	0.685644	0.656518	CELF2/DHX38/KHDRBS1/PPIL1	4
BP	GO:0000377	RNA splicing, via transesterification reactions with bulged adenosine as nucleophile	4/233	118/8318	0.422239	0.685644	0.656518	CELF2/DHX38/KHDRBS1/PPIL1	4
BP	GO:0000398	mRNA splicing, via spliceosome	4/233	118/8318	0.422239	0.685644	0.656518	CELF2/DHX38/KHDRBS1/PPIL1	4
BP	GO:0000278	mitotic cell cycle	10/233	324/8318	0.422815	0.686223	0.657072	BBS4/EML1/FLNA/INCENP/ITGB1/KIF2A/MEIS2/NCAPD3/NUMA1/ZPR1	10
BP	GO:0060322	head development	9/233	290/8318	0.425129	0.688905	0.659641	BBS4/CTNS/DAB2IP/DPYSL2/EML1/ITGB1/NDE1/PITX3/SRGAP2	9
BP	GO:0043085	positive regulation of catalytic activity	13/233	429/8318	0.425933	0.688905	0.659641	ADAP2/ADRA1A/AFDN/ARHGAP44/ARHGEF19/DAB2IP/DENND1A/GDNF/GIT2/IFT57/PTK2B/SRGAP2/TBC1D2B	13
BP	GO:0002699	positive regulation of immune effector process	3/233	85/8318	0.427209	0.688905	0.659641	KIT/P2RX7/TBX21	3
BP	GO:0050920	regulation of chemotaxis	3/233	85/8318	0.427209	0.688905	0.659641	C5AR2/PTK2B/TPBG	3
BP	GO:0070374	positive regulation of ERK1 and ERK2 cascade	3/233	85/8318	0.427209	0.688905	0.659641	C5AR2/PTK2B/TPBG	3
BP	GO:0032989	cellular component morphogenesis	8/233	256/8318	0.427424	0.688905	0.659641	ARHGAP44/DAB2IP/DPYSL2/GDNF/ITGB1/MARK2/SRGAP2/TPBG	8
BP	GO:0006470	protein dephosphorylation	2/233	52/8318	0.430207	0.688905	0.659641	IKBKB/RPRD1B	2
BP	GO:0007043	cell-cell junction assembly	2/233	52/8318	0.430207	0.688905	0.659641	AFDN/IKBKB	2
BP	GO:0009612	response to mechanical stimulus	2/233	52/8318	0.430207	0.688905	0.659641	KIT/P2RX7	2
BP	GO:0030216	keratinocyte differentiation	2/233	52/8318	0.430207	0.688905	0.659641	NUMA1/YAP1	2
BP	GO:0065004	protein-DNA complex assembly	2/233	52/8318	0.430207	0.688905	0.659641	LOC102178051/SHPRH	2
BP	GO:0051052	regulation of DNA metabolic process	5/233	154/8318	0.433599	0.688905	0.659641	NAT10/SPIDR/SUPT6H/TBX21/UBQLN4	5
BP	GO:0002704	negative regulation of leukocyte mediated immunity	1/233	20/8318	0.433844	0.688905	0.659641	TBX21	1
BP	GO:0002823	negative regulation of adaptive immune response based on somatic recombination of immune receptors built from immunoglobulin superfamily domains	1/233	20/8318	0.433844	0.688905	0.659641	TBX21	1
BP	GO:0006809	nitric oxide biosynthetic process	1/233	20/8318	0.433844	0.688905	0.659641	PTK2B	1
BP	GO:0006940	regulation of smooth muscle contraction	1/233	20/8318	0.433844	0.688905	0.659641	ADRA1A	1
BP	GO:0007566	embryo implantation	1/233	20/8318	0.433844	0.688905	0.659641	RECK	1
BP	GO:0009395	phospholipid catabolic process	1/233	20/8318	0.433844	0.688905	0.659641	PLCG1	1
BP	GO:0010719	negative regulation of epithelial to mesenchymal transition	1/233	20/8318	0.433844	0.688905	0.659641	DAB2IP	1
BP	GO:0010761	fibroblast migration	1/233	20/8318	0.433844	0.688905	0.659641	TNS1	1
BP	GO:0010823	negative regulation of mitochondrion organization	1/233	20/8318	0.433844	0.688905	0.659641	GHITM	1
BP	GO:0030239	myofibril assembly	1/233	20/8318	0.433844	0.688905	0.659641	ITGB1	1
BP	GO:0030866	cortical actin cytoskeleton organization	1/233	20/8318	0.433844	0.688905	0.659641	IKBKB	1
BP	GO:0032371	regulation of sterol transport	1/233	20/8318	0.433844	0.688905	0.659641	ABCA3	1
BP	GO:0032374	regulation of cholesterol transport	1/233	20/8318	0.433844	0.688905	0.659641	ABCA3	1
BP	GO:0032613	interleukin-10 production	1/233	20/8318	0.433844	0.688905	0.659641	IRF4	1
BP	GO:0032653	regulation of interleukin-10 production	1/233	20/8318	0.433844	0.688905	0.659641	IRF4	1
BP	GO:0032731	positive regulation of interleukin-1 beta production	1/233	20/8318	0.433844	0.688905	0.659641	P2RX7	1
BP	GO:0034205	amyloid-beta formation	1/233	20/8318	0.433844	0.688905	0.659641	BIN1	1
BP	GO:0035924	cellular response to vascular endothelial growth factor stimulus	1/233	20/8318	0.433844	0.688905	0.659641	DAB2IP	1
BP	GO:0043407	negative regulation of MAP kinase activity	1/233	20/8318	0.433844	0.688905	0.659641	DAB2IP	1
BP	GO:0044091	membrane biogenesis	1/233	20/8318	0.433844	0.688905	0.659641	PACSIN2	1
BP	GO:0045646	regulation of erythrocyte differentiation	1/233	20/8318	0.433844	0.688905	0.659641	ZFPM1	1
BP	GO:0048873	homeostasis of number of cells within a tissue	1/233	20/8318	0.433844	0.688905	0.659641	P2RX7	1
BP	GO:0051926	negative regulation of calcium ion transport	1/233	20/8318	0.433844	0.688905	0.659641	TMBIM6	1
BP	GO:0060441	epithelial tube branching involved in lung morphogenesis	1/233	20/8318	0.433844	0.688905	0.659641	YAP1	1
BP	GO:0071622	regulation of granulocyte chemotaxis	1/233	20/8318	0.433844	0.688905	0.659641	C5AR2	1
BP	GO:0072091	regulation of stem cell proliferation	1/233	20/8318	0.433844	0.688905	0.659641	YAP1	1
BP	GO:0072595	maintenance of protein localization in organelle	1/233	20/8318	0.433844	0.688905	0.659641	BBS4	1
BP	GO:0097035	regulation of membrane lipid distribution	1/233	20/8318	0.433844	0.688905	0.659641	P2RX7	1
BP	GO:1902373	negative regulation of mRNA catabolic process	1/233	20/8318	0.433844	0.688905	0.659641	GDNF	1
BP	GO:0009260	ribonucleotide biosynthetic process	3/233	86/8318	0.434673	0.688905	0.659641	ACOT7/ADCY3/ELOVL1	3
BP	GO:0030522	intracellular receptor signaling pathway	3/233	86/8318	0.434673	0.688905	0.659641	ACTN4/ALPK1/YAP1	3
BP	GO:0030595	leukocyte chemotaxis	3/233	86/8318	0.434673	0.688905	0.659641	C5AR2/KIT/PTK2B	3
BP	GO:0043393	regulation of protein binding	3/233	86/8318	0.434673	0.688905	0.659641	TCF7L2/TMBIM6/ZFPM1	3
BP	GO:1903050	regulation of proteolysis involved in cellular protein catabolic process	3/233	86/8318	0.434673	0.688905	0.659641	DAB2IP/PTK2B/UBQLN4	3
BP	GO:0062012	regulation of small molecule metabolic process	4/233	120/8318	0.434842	0.688905	0.659641	DKKL1/P2RX7/PTK2B/STAT3	4
BP	GO:0051129	negative regulation of cellular component organization	8/233	258/8318	0.436003	0.690393	0.661065	BBS4/CLEC16A/GHITM/IKBKB/NAT10/PMEPA1/UBQLN4/YAP1	8
BP	GO:0001819	positive regulation of cytokine production	6/233	189/8318	0.436772	0.690559	0.661225	IRF4/KIT/LOC102190983/P2RX7/TLR5/ZFPM1	6
BP	GO:0009100	glycoprotein metabolic process	6/233	189/8318	0.436772	0.690559	0.661225	B4GALT3/CHST11/LARGE2/RFT1/ST3GAL3/TCF7L2	6
BP	GO:0032870	cellular response to hormone stimulus	6/233	189/8318	0.436772	0.690559	0.661225	BBS4/KIT/NR3C1/SLC2A4/STAT3/YAP1	6
BP	GO:0009628	response to abiotic stimulus	11/233	363/8318	0.438666	0.692577	0.663156	CTNS/ITGB1/ITPR2/KIT/LRRC8E/MEIS2/P2RX7/SPIDR/TMBIM6/YAP1/YY1	11
BP	GO:0010811	positive regulation of cell-substrate adhesion	2/233	53/8318	0.439823	0.692577	0.663156	FLNA/PTK2B	2
BP	GO:0035051	cardiocyte differentiation	2/233	53/8318	0.439823	0.692577	0.663156	ADRA1A/ITGB1	2
BP	GO:0044272	sulfur compound biosynthetic process	2/233	53/8318	0.439823	0.692577	0.663156	CHST11/ELOVL1	2
BP	GO:0046165	alcohol biosynthetic process	2/233	53/8318	0.439823	0.692577	0.663156	MVD/PTK2B	2
BP	GO:0050657	nucleic acid transport	2/233	53/8318	0.439823	0.692577	0.663156	KHDRBS1/SUPT6H	2
BP	GO:0050658	RNA transport	2/233	53/8318	0.439823	0.692577	0.663156	KHDRBS1/SUPT6H	2
BP	GO:0051236	establishment of RNA localization	2/233	53/8318	0.439823	0.692577	0.663156	KHDRBS1/SUPT6H	2
BP	GO:0008285	negative regulation of cell population proliferation	9/233	294/8318	0.44125	0.6935	0.66404	DAB2IP/IFT57/MFN2/NDRG2/PTGES/PTH1R/PTK2B/STAT3/TPBG	9
BP	GO:0044092	negative regulation of molecular function	10/233	329/8318	0.441891	0.6935	0.66404	BBS4/BIN1/DAB2IP/FLNA/IKBKB/LRRC14/RECK/TCF7L2/TMBIM6/ZFPM1	10
BP	GO:0010810	regulation of cell-substrate adhesion	3/233	87/8318	0.442102	0.6935	0.66404	ACTN4/FLNA/PTK2B	3
BP	GO:1901888	regulation of cell junction assembly	3/233	87/8318	0.442102	0.6935	0.66404	IKBKB/TPBG/VSTM5	3
BP	GO:0001568	blood vessel development	9/233	295/8318	0.445274	0.6935	0.66404	DAB2IP/FOXJ2/ITGB1/PTK2B/RECK/STAT3/TCF7L2/VEGFA/YAP1	9
BP	GO:0070085	glycosylation	4/233	122/8318	0.44737	0.6935	0.66404	B4GALT3/LARGE2/RFT1/ST3GAL3	4
BP	GO:0071214	cellular response to abiotic stimulus	4/233	122/8318	0.44737	0.6935	0.66404	LRRC8E/SPIDR/YAP1/YY1	4
BP	GO:0104004	cellular response to environmental stimulus	4/233	122/8318	0.44737	0.6935	0.66404	LRRC8E/SPIDR/YAP1/YY1	4
BP	GO:1901699	cellular response to nitrogen compound	7/233	226/8318	0.448056	0.6935	0.66404	ACHE/FLNA/ITPR2/P2RX7/SLC2A4/SPIDR/STAT3	7
BP	GO:0000165	MAPK cascade	8/233	261/8318	0.448844	0.6935	0.66404	ADRA1A/C5AR2/DAB2IP/MAPK8IP1/NDRG2/P2RX7/PTK2B/TPBG	8
BP	GO:0097190	apoptotic signaling pathway	8/233	261/8318	0.448844	0.6935	0.66404	DAB2IP/GDNF/GHITM/MAPK8IP1/P2RX7/SYVN1/TMBIM6/YAP1	8
BP	GO:0030218	erythrocyte differentiation	2/233	54/8318	0.44935	0.6935	0.66404	KIT/ZFPM1	2
BP	GO:0000209	protein polyubiquitination	3/233	88/8318	0.449493	0.6935	0.66404	ANAPC7/CBFB/SYVN1	3
BP	GO:0046390	ribose phosphate biosynthetic process	3/233	88/8318	0.449493	0.6935	0.66404	ACOT7/ADCY3/ELOVL1	3
BP	GO:0043066	negative regulation of apoptotic process	11/233	366/8318	0.449551	0.6935	0.66404	CHST11/FLNA/GDNF/GHITM/MAPK8IP1/PTK2B/SYVN1/TMBIM6/TNFRSF18/YAP1/ZPR1	11
BP	GO:0001755	neural crest cell migration	1/233	21/8318	0.449741	0.6935	0.66404	GDNF	1
BP	GO:0002720	positive regulation of cytokine production involved in immune response	1/233	21/8318	0.449741	0.6935	0.66404	KIT	1
BP	GO:0003230	cardiac atrium development	1/233	21/8318	0.449741	0.6935	0.66404	ZFPM1	1
BP	GO:0003401	axis elongation	1/233	21/8318	0.449741	0.6935	0.66404	YAP1	1
BP	GO:0007585	respiratory gaseous exchange by respiratory system	1/233	21/8318	0.449741	0.6935	0.66404	CHST11	1
BP	GO:0017156	calcium-ion regulated exocytosis	1/233	21/8318	0.449741	0.6935	0.66404	VAMP3	1
BP	GO:0031529	ruffle organization	1/233	21/8318	0.449741	0.6935	0.66404	AIF1	1
BP	GO:0032784	regulation of DNA-templated transcription, elongation	1/233	21/8318	0.449741	0.6935	0.66404	SUPT6H	1
BP	GO:0033047	regulation of mitotic sister chromatid segregation	1/233	21/8318	0.449741	0.6935	0.66404	NUMA1	1
BP	GO:0035987	endodermal cell differentiation	1/233	21/8318	0.449741	0.6935	0.66404	ITGA7	1
BP	GO:0043489	RNA stabilization	1/233	21/8318	0.449741	0.6935	0.66404	GDNF	1
BP	GO:0043647	inositol phosphate metabolic process	1/233	21/8318	0.449741	0.6935	0.66404	PTK2B	1
BP	GO:0045911	positive regulation of DNA recombination	1/233	21/8318	0.449741	0.6935	0.66404	TBX21	1
BP	GO:0048661	positive regulation of smooth muscle cell proliferation	1/233	21/8318	0.449741	0.6935	0.66404	FOXJ2	1
BP	GO:0055002	striated muscle cell development	1/233	21/8318	0.449741	0.6935	0.66404	ITGB1	1
BP	GO:0060338	regulation of type I interferon-mediated signaling pathway	1/233	21/8318	0.449741	0.6935	0.66404	LOC102190983	1
BP	GO:0061097	regulation of protein tyrosine kinase activity	1/233	21/8318	0.449741	0.6935	0.66404	ADRA1A	1
BP	GO:0097720	calcineurin-mediated signaling	1/233	21/8318	0.449741	0.6935	0.66404	PPP3CB	1
BP	GO:0106027	neuron projection organization	1/233	21/8318	0.449741	0.6935	0.66404	ARHGAP44	1
BP	GO:1900744	regulation of p38MAPK cascade	1/233	21/8318	0.449741	0.6935	0.66404	DAB2IP	1
BP	GO:1901016	regulation of potassium ion transmembrane transporter activity	1/233	21/8318	0.449741	0.6935	0.66404	ITGB1	1
BP	GO:1904036	negative regulation of epithelial cell apoptotic process	1/233	21/8318	0.449741	0.6935	0.66404	YAP1	1
BP	GO:1904705	regulation of vascular associated smooth muscle cell proliferation	1/233	21/8318	0.449741	0.6935	0.66404	FOXJ2	1
BP	GO:1905517	macrophage migration	1/233	21/8318	0.449741	0.6935	0.66404	PTK2B	1
BP	GO:1990874	vascular associated smooth muscle cell proliferation	1/233	21/8318	0.449741	0.6935	0.66404	FOXJ2	1
BP	GO:2000401	regulation of lymphocyte migration	1/233	21/8318	0.449741	0.6935	0.66404	PTK2B	1
BP	GO:2000781	positive regulation of double-strand break repair	1/233	21/8318	0.449741	0.6935	0.66404	SPIDR	1
BP	GO:0007186	G protein-coupled receptor signaling pathway	6/233	192/8318	0.451741	0.695552	0.666005	ADRA1A/FLNA/GNA15/PTH1R/PTK2B/TUB	6
BP	GO:0048667	cell morphogenesis involved in neuron differentiation	6/233	192/8318	0.451741	0.695552	0.666005	ARHGAP44/DPYSL2/GDNF/ITGB1/MARK2/TPBG	6
BP	GO:0051223	regulation of protein transport	6/233	192/8318	0.451741	0.695552	0.666005	ARHGAP44/FLNA/P2RX7/PRKD1/TCF7L2/ZPR1	6
BP	GO:0048534	hematopoietic or lymphoid organ development	12/233	402/8318	0.452934	0.697044	0.667434	CBFB/EFNA2/EML1/IRF4/ITFG2/KIT/MEIS2/PTK2B/STAT3/TBX21/YY1/ZFPM1	12
BP	GO:0016331	morphogenesis of embryonic epithelium	3/233	89/8318	0.456845	0.69936	0.669651	BBS4/GDNF/IFT57	3
BP	GO:0030258	lipid modification	3/233	89/8318	0.456845	0.69936	0.669651	ETFDH/HAO2/SYNJ1	3
BP	GO:0031098	stress-activated protein kinase signaling cascade	3/233	89/8318	0.456845	0.69936	0.669651	DAB2IP/MAPK8IP1/PTK2B	3
BP	GO:0006281	DNA repair	7/233	228/8318	0.457217	0.69936	0.669651	APEX1/DOT1L/FAAP24/SPIDR/TDP1/UBQLN4/YY1	7
BP	GO:0002244	hematopoietic progenitor cell differentiation	2/233	55/8318	0.458785	0.69936	0.669651	EML1/KIT	2
BP	GO:0006997	nucleus organization	2/233	55/8318	0.458785	0.69936	0.669651	BIN1/ZPR1	2
BP	GO:0030278	regulation of ossification	2/233	55/8318	0.458785	0.69936	0.669651	P2RX7/PTK2B	2
BP	GO:0031109	microtubule polymerization or depolymerization	2/233	55/8318	0.458785	0.69936	0.669651	NDE1/NUMA1	2
BP	GO:0031333	negative regulation of protein-containing complex assembly	2/233	55/8318	0.458785	0.69936	0.669651	BBS4/PMEPA1	2
BP	GO:0032635	interleukin-6 production	2/233	55/8318	0.458785	0.69936	0.669651	C5AR2/P2RX7	2
BP	GO:0032675	regulation of interleukin-6 production	2/233	55/8318	0.458785	0.69936	0.669651	C5AR2/P2RX7	2
BP	GO:0051017	actin filament bundle assembly	2/233	55/8318	0.458785	0.69936	0.669651	AIF1/BBS4	2
BP	GO:0090090	negative regulation of canonical Wnt signaling pathway	2/233	55/8318	0.458785	0.69936	0.669651	DAB2IP/TCF7L2	2
BP	GO:0051258	protein polymerization	4/233	124/8318	0.459811	0.69936	0.669651	BBS4/NDE1/NUMA1/PTK2B	4
BP	GO:0060271	cilium assembly	4/233	124/8318	0.459811	0.69936	0.669651	BBS4/FLNA/IFT57/YAP1	4
BP	GO:1901137	carbohydrate derivative biosynthetic process	9/233	299/8318	0.461332	0.69936	0.669651	ACOT7/ADCY3/B4GALT3/CHST11/ELOVL1/LARGE2/RFT1/ST3GAL3/TCF7L2	9
BP	GO:0000819	sister chromatid segregation	3/233	90/8318	0.464156	0.69936	0.669651	INCENP/NCAPD3/NUMA1	3
BP	GO:0010001	glial cell differentiation	3/233	90/8318	0.464156	0.69936	0.669651	BIN1/LGI4/STAT3	3
BP	GO:0052548	regulation of endopeptidase activity	3/233	90/8318	0.464156	0.69936	0.669651	BIN1/IFT57/RECK	3
BP	GO:0003179	heart valve morphogenesis	1/233	22/8318	0.465194	0.69936	0.669651	ZFPM1	1
BP	GO:0003300	cardiac muscle hypertrophy	1/233	22/8318	0.465194	0.69936	0.669651	ADRA1A	1
BP	GO:0006509	membrane protein ectodomain proteolysis	1/233	22/8318	0.465194	0.69936	0.669651	P2RX7	1
BP	GO:0007193	adenylate cyclase-inhibiting G protein-coupled receptor signaling pathway	1/233	22/8318	0.465194	0.69936	0.669651	FLNA	1
BP	GO:0008333	endosome to lysosome transport	1/233	22/8318	0.465194	0.69936	0.669651	BIN1	1
BP	GO:0010092	specification of animal organ identity	1/233	22/8318	0.465194	0.69936	0.669651	GDNF	1
BP	GO:0010324	membrane invagination	1/233	22/8318	0.465194	0.69936	0.669651	AIF1	1
BP	GO:0010596	negative regulation of endothelial cell migration	1/233	22/8318	0.465194	0.69936	0.669651	DAB2IP	1
BP	GO:0010718	positive regulation of epithelial to mesenchymal transition	1/233	22/8318	0.465194	0.69936	0.669651	TCF7L2	1
BP	GO:0010812	negative regulation of cell-substrate adhesion	1/233	22/8318	0.465194	0.69936	0.669651	ACTN4	1
BP	GO:0030865	cortical cytoskeleton organization	1/233	22/8318	0.465194	0.69936	0.669651	IKBKB	1
BP	GO:0031343	positive regulation of cell killing	1/233	22/8318	0.465194	0.69936	0.669651	P2RX7	1
BP	GO:0032024	positive regulation of insulin secretion	1/233	22/8318	0.465194	0.69936	0.669651	TCF7L2	1
BP	GO:0032210	regulation of telomere maintenance via telomerase	1/233	22/8318	0.465194	0.69936	0.669651	NAT10	1
BP	GO:0035136	forelimb morphogenesis	1/233	22/8318	0.465194	0.69936	0.669651	RECK	1
BP	GO:0042531	positive regulation of tyrosine phosphorylation of STAT protein	1/233	22/8318	0.465194	0.69936	0.669651	KIT	1
BP	GO:0043090	amino acid import	1/233	22/8318	0.465194	0.69936	0.669651	ITGB1	1
BP	GO:0043299	leukocyte degranulation	1/233	22/8318	0.465194	0.69936	0.669651	KIT	1
BP	GO:0045913	positive regulation of carbohydrate metabolic process	1/233	22/8318	0.465194	0.69936	0.669651	P2RX7	1
BP	GO:0046209	nitric oxide metabolic process	1/233	22/8318	0.465194	0.69936	0.669651	PTK2B	1
BP	GO:0050435	amyloid-beta metabolic process	1/233	22/8318	0.465194	0.69936	0.669651	BIN1	1
BP	GO:0051149	positive regulation of muscle cell differentiation	1/233	22/8318	0.465194	0.69936	0.669651	KIT	1
BP	GO:0051899	membrane depolarization	1/233	22/8318	0.465194	0.69936	0.669651	P2RX7	1
BP	GO:0060337	type I interferon signaling pathway	1/233	22/8318	0.465194	0.69936	0.669651	LOC102190983	1
BP	GO:0071357	cellular response to type I interferon	1/233	22/8318	0.465194	0.69936	0.669651	LOC102190983	1
BP	GO:0099072	regulation of postsynaptic membrane neurotransmitter receptor levels	1/233	22/8318	0.465194	0.69936	0.669651	ARHGAP44	1
BP	GO:1901657	glycosyl compound metabolic process	1/233	22/8318	0.465194	0.69936	0.669651	PNP	1
BP	GO:1901998	toxin transport	1/233	22/8318	0.465194	0.69936	0.669651	ATP6V0A1	1
BP	GO:2001057	reactive nitrogen species metabolic process	1/233	22/8318	0.465194	0.69936	0.669651	PTK2B	1
BP	GO:0051259	protein complex oligomerization	4/233	125/8318	0.465997	0.700229	0.670484	ABCA3/HSD17B8/TMEM120B/VSTM5	4
BP	GO:0048285	organelle fission	6/233	195/8318	0.466623	0.700833	0.671062	FLNA/FOXJ2/INCENP/KIF2A/NCAPD3/NUMA1	6
BP	GO:0007286	spermatid development	2/233	56/8318	0.468127	0.70174	0.671931	BBS4/KIT	2
BP	GO:0019722	calcium-mediated signaling	2/233	56/8318	0.468127	0.70174	0.671931	PPP3CB/PTK2B	2
BP	GO:0042552	myelination	2/233	56/8318	0.468127	0.70174	0.671931	LGI4/ZPR1	2
BP	GO:0061572	actin filament bundle organization	2/233	56/8318	0.468127	0.70174	0.671931	AIF1/BBS4	2
BP	GO:0033993	response to lipid	7/233	231/8318	0.4709	0.705559	0.675587	ACSBG1/DAB2IP/MGST1/NR3C1/P2RX7/PTK2B/YAP1	7
BP	GO:0043542	endothelial cell migration	3/233	91/8318	0.471423	0.705665	0.675689	DAB2IP/ITGB1/PTK2B	3
BP	GO:1903532	positive regulation of secretion by cell	3/233	91/8318	0.471423	0.705665	0.675689	P2RX7/PTGES/TCF7L2	3
BP	GO:0008202	steroid metabolic process	4/233	126/8318	0.472158	0.706426	0.676417	DKKL1/FDFT1/HSD17B8/MVD	4
BP	GO:0060548	negative regulation of cell death	12/233	409/8318	0.477142	0.706624	0.676607	CHST11/FLNA/GDNF/GHITM/KIT/MAPK8IP1/PTK2B/SYVN1/TMBIM6/TNFRSF18/YAP1/ZPR1	12
BP	GO:0001843	neural tube closure	2/233	57/8318	0.477372	0.706624	0.676607	BBS4/IFT57	2
BP	GO:0016125	sterol metabolic process	2/233	57/8318	0.477372	0.706624	0.676607	FDFT1/MVD	2
BP	GO:0045727	positive regulation of translation	2/233	57/8318	0.477372	0.706624	0.676607	KHDRBS1/NAT10	2
BP	GO:0050792	regulation of viral process	2/233	57/8318	0.477372	0.706624	0.676607	HEXIM1/LOC102190983	2
BP	GO:0002443	leukocyte mediated immunity	4/233	127/8318	0.478292	0.706624	0.676607	KIT/P2RX7/SUPT6H/TBX21	4
BP	GO:0060070	canonical Wnt signaling pathway	4/233	127/8318	0.478292	0.706624	0.676607	DAB2IP/RECK/TCF7L2/YAP1	4
BP	GO:0051962	positive regulation of nervous system development	3/233	92/8318	0.478646	0.706624	0.676607	BIN1/TPBG/VSTM5	3
BP	GO:0002820	negative regulation of adaptive immune response	1/233	23/8318	0.480215	0.706624	0.676607	TBX21	1
BP	GO:0006406	mRNA export from nucleus	1/233	23/8318	0.480215	0.706624	0.676607	SUPT6H	1
BP	GO:0030501	positive regulation of bone mineralization	1/233	23/8318	0.480215	0.706624	0.676607	P2RX7	1
BP	GO:0031113	regulation of microtubule polymerization	1/233	23/8318	0.480215	0.706624	0.676607	NUMA1	1
BP	GO:0031122	cytoplasmic microtubule organization	1/233	23/8318	0.480215	0.706624	0.676607	NUMA1	1
BP	GO:0031128	developmental induction	1/233	23/8318	0.480215	0.706624	0.676607	GDNF	1
BP	GO:0034103	regulation of tissue remodeling	1/233	23/8318	0.480215	0.706624	0.676607	P2RX7	1
BP	GO:0034198	cellular response to amino acid starvation	1/233	23/8318	0.480215	0.706624	0.676607	ITFG2	1
BP	GO:0034340	response to type I interferon	1/233	23/8318	0.480215	0.706624	0.676607	LOC102190983	1
BP	GO:0034394	protein localization to cell surface	1/233	23/8318	0.480215	0.706624	0.676607	FLNA	1
BP	GO:0035019	somatic stem cell population maintenance	1/233	23/8318	0.480215	0.706624	0.676607	YAP1	1
BP	GO:0038034	signal transduction in absence of ligand	1/233	23/8318	0.480215	0.706624	0.676607	GDNF	1
BP	GO:0038066	p38MAPK cascade	1/233	23/8318	0.480215	0.706624	0.676607	DAB2IP	1
BP	GO:0044458	motile cilium assembly	1/233	23/8318	0.480215	0.706624	0.676607	IFT57	1
BP	GO:0045069	regulation of viral genome replication	1/233	23/8318	0.480215	0.706624	0.676607	LOC102190983	1
BP	GO:0045685	regulation of glial cell differentiation	1/233	23/8318	0.480215	0.706624	0.676607	BIN1	1
BP	GO:0050829	defense response to Gram-negative bacterium	1/233	23/8318	0.480215	0.706624	0.676607	PRKD1	1
BP	GO:0051055	negative regulation of lipid biosynthetic process	1/233	23/8318	0.480215	0.706624	0.676607	DKKL1	1
BP	GO:0060612	adipose tissue development	1/233	23/8318	0.480215	0.706624	0.676607	BBS4	1
BP	GO:0070228	regulation of lymphocyte apoptotic process	1/233	23/8318	0.480215	0.706624	0.676607	P2RX7	1
BP	GO:0071427	mRNA-containing ribonucleoprotein complex export from nucleus	1/233	23/8318	0.480215	0.706624	0.676607	SUPT6H	1
BP	GO:0072210	metanephric nephron development	1/233	23/8318	0.480215	0.706624	0.676607	GDNF	1
BP	GO:0097192	extrinsic apoptotic signaling pathway in absence of ligand	1/233	23/8318	0.480215	0.706624	0.676607	GDNF	1
BP	GO:0099175	regulation of postsynapse organization	1/233	23/8318	0.480215	0.706624	0.676607	ARHGAP44	1
BP	GO:1903350	response to dopamine	1/233	23/8318	0.480215	0.706624	0.676607	FLNA	1
BP	GO:1903351	cellular response to dopamine	1/233	23/8318	0.480215	0.706624	0.676607	FLNA	1
BP	GO:1990928	response to amino acid starvation	1/233	23/8318	0.480215	0.706624	0.676607	ITFG2	1
BP	GO:0048878	chemical homeostasis	12/233	410/8318	0.480588	0.70684	0.676814	ABCA3/ELOVL1/F2RL3/GNA15/LOC102190983/P2RX7/PRKD1/PTH1R/PTK2B/STAT3/TCF7L2/TMBIM6	12
BP	GO:0006091	generation of precursor metabolites and energy	6/233	198/8318	0.4814	0.707701	0.677639	LOC102183616/NDUFB6/NDUFB9/P2RX7/PGK1/STAT3	6
BP	GO:0022411	cellular component disassembly	5/233	163/8318	0.482883	0.709479	0.679341	CLEC16A/FYCO1/MFN2/SMARCD1/UBQLN4	5
BP	GO:0002831	regulation of response to biotic stimulus	4/233	128/8318	0.484399	0.709479	0.679341	HEXIM1/LOC102190983/MAPKBP1/PCBP2	4
BP	GO:0006887	exocytosis	4/233	128/8318	0.484399	0.709479	0.679341	EXOC7/KIT/P2RX7/VAMP3	4
BP	GO:0007169	transmembrane receptor protein tyrosine kinase signaling pathway	7/233	234/8318	0.4845	0.709479	0.679341	DAB2IP/EFNA2/EFNA4/KIT/NTRK3/PTK2B/STAT3	7
BP	GO:0006396	RNA processing	11/233	376/8318	0.485645	0.709479	0.679341	CCAR2/CCNL1/CELF2/DHX38/KHDRBS1/NAT10/PPIL1/SUPT6H/TMBIM6/TSEN2/ZPR1	11
BP	GO:0007219	Notch signaling pathway	3/233	93/8318	0.485824	0.709479	0.679341	MIB2/STAT3/YAP1	3
BP	GO:0050730	regulation of peptidyl-tyrosine phosphorylation	3/233	93/8318	0.485824	0.709479	0.679341	ADRA1A/KIT/PTK2B	3
BP	GO:0002040	sprouting angiogenesis	2/233	58/8318	0.486519	0.709479	0.679341	ITGB1/PTK2B	2
BP	GO:0007272	ensheathment of neurons	2/233	58/8318	0.486519	0.709479	0.679341	LGI4/ZPR1	2
BP	GO:0008033	tRNA processing	2/233	58/8318	0.486519	0.709479	0.679341	NAT10/TSEN2	2
BP	GO:0008360	regulation of cell shape	2/233	58/8318	0.486519	0.709479	0.679341	KIT/PTK2B	2
BP	GO:0008366	axon ensheathment	2/233	58/8318	0.486519	0.709479	0.679341	LGI4/ZPR1	2
BP	GO:0032273	positive regulation of protein polymerization	2/233	58/8318	0.486519	0.709479	0.679341	NUMA1/PTK2B	2
BP	GO:0048515	spermatid differentiation	2/233	58/8318	0.486519	0.709479	0.679341	BBS4/KIT	2
BP	GO:0051250	negative regulation of lymphocyte activation	2/233	58/8318	0.486519	0.709479	0.679341	CBFB/TBX21	2
[truncated: 1,922 more rows]

## Sheet: KEGG
ID	Description	GeneRatio	BgRatio	pvalue	p.adjust	qvalue	geneID	Count
chx04020	chx04020	Calcium signaling pathway	16/235	238/8837	0.000596485	0.138205	0.132254	ADCY3/ADRA1A/CAMK1D/CYSLTR2/GDNF/GNA15/ITPR2/NTRK3/ORAI2/P2RX4/P2RX7/PLCG1/PPP3CB/PTK2B/SLC25A5/VEGFA	16
chx04360	chx04360	Axon guidance	13/235	180/8837	0.00100513	0.138205	0.132254	ABLIM1/ABLIM2/DPYSL2/EFNA2/EFNA4/ENAH/ITGB1/PLCG1/PLXNB1/PPP3CB/RGS3/SEMA6A/SRGAP2	13
chx04920	chx04920	Adipocytokine signaling pathway	7/235	71/8837	0.00269128	0.195056	0.186657	ACSBG1/ACSL5/CPT1C/IKBKB/PRKAG1/SLC2A4/STAT3	7
chx04925	chx04925	Aldosterone synthesis and secretion	8/235	95/8837	0.00369072	0.195056	0.186657	ADCY3/ADCY6/ATP1B3/CAMK1D/ITPR2/LOC108633809/NR4A1/PRKD1	8
chx04015	chx04015	Rap1 signaling pathway	13/235	211/8837	0.00410861	0.195056	0.186657	ADCY3/ADCY6/AFDN/EFNA2/EFNA4/ENAH/F2RL3/ITGB1/KIT/MAGI2/PLCG1/PRKD1/VEGFA	13
chx04918	chx04918	Thyroid hormone synthesis	7/235	77/8837	0.00425578	0.195056	0.186657	ADCY3/ADCY6/ATP1B3/DUOX2/ITPR2/LOC108633809/TG	7
chx01212	chx01212	Fatty acid metabolism	6/235	61/8837	0.00543332	0.213452	0.20426	ACSBG1/ACSL5/CPT1C/ELOVL1/FADS1/HSD17B8	6
chx04659	chx04659	Th17 cell differentiation	8/235	107/8837	0.00754913	0.259501	0.248327	IKBKB/IRF4/JAK3/NFATC1/PLCG1/PPP3CB/STAT3/TBX21	8
chx00061	chx00061	Fatty acid biosynthesis	3/235	17/8837	0.00958167	0.262219	0.250927	ACSBG1/ACSL5/HSD17B8	3
chx05221	chx05221	Acute myeloid leukemia	6/235	69/8837	0.00984619	0.262219	0.250927	IKBKB/KIT/LOC102173987/PER2/STAT3/TCF7L2	6
chx05410	chx05410	Hypertrophic cardiomyopathy	7/235	91/8837	0.0104888	0.262219	0.250927	ITGA7/ITGB1/LOC102171917/MYBPC3/PRKAG1/SGCD/TPM3	7
chx04961	chx04961	Endocrine and other factor-regulated calcium reabsorption	5/235	52/8837	0.0119885	0.274736	0.262905	ADCY6/ATP1B3/DNM1/LOC108633809/PTH1R	5
chx05414	chx05414	Dilated cardiomyopathy	7/235	95/8837	0.0131042	0.277205	0.265268	ADCY3/ADCY6/ITGA7/ITGB1/MYBPC3/SGCD/TPM3	7
chx04625	chx04625	C-type lectin receptor signaling pathway	7/235	102/8837	0.018759	0.36848	0.352613	CARD9/IKBKB/IL17D/ITPR2/LSP1/NFATC1/PPP3CB	7
chx00515	chx00515	Mannose type O-glycan biosynthesis	3/235	23/8837	0.0222043	0.407079	0.389549	B4GALT3/LARGE2/ST3GAL3	3
chx04714	chx04714	Thermogenesis	12/235	237/8837	0.0242899	0.417483	0.399505	ACSL5/ADCY3/ADCY6/BMP8A/CPT1C/LOC102183616/NDUFAF3/NDUFB6/NDUFB9/PRKAG1/SLC25A29/SMARCD1	12
chx04658	chx04658	Th1 and Th2 cell differentiation	6/235	90/8837	0.0324169	0.486158	0.465223	IKBKB/JAK3/NFATC1/PLCG1/PPP3CB/TBX21	6
chx00601	chx00601	Glycosphingolipid biosynthesis - lacto and neolacto series	3/235	27/8837	0.0339449	0.486158	0.465223	ABO/B4GALT3/ST3GAL3	3
chx04022	chx04022	cGMP-PKG signaling pathway	9/235	168/8837	0.0351632	0.486158	0.465223	ADCY3/ADCY6/ADRA1A/ATP1B3/ITPR2/LOC108633809/NFATC1/PPP3CB/SLC25A5	9
chx04962	chx04962	Vasopressin-regulated water reabsorption	4/235	47/8837	0.035634	0.486158	0.465223	ADCY3/ADCY6/DCTN5/RAB11B	4
chx05017	chx05017	Spinocerebellar ataxia	8/235	144/8837	0.0380928	0.486158	0.465223	AMBRA1/ATG13/ATG2A/ATXN2L/ITPR2/LOC102173997/PSMB1/SLC25A5	8
chx04970	chx04970	Salivary secretion	6/235	94/8837	0.0388926	0.486158	0.465223	ADCY3/ADCY6/ADRA1A/ATP1B3/ITPR2/LOC108633809	6
chx01040	chx01040	Biosynthesis of unsaturated fatty acids	3/235	30/8837	0.0444759	0.492466	0.471259	ACOT7/ELOVL1/FADS1	3
chx05132	chx05132	Salmonella infection	12/235	263/8837	0.048006	0.492466	0.471259	AHNAK/ANXA2/DCTN5/EXOC7/FHOD1/FLNA/FYCO1/IKBKB/LOC102173997/SNX33/TCF7L2/TLR5	12
chx04530	chx04530	Tight junction	9/235	179/8837	0.0493029	0.492466	0.471259	ACTN4/AFDN/ARHGAP17/ARHGEF2/DLG2/ITGB1/JAM2/MPDZ/PRKAG1	9
chx05167	chx05167	Kaposi sarcoma-associated herpesvirus infection	10/235	208/8837	0.0508175	0.492466	0.471259	IKBKB/ITPR2/LOC102173997/LOC102174159/NFATC1/PLCG1/PPP3CB/STAT3/TCF7L2/VEGFA	10
chx04010	chx04010	MAPK signaling pathway	13/235	295/8837	0.0510883	0.492466	0.471259	EFNA2/EFNA4/FLNA/IKBKB/KIT/MAP4K2/MAPK8IP1/MAPK8IP3/NFATC1/NR4A1/PPP3CB/PTPN5/VEGFA	13
chx04921	chx04921	Oxytocin signaling pathway	8/235	153/8837	0.0512912	0.492466	0.471259	ADCY3/ADCY6/CAMK1D/ITPR2/NFATC1/PPP1R12B/PPP3CB/PRKAG1	8
chx00533	chx00533	Glycosaminoglycan biosynthesis - keratan sulfate	2/235	14/8837	0.0519328	0.492466	0.471259	B4GALT3/ST3GAL3	2
chx04971	chx04971	Gastric acid secretion	5/235	79/8837	0.0588231	0.521852	0.499379	ADCY3/ADCY6/ATP1B3/ITPR2/LOC108633809	5
chx04972	chx04972	Pancreatic secretion	6/235	105/8837	0.0607232	0.521852	0.499379	ADCY3/ADCY6/ATP1B3/ITPR2/LOC108633234/LOC108633809	6
chx04130	chx04130	SNARE interactions in vesicular transport	3/235	34/8837	0.0607245	0.521852	0.499379	STX16/VAMP3/YKT6	3
chx04670	chx04670	Leukocyte transendothelial migration	6/235	113/8837	0.0803942	0.6443	0.616555	ACTN4/AFDN/ITGB1/JAM2/PLCG1/PTK2B	6
chx04911	chx04911	Insulin secretion	5/235	87/8837	0.0816606	0.6443	0.616555	ADCY3/ADCY6/ATP1B3/LOC108633809/PCLO	5
chx05022	chx05022	Pathways of neurodegeneration - multiple diseases	18/235	476/8837	0.083	0.6443	0.616555	AMBRA1/ATG13/ATG2A/ATXN2L/CSNK1A1/DCTN5/IFT57/ITPR2/LOC102173997/LOC102183616/MFN2/NDUFB6/NDUFB9/PLCG1/PPP3CB/PSMB1/SLC25A5/UBA1	18
chx05235	chx05235	PD-L1 expression and PD-1 checkpoint pathway in cancer	5/235	88/8837	0.0848051	0.6443	0.616555	IKBKB/NFATC1/PLCG1/PPP3CB/STAT3	5
chx05135	chx05135	Yersinia infection	7/235	143/8837	0.0866876	0.6443	0.616555	ARHGEF7/GIT2/IKBKB/ITGB1/NFATC1/PLCG1/PTK2B	7
chx04927	chx04927	Cortisol synthesis and secretion	4/235	65/8837	0.0941365	0.648332	0.620414	ADCY3/ADCY6/ITPR2/NR4A1	4
chx05321	chx05321	Inflammatory bowel disease	4/235	65/8837	0.0941365	0.648332	0.620414	NFATC1/STAT3/TBX21/TLR5	4
chx04935	chx04935	Growth hormone synthesis, secretion and action	6/235	118/8837	0.0943029	0.648332	0.620414	ADCY3/ADCY6/GHR/ITPR2/PLCG1/STAT3	6
chx05012	chx05012	Parkinson disease	11/235	271/8837	0.107544	0.673073	0.644089	ITPR2/LOC102173997/LOC102183616/MFN2/NDUFB6/NDUFB9/PLCG1/PSMB1/SLC25A5/SLC39A11/UBA1	11
chx00513	chx00513	Various types of N-glycan biosynthesis	3/235	44/8837	0.111229	0.673073	0.644089	B4GALT3/MAN2A2/ST3GAL3	3
chx01523	chx01523	Antifolate resistance	3/235	44/8837	0.111229	0.673073	0.644089	ABCC5/IKBKB/SLC19A1	3
chx03022	chx03022	Basal transcription factors	3/235	44/8837	0.111229	0.673073	0.644089	GTF2E2/TAF1/TAF4	3
chx05163	chx05163	Human cytomegalovirus infection	10/235	242/8837	0.111245	0.673073	0.644089	ADCY3/ADCY6/IKBKB/ITPR2/LOC102173997/NFATC1/PPP3CB/PTK2B/STAT3/VEGFA	10
chx04152	chx04152	AMPK signaling pathway	6/235	124/8837	0.112587	0.673073	0.644089	ADRA1A/CPT1C/PRKAG1/RAB11B/RAB2A/SLC2A4	6
chx05016	chx05016	Huntington disease	12/235	307/8837	0.117317	0.68643	0.656871	AMBRA1/ATG13/ATG2A/DCTN5/IFT57/LOC102173997/LOC102183616/NDUFB6/NDUFB9/PSMB1/SLC25A5/TAF4	12
chx04520	chx04520	Adherens junction	4/235	71/8837	0.119919	0.687034	0.657448	ACTN4/AFDN/PTPRF/TCF7L2	4
chx04964	chx04964	Proximal tubule bicarbonate reclamation	2/235	23/8837	0.123786	0.688933	0.659266	ATP1B3/LOC108633809	2
chx04062	chx04062	Chemokine signaling pathway	8/235	188/8837	0.128205	0.688933	0.659266	ADCY3/ADCY6/CCL25/IKBKB/JAK3/PLCG1/PTK2B/STAT3	8
chx04924	chx04924	Renin secretion	4/235	73/8837	0.129126	0.688933	0.659266	ADCY6/ITPR2/LOC102171917/PPP3CB	4
chx05152	chx05152	Tuberculosis	8/235	189/8837	0.130996	0.688933	0.659266	ATP6V0A1/ATP6V0D1/CARD9/CIITA/LOC102173987/LOC102173997/LSP1/PPP3CB	8
chx00340	chx00340	Histidine metabolism	2/235	24/8837	0.132776	0.688933	0.659266	AMDHD1/HDC	2
chx04144	chx04144	Endocytosis	10/235	255/8837	0.142042	0.700815	0.670636	AGAP2/ARAP1/ASAP2/BIN1/DNM1/GIT2/PSD2/RAB11B/SH3GLB2/SNX6	10
chx05010	chx05010	Alzheimer disease	14/235	387/8837	0.149913	0.700815	0.670636	AMBRA1/ATG13/ATG2A/CSNK1A1/IKBKB/ITPR2/LOC102173997/LOC102183616/NDUFB6/NDUFB9/PPP3CB/PSMB1/SLC25A5/SLC39A11	14
chx00563	chx00563	Glycosylphosphatidylinositol (GPI)-anchor biosynthesis	2/235	26/8837	0.151172	0.700815	0.670636	DPM2/PIGZ	2
chx04928	chx04928	Parathyroid hormone synthesis, secretion and action	5/235	106/8837	0.151595	0.700815	0.670636	ADCY3/ADCY6/ITPR2/PDE4A/PTH1R	5
chx05100	chx05100	Bacterial invasion of epithelial cells	4/235	78/8837	0.153361	0.700815	0.670636	CD2AP/DNM1/ELMO3/ITGB1	4
chx05412	chx05412	Arrhythmogenic right ventricular cardiomyopathy	4/235	78/8837	0.153361	0.700815	0.670636	ITGA7/ITGB1/SGCD/TCF7L2	4
chx04933	chx04933	AGE-RAGE signaling pathway in diabetic complications	5/235	107/8837	0.155824	0.700815	0.670636	DIAPH1/NFATC1/PLCG1/STAT3/VEGFA	5
chx00071	chx00071	Fatty acid degradation	3/235	52/8837	0.15988	0.700815	0.670636	ACSBG1/ACSL5/CPT1C	3
chx00510	chx00510	N-Glycan biosynthesis	3/235	52/8837	0.15988	0.700815	0.670636	B4GALT3/DPM2/MAN2A2	3
chx04966	chx04966	Collecting duct acid secretion	2/235	27/8837	0.16055	0.700815	0.670636	ATP6V0A1/ATP6V0D1	2
chx00190	chx00190	Oxidative phosphorylation	6/235	139/8837	0.165351	0.710494	0.679898	ATP6V0A1/ATP6V0D1/LOC102173997/LOC102183616/NDUFB6/NDUFB9	6
chx04392	chx04392	Hippo signaling pathway - multiple species	2/235	28/8837	0.170032	0.715544	0.684731	RASSF4/YAP1	2
chx04724	chx04724	Glutamatergic synapse	5/235	111/8837	0.173211	0.715544	0.684731	ADCY3/ADCY6/GRIK4/ITPR2/PPP3CB	5
chx05166	chx05166	Human T-cell leukemia virus 1 infection	9/235	237/8837	0.180228	0.715544	0.684731	ADCY3/ADCY6/ANAPC7/CRTC1/IKBKB/JAK3/NFATC1/PPP3CB/SLC25A5	9
chx04931	chx04931	Insulin resistance	5/235	113/8837	0.182175	0.715544	0.684731	IKBKB/PRKAG1/PTPRF/SLC2A4/STAT3	5
chx04370	chx04370	VEGF signaling pathway	3/235	56/8837	0.186261	0.715544	0.684731	PLCG1/PPP3CB/VEGFA	3
chx05145	chx05145	Toxoplasmosis	5/235	114/8837	0.186721	0.715544	0.684731	CIITA/IKBKB/ITGB1/LOC102173997/STAT3	5
chx04270	chx04270	Vascular smooth muscle contraction	6/235	145/8837	0.188969	0.715544	0.684731	ADCY3/ADCY6/ADRA1A/ITPR2/LOC108633234/PPP1R12B	6
chx00062	chx00062	Fatty acid elongation	2/235	30/8837	0.189256	0.715544	0.684731	ACOT7/ELOVL1	2
chx04072	chx04072	Phospholipase D signaling pathway	6/235	147/8837	0.19712	0.715544	0.684731	ADCY3/ADCY6/DNM1/KIT/PLCG1/PTK2B	6
chx05164	chx05164	Influenza A	7/235	179/8837	0.199495	0.715544	0.684731	CIITA/CPSF4/IKBKB/LOC102173997/LOC102190983/RAB11B/SLC25A5	7
chx04120	chx04120	Ubiquitin mediated proteolysis	6/235	149/8837	0.205401	0.715544	0.684731	ANAPC7/HERC4/SYVN1/UBA1/UBE2F/WWP2	6
chx00630	chx00630	Glyoxylate and dicarboxylate metabolism	2/235	32/8837	0.208756	0.715544	0.684731	HAO2/MCEE	2
chx03410	chx03410	Base excision repair	2/235	32/8837	0.208756	0.715544	0.684731	APEX1/LIG1	2
chx04710	chx04710	Circadian rhythm	2/235	32/8837	0.208756	0.715544	0.684731	PER2/PRKAG1	2
chx04211	chx04211	Longevity regulating pathway	4/235	89/8837	0.211861	0.715544	0.684731	ADCY3/ADCY6/ATG13/PRKAG1	4
chx04261	chx04261	Adrenergic signaling in cardiomyocytes	6/235	151/8837	0.213806	0.715544	0.684731	ADCY3/ADCY6/ADRA1A/ATP1B3/LOC108633809/TPM3	6
chx04210	chx04210	Apoptosis	6/235	152/8837	0.218053	0.715544	0.684731	CASP2/CFLAR/DAB2IP/IKBKB/ITPR2/LOC102173997	6
chx04978	chx04978	Mineral absorption	3/235	61/8837	0.220663	0.715544	0.684731	ATP1B3/LOC108633809/SLC31A1	3
chx04260	chx04260	Cardiac muscle contraction	4/235	91/8837	0.223118	0.715544	0.684731	ATP1B3/LOC102183616/LOC108633809/TPM3	4
chx04213	chx04213	Longevity regulating pathway - multiple species	3/235	62/8837	0.227695	0.715544	0.684731	ADCY3/ADCY6/PRKAG1	3
chx04136	chx04136	Autophagy - other	2/235	34/8837	0.228449	0.715544	0.684731	ATG13/ATG2A	2
chx04912	chx04912	GnRH signaling pathway	4/235	92/8837	0.228805	0.715544	0.684731	ADCY3/ADCY6/ITPR2/PTK2B	4
chx04114	chx04114	Oocyte meiosis	5/235	123/8837	0.229347	0.715544	0.684731	ADCY3/ADCY6/ANAPC7/ITPR2/PPP3CB	5
chx04934	chx04934	Cushing syndrome	6/235	155/8837	0.230963	0.715544	0.684731	ADCY3/ADCY6/CRHR2/ITPR2/NR4A1/TCF7L2	6
chx04810	chx04810	Regulation of actin cytoskeleton	8/235	220/8837	0.231576	0.715544	0.684731	ACTN4/ARHGEF7/DIAPH1/ENAH/ITGA7/ITGB1/LOC102180368/PPP1R12B	8
chx04932	chx04932	Non-alcoholic fatty liver disease	6/235	157/8837	0.239703	0.720012	0.689007	IKBKB/LOC102173997/LOC102183616/NDUFB6/NDUFB9/PRKAG1	6
chx02010	chx02010	ABC transporters	3/235	64/8837	0.241884	0.720012	0.689007	ABCA3/ABCC10/ABCC5	3
chx05340	chx05340	Primary immunodeficiency	2/235	36/8837	0.248262	0.720012	0.689007	CIITA/JAK3	2
chx05206	chx05206	MicroRNAs in cancer	9/235	258/8837	0.248739	0.720012	0.689007	DNMT3A/EFNA2/EFNA4/FOXP1/IKBKB/PLCG1/RECK/STAT3/VEGFA	9
chx04611	chx04611	Platelet activation	5/235	128/8837	0.254161	0.720012	0.689007	ADCY3/ADCY6/F2RL3/ITGB1/ITPR2	5
chx00130	chx00130	Ubiquinone and other terpenoid-quinone biosynthesis	1/235	11/8837	0.256696	0.720012	0.689007	COQ5	1
chx03015	chx03015	mRNA surveillance pathway	4/235	97/8837	0.257747	0.720012	0.689007	CASC3/CPSF4/MSI1/WDR33	4
chx04666	chx04666	Fc gamma R-mediated phagocytosis	4/235	97/8837	0.257747	0.720012	0.689007	ASAP2/BIN1/LOC102173987/PLCG1	4
chx05216	chx05216	Thyroid cancer	2/235	37/8837	0.258193	0.720012	0.689007	TCF7L2/TPM3	2
chx04068	chx04068	FoxO signaling pathway	5/235	129/8837	0.259204	0.720012	0.689007	AGAP2/IKBKB/PRKAG1/SLC2A4/STAT3	5
chx04960	chx04960	Aldosterone-regulated sodium reabsorption	2/235	38/8837	0.26813	0.723169	0.692028	ATP1B3/LOC108633809	2
chx04080	chx04080	Neuroactive ligand-receptor interaction	12/235	368/8837	0.274338	0.723169	0.692028	ADRA1A/CRHR2/CYSLTR2/F2RL3/GALR3/GHR/GRID1/GRIK4/NR3C1/P2RX4/P2RX7/PTH1R	12
chx04916	chx04916	Melanogenesis	4/235	100/8837	0.275453	0.723169	0.692028	ADCY3/ADCY6/KIT/TCF7L2	4
chx04662	chx04662	B cell receptor signaling pathway	3/235	69/8837	0.277915	0.723169	0.692028	IKBKB/NFATC1/PPP3CB	3
chx05219	chx05219	Bladder cancer	2/235	39/8837	0.278064	0.723169	0.692028	DAPK1/VEGFA	2
chx00230	chx00230	Purine metabolism	5/235	133/8837	0.279603	0.723169	0.692028	ADCY3/ADCY6/HDDC2/PDE4A/PNP	5
chx05161	chx05161	Hepatitis B	6/235	166/8837	0.280163	0.723169	0.692028	IKBKB/JAK3/LOC102173997/NFATC1/PTK2B/STAT3	6
chx04660	chx04660	T cell receptor signaling pathway	4/235	101/8837	0.281401	0.723169	0.692028	IKBKB/NFATC1/PLCG1/PPP3CB	4
chx05014	chx05014	Amyotrophic lateral sclerosis	12/235	372/8837	0.286553	0.723169	0.692028	AMBRA1/ATG13/ATG2A/ATXN2L/DCTN5/LOC102173997/LOC102183616/NDUFB6/NDUFB9/PPP3CB/PSMB1/UBQLN4	12
chx04014	chx04014	Ras signaling pathway	8/235	235/8837	0.288004	0.723169	0.692028	AFDN/EFNA2/EFNA4/IKBKB/KIT/LOC108633234/PLCG1/VEGFA	8
chx05020	chx05020	Prion disease	9/235	271/8837	0.295018	0.723169	0.692028	ITPR2/LOC102173997/LOC102183616/NCAM1/NDUFB6/NDUFB9/PPP3CB/PSMB1/SLC25A5	9
chx05208	chx05208	Chemical carcinogenesis - reactive oxygen species	8/235	237/8837	0.295792	0.723169	0.692028	IKBKB/LOC102183616/MGST1/NDUFB6/NDUFB9/PRKD1/SLC25A5/VEGFA	8
chx00564	chx00564	Glycerophospholipid metabolism	4/235	104/8837	0.299358	0.723169	0.692028	ACHE/ETNK2/GPD1/LOC108633234	4
chx04024	chx04024	cAMP signaling pathway	8/235	238/8837	0.299706	0.723169	0.692028	ADCY3/ADCY6/AFDN/ATP1B3/CRHR2/LOC108633809/NFATC1/PDE4A	8
chx05223	chx05223	Non-small cell lung cancer	3/235	72/8837	0.299787	0.723169	0.692028	JAK3/PLCG1/STAT3	3
chx04510	chx04510	Focal adhesion	7/235	205/8837	0.304108	0.723951	0.692776	ACTN4/DIAPH1/FLNA/ITGA7/ITGB1/PPP1R12B/VEGFA	7
chx04922	chx04922	Glucagon signaling pathway	4/235	105/8837	0.305376	0.723951	0.692776	CPT1C/ITPR2/PPP3CB/PRKAG1	4
chx04910	chx04910	Insulin signaling pathway	5/235	139/8837	0.310759	0.730415	0.698962	EXOC7/IKBKB/PRKAG1/PTPRF/SLC2A4	5
chx05205	chx05205	Proteoglycans in cancer	7/235	210/8837	0.325518	0.735403	0.703734	FLNA/ITGB1/ITPR2/PLCG1/PPP1R12B/STAT3/VEGFA	7
chx04976	chx04976	Bile secretion	4/235	109/8837	0.32956	0.735403	0.703734	ADCY3/ADCY6/ATP1B3/LOC108633809	4
chx04621	chx04621	NOD-like receptor signaling pathway	6/235	178/8837	0.336216	0.735403	0.703734	CARD9/IKBKB/ITPR2/LOC102190983/MFN2/P2RX7	6
chx04725	chx04725	Cholinergic synapse	4/235	111/8837	0.341698	0.735403	0.703734	ACHE/ADCY3/ADCY6/ITPR2	4
chx04140	chx04140	Autophagy - animal	5/235	145/8837	0.342367	0.735403	0.703734	AMBRA1/ATG13/ATG2A/CFLAR/DAPK1	5
chx04723	chx04723	Retrograde endocannabinoid signaling	5/235	145/8837	0.342367	0.735403	0.703734	ADCY3/ADCY6/ITPR2/NDUFB6/NDUFB9	5
chx05162	chx05162	Measles	5/235	145/8837	0.342367	0.735403	0.703734	IKBKB/JAK3/LOC102173997/LOC102190983/STAT3	5
chx04721	chx04721	Synaptic vesicle cycle	3/235	78/8837	0.34372	0.735403	0.703734	ATP6V0A1/ATP6V0D1/DNM1	3
chx05212	chx05212	Pancreatic cancer	3/235	78/8837	0.34372	0.735403	0.703734	IKBKB/STAT3/VEGFA	3
chx04930	chx04930	Type II diabetes mellitus	2/235	46/8837	0.347024	0.735403	0.703734	IKBKB/SLC2A4	2
chx04066	chx04066	HIF-1 signaling pathway	4/235	112/8837	0.347774	0.735403	0.703734	PGK1/PLCG1/STAT3/VEGFA	4
chx04750	chx04750	Inflammatory mediator regulation of TRP channels	4/235	113/8837	0.353851	0.735403	0.703734	ADCY3/ADCY6/ITPR2/PLCG1	4
chx05142	chx05142	Chagas disease	4/235	113/8837	0.353851	0.735403	0.703734	CFLAR/GNA15/IKBKB/LOC102171917	4
chx00514	chx00514	Other types of O-glycan biosynthesis	2/235	47/8837	0.356726	0.735403	0.703734	B4GALT3/ST3GAL3	2
chx04973	chx04973	Carbohydrate digestion and absorption	2/235	47/8837	0.356726	0.735403	0.703734	ATP1B3/LOC108633809	2
chx01521	chx01521	EGFR tyrosine kinase inhibitor resistance	3/235	80/8837	0.358342	0.735403	0.703734	PLCG1/STAT3/VEGFA	3
chx01524	chx01524	Platinum drug resistance	3/235	80/8837	0.358342	0.735403	0.703734	LOC102173997/MGST1/SLC31A1	3
chx05415	chx05415	Diabetic cardiomyopathy	7/235	219/8837	0.364605	0.742714	0.710731	LOC102171917/LOC102183616/MPC2/NDUFB6/NDUFB9/SLC25A5/SLC2A4	7
chx04216	chx04216	Ferroptosis	2/235	49/8837	0.375969	0.760231	0.727494	ACSL5/PCBP2	2
chx04151	chx04151	PI3K-Akt signaling pathway	11/235	369/8837	0.392616	0.788099	0.754161	EFNA2/EFNA4/GHR/IKBKB/ITGA7/ITGB1/JAK3/KIT/MAGI2/NR4A1/VEGFA	11
chx00532	chx00532	Glycosaminoglycan biosynthesis - chondroitin sulfate / dermatan sulfate	1/235	19/8837	0.401082	0.791274	0.7572	CHST11	1
chx04380	chx04380	Osteoclast differentiation	4/235	121/8837	0.402362	0.791274	0.7572	IKBKB/LOC102173987/NFATC1/PPP3CB	4
chx03320	chx03320	PPAR signaling pathway	3/235	88/8837	0.416204	0.791274	0.7572	ACSBG1/ACSL5/CPT1C	3
chx04540	chx04540	Gap junction	3/235	88/8837	0.416204	0.791274	0.7572	ADCY3/ADCY6/ITPR2	3
chx00100	chx00100	Steroid biosynthesis	1/235	20/8837	0.417043	0.791274	0.7572	FDFT1	1
chx05170	chx05170	Human immunodeficiency virus 1 infection	7/235	231/8837	0.417186	0.791274	0.7572	IKBKB/ITPR2/LOC102173997/NFATC1/PLCG1/PPP3CB/PTK2B	7
chx05417	chx05417	Lipid and atherosclerosis	7/235	231/8837	0.417186	0.791274	0.7572	IKBKB/LOC102173997/MIB2/NFATC1/PLCG1/PPP3CB/STAT3	7
chx04514	chx04514	Cell adhesion molecules	5/235	160/8837	0.421886	0.791274	0.7572	CNTN2/ITGB1/JAM2/NCAM1/PTPRF	5
chx05160	chx05160	Hepatitis C	5/235	160/8837	0.421886	0.791274	0.7572	CFLAR/IKBKB/LOC102173997/LOC102190983/STAT3	5
chx03460	chx03460	Fanconi anemia pathway	2/235	54/8837	0.422972	0.791274	0.7572	EME2/FAAP24	2
chx00900	chx00900	Terpenoid backbone biosynthesis	1/235	21/8837	0.432581	0.79834	0.763962	MVD	1
chx05032	chx05032	Morphine addiction	3/235	91/8837	0.437498	0.79834	0.763962	ADCY3/ADCY6/PDE4A	3
chx00240	chx00240	Pyrimidine metabolism	2/235	56/8837	0.441264	0.79834	0.763962	HDDC2/PNP	2
chx00280	chx00280	Valine, leucine and isoleucine degradation	2/235	56/8837	0.441264	0.79834	0.763962	HIBADH/MCEE	2
chx04340	chx04340	Hedgehog signaling pathway	2/235	56/8837	0.441264	0.79834	0.763962	CSNK1A1/GPR161	2
chx04914	chx04914	Progesterone-mediated oocyte maturation	3/235	92/8837	0.444533	0.798997	0.764591	ADCY3/ADCY6/ANAPC7	3
chx04657	chx04657	IL-17 signaling pathway	3/235	93/8837	0.451533	0.80404	0.769416	IKBKB/IL17D/MAPK4	3
chx03430	chx03430	Mismatch repair	1/235	23/8837	0.46243	0.80404	0.769416	LIG1	1
chx04145	chx04145	Phagosome	5/235	168/8837	0.463745	0.80404	0.769416	ATP6V0A1/ATP6V0D1/ITGB1/LOC102173987/VAMP3	5
chx04310	chx04310	Wnt signaling pathway	5/235	168/8837	0.463745	0.80404	0.769416	CSNK1A1/DAAM2/NFATC1/PPP3CB/TCF7L2	5
chx04512	chx04512	ECM-receptor interaction	3/235	96/8837	0.472312	0.80404	0.769416	ITGA7/ITGB1/NPNT	3
chx05222	chx05222	Small cell lung cancer	3/235	96/8837	0.472312	0.80404	0.769416	IKBKB/ITGB1/LOC102173997	3
chx05323	chx05323	Rheumatoid arthritis	3/235	96/8837	0.472312	0.80404	0.769416	ATP6V0A1/ATP6V0D1/VEGFA	3
chx04923	chx04923	Regulation of lipolysis in adipocytes	2/235	60/8837	0.476868	0.80404	0.769416	ADCY3/ADCY6	2
chx05134	chx05134	Legionellosis	2/235	60/8837	0.476868	0.80404	0.769416	LOC102173997/TLR5	2
chx04070	chx04070	Phosphatidylinositol signaling system	3/235	97/8837	0.47916	0.80404	0.769416	ITPR2/PLCG1/SYNJ1	3
chx04926	chx04926	Relaxin signaling pathway	4/235	134/8837	0.4795	0.80404	0.769416	ADCY3/ADCY6/GNA15/VEGFA	4
chx04713	chx04713	Circadian entrainment	3/235	98/8837	0.485966	0.809944	0.775066	ADCY3/ADCY6/PER2	3
chx03040	chx03040	Spliceosome	4/235	136/8837	0.491052	0.813489	0.778459	DHX38/PPIL1/TCERG1/THOC2	4
chx05225	chx05225	Hepatocellular carcinoma	5/235	175/8837	0.49963	0.822744	0.787314	CSNK1A1/MGST1/PLCG1/SMARCD1/TCF7L2	5
chx04977	chx04977	Vitamin digestion and absorption	1/235	26/8837	0.504297	0.825485	0.789938	SLC19A1	1
chx04371	chx04371	Apelin signaling pathway	4/235	139/8837	0.508179	0.826918	0.791309	ADCY3/ADCY6/ITPR2/PRKAG1	4
chx05169	chx05169	Epstein-Barr virus infection	6/235	216/8837	0.515558	0.833992	0.798078	IKBKB/JAK3/LOC102173997/LOC102190983/NCOR2/STAT3	6
chx04913	chx04913	Ovarian steroidogenesis	2/235	65/8837	0.519383	0.835265	0.799296	ADCY3/ADCY6	2
chx04064	chx04064	NF-kappa B signaling pathway	3/235	104/8837	0.52587	0.838681	0.802566	CFLAR/IKBKB/PLCG1	3
chx04720	chx04720	Long-term potentiation	2/235	66/8837	0.527607	0.838681	0.802566	ITPR2/PPP3CB	2
chx05418	chx05418	Fluid shear stress and atherosclerosis	4/235	144/8837	0.536136	0.847342	0.810854	ARHGEF2/IKBKB/MGST1/VEGFA	4
chx05230	chx05230	Central carbon metabolism in cancer	2/235	68/8837	0.543768	0.851836	0.815154	KIT/NTRK3	2
chx04640	chx04640	Hematopoietic cell lineage	3/235	107/8837	0.545175	0.851836	0.815154	CSF2RA/KIT/LOC102173987	3
chx05416	chx05416	Viral myocarditis	2/235	69/8837	0.551704	0.856278	0.819404	LOC102173997/SGCD	2
chx04614	chx04614	Renin-angiotensin system	1/235	30/8837	0.555111	0.856278	0.819404	LOC102171917	1
chx00052	chx00052	Galactose metabolism	1/235	31/8837	0.566982	0.856278	0.819404	GALE	1
chx00592	chx00592	alpha-Linolenic acid metabolism	1/235	31/8837	0.566982	0.856278	0.819404	LOC108633234	1
chx00640	chx00640	Propanoate metabolism	1/235	31/8837	0.566982	0.856278	0.819404	MCEE	1
chx04620	chx04620	Toll-like receptor signaling pathway	3/235	111/8837	0.570195	0.856278	0.819404	IKBKB/IRF5/TLR5	3
chx00562	chx00562	Inositol phosphate metabolism	2/235	72/8837	0.574926	0.856278	0.819404	PLCG1/SYNJ1	2
chx04137	chx04137	Mitophagy - animal	2/235	72/8837	0.574926	0.856278	0.819404	AMBRA1/MFN2	2
chx03020	chx03020	RNA polymerase	1/235	32/8837	0.578537	0.856278	0.819404	POLR1A	1
chx04936	chx04936	Alcoholic liver disease	4/235	152/8837	0.579155	0.856278	0.819404	CPT1C/IKBKB/PRKAG1/TCF7L2	4
chx05214	chx05214	Glioma	2/235	74/8837	0.589916	0.866667	0.829346	CAMK1D/PLCG1	2
chx01230	chx01230	Biosynthesis of amino acids	2/235	75/8837	0.597264	0.866667	0.829346	LOC102179594/PGK1	2
chx05140	chx05140	Leishmaniasis	2/235	75/8837	0.597264	0.866667	0.829346	ITGB1/LOC102173987	2
chx01200	chx01200	Carbon metabolism	3/235	116/8837	0.600254	0.866667	0.829346	HAO2/MCEE/PGK1	3
chx04390	chx04390	Hippo signaling pathway	4/235	157/8837	0.604864	0.866667	0.829346	BMP8A/DLG2/TCF7L2/YAP1	4
chx04650	chx04650	Natural killer cell mediated cytotoxicity	4/235	158/8837	0.609891	0.866667	0.829346	NFATC1/PLCG1/PPP3CB/PTK2B	4
chx05165	chx05165	Human papillomavirus infection	9/235	356/8837	0.610282	0.866667	0.829346	ATP6V0A1/ATP6V0D1/CSNK1A1/DLG2/IKBKB/ITGA7/ITGB1/TCF7L2/VEGFA	9
chx04215	chx04215	Apoptosis - multiple species	1/235	35/8837	0.611394	0.866667	0.829346	LOC102173997	1
chx04668	chx04668	TNF signaling pathway	3/235	119/8837	0.617619	0.871001	0.833494	CFLAR/DAB2IP/IKBKB	3
chx03030	chx03030	DNA replication	1/235	36/8837	0.621769	0.87238	0.834814	LIG1	1
chx04722	chx04722	Neurotrophin signaling pathway	3/235	121/8837	0.62891	0.876779	0.839023	IKBKB/NTRK3/PLCG1	3
chx00760	chx00760	Nicotinate and nicotinamide metabolism	1/235	37/8837	0.631869	0.876779	0.839023	PNP	1
chx04919	chx04919	Thyroid hormone signaling pathway	3/235	122/8837	0.634469	0.876779	0.839023	ATP1B3/LOC108633809/PLCG1	3
chx04146	chx04146	Peroxisome	2/235	82/8837	0.645935	0.882261	0.844268	ACSL5/HAO2	2
chx04218	chx04218	Cellular senescence	4/235	166/8837	0.648677	0.882261	0.844268	ITPR2/NFATC1/PPP3CB/SLC25A5	4
chx04630	chx04630	JAK-STAT signaling pathway	5/235	207/8837	0.649134	0.882261	0.844268	CSF2RA/GHR/IL17D/JAK3/STAT3	5
chx01250	chx01250	Biosynthesis of nucleotide sugars	1/235	39/8837	0.651269	0.882261	0.844268	GALE	1
chx04141	chx04141	Protein processing in endoplasmic reticulum	4/235	171/8837	0.671591	0.903112	0.864222	DNAJC10/RRBP1/SYVN1/UBQLN4	4
chx04217	chx04217	Necroptosis	4/235	172/8837	0.676049	0.903112	0.864222	CFLAR/JAK3/SLC25A5/STAT3	4
chx00140	chx00140	Steroid hormone biosynthesis	2/235	88/8837	0.683865	0.903112	0.864222	HSD17B8/LOC102169002	2
chx04727	chx04727	GABAergic synapse	2/235	89/8837	0.689854	0.903112	0.864222	ADCY3/ADCY6	2
chx05210	chx05210	Colorectal cancer	2/235	89/8837	0.689854	0.903112	0.864222	LOC102173997/TCF7L2	2
chx05207	chx05207	Chemical carcinogenesis - receptor activation	5/235	220/8837	0.70119	0.903112	0.864222	ADCY3/ADCY6/MGST1/STAT3/VEGFA	5
chx03420	chx03420	Nucleotide excision repair	1/235	45/8837	0.70357	0.903112	0.864222	LIG1	1
chx05203	chx05203	Viral carcinogenesis	5/235	221/8837	0.704965	0.903112	0.864222	ACTN4/ATP6V0D1/GTF2E2/JAK3/STAT3	5
chx04915	chx04915	Estrogen signaling pathway	3/235	136/8837	0.706197	0.903112	0.864222	ADCY3/ADCY6/ITPR2	3
chx00591	chx00591	Linoleic acid metabolism	1/235	46/8837	0.711493	0.903112	0.864222	LOC108633234	1
chx00860	chx00860	Porphyrin metabolism	1/235	46/8837	0.711493	0.903112	0.864222	MMAB	1
chx03050	chx03050	Proteasome	1/235	46/8837	0.711493	0.903112	0.864222	PSMB1	1
chx04142	chx04142	Lysosome	3/235	138/8837	0.715516	0.903112	0.864222	ATP6V0A1/ATP6V0D1/CTNS	3
chx00590	chx00590	Arachidonic acid metabolism	2/235	94/8837	0.718416	0.903112	0.864222	LOC108633234/PTGES	2
chx00260	chx00260	Glycine, serine and threonine metabolism	1/235	47/8837	0.719205	0.903112	0.864222	LOC102179594	1
chx04672	chx04672	Intestinal immune network for IgA production	1/235	47/8837	0.719205	0.903112	0.864222	CCL25	1
chx01522	chx01522	Endocrine resistance	2/235	96/8837	0.729208	0.905739	0.866736	ADCY3/ADCY6	2
chx04350	chx04350	TGF-beta signaling pathway	2/235	96/8837	0.729208	0.905739	0.866736	BMP8A/LTBP1	2
chx00270	chx00270	Cysteine and methionine metabolism	1/235	49/8837	0.73402	0.905739	0.866736	DNMT3A	1
chx05215	chx05215	Prostate cancer	2/235	97/8837	0.734472	0.905739	0.866736	IKBKB/TCF7L2	2
chx05168	chx05168	Herpes simplex virus 1 infection	10/235	442/8837	0.745445	0.915167	0.875758	CARD9/IKBKB/LOC102169746/LOC102173997/LOC102176218/LOC102186431/LOC102190983/ZFP90/ZNF333/ZNF71	10
chx04974	chx04974	Protein digestion and absorption	3/235	147/8837	0.754648	0.922348	0.882629	ATP1B3/COL23A1/LOC108633809	3
chx00520	chx00520	Amino sugar and nucleotide sugar metabolism	1/235	53/8837	0.761353	0.926	0.886124	GALE	1
chx05224	chx05224	Breast cancer	3/235	150/8837	0.766696	0.926	0.886124	CSNK1A1/KIT/TCF7L2	3
chx00565	chx00565	Ether lipid metabolism	1/235	54/8837	0.767738	0.926	0.886124	LOC108633234	1
chx04975	chx04975	Fat digestion and absorption	1/235	57/8837	0.785889	0.936563	0.896232	LOC108633234	1
chx04330	chx04330	Notch signaling pathway	1/235	58/8837	0.79162	0.936563	0.896232	NCOR2	1
chx05213	chx05213	Endometrial cancer	1/235	58/8837	0.79162	0.936563	0.896232	TCF7L2	1
chx04730	chx04730	Long-term depression	1/235	60/8837	0.802627	0.936563	0.896232	ITPR2	1
chx04060	chx04060	Cytokine-cytokine receptor interaction	7/235	341/8837	0.808361	0.936563	0.896232	BMP8A/CCL25/CSF2RA/GHR/IL17D/TNFRSF18/TNFRSF6B	7
chx01240	chx01240	Biosynthesis of cofactors	3/235	162/8837	0.81016	0.936563	0.896232	COQ5/MMAB/RDH11	3
chx03013	chx03013	Nucleocytoplasmic transport	2/235	115/8837	0.815252	0.936563	0.896232	CASC3/THOC2	2
chx00480	chx00480	Glutathione metabolism	1/235	63/8837	0.818062	0.936563	0.896232	MGST1	1
chx05217	chx05217	Basal cell carcinoma	1/235	63/8837	0.818062	0.936563	0.896232	TCF7L2	1
chx04623	chx04623	Cytosolic DNA-sensing pathway	1/235	64/8837	0.822935	0.936563	0.896232	IKBKB	1
chx04929	chx04929	GnRH secretion	1/235	64/8837	0.822935	0.936563	0.896232	ITPR2	1
chx04664	chx04664	Fc epsilon RI signaling pathway	1/235	65/8837	0.827678	0.936563	0.896232	PLCG1	1
chx05146	chx05146	Amoebiasis	2/235	119/8837	0.82993	0.936563	0.896232	ACTN4/GNA15	2
chx00310	chx00310	Lysine degradation	1/235	67/8837	0.836788	0.936563	0.896232	DOT1L	1
chx00010	chx00010	Glycolysis / Gluconeogenesis	1/235	68/8837	0.841161	0.936563	0.896232	PGK1	1
chx05320	chx05320	Autoimmune thyroid disease	1/235	68/8837	0.841161	0.936563	0.896232	TG	1
chx04726	chx04726	Serotonergic synapse	2/235	123/8837	0.843553	0.936563	0.896232	ITPR2/LOC102169002	2
chx05211	chx05211	Renal cell carcinoma	1/235	69/8837	0.845418	0.936563	0.896232	VEGFA	1
chx05031	chx05031	Amphetamine addiction	1/235	70/8837	0.849561	0.936563	0.896232	PPP3CB	1
chx00982	chx00982	Drug metabolism - cytochrome P450	1/235	71/8837	0.853593	0.936563	0.896232	MGST1	1
chx05204	chx05204	Chemical carcinogenesis - DNA adducts	1/235	72/8837	0.857518	0.936563	0.896232	MGST1	1
chx04110	chx04110	Cell cycle	2/235	129/8837	0.862144	0.936563	0.896232	ANAPC7/TFDP2	2
chx00980	chx00980	Metabolism of xenobiotics by cytochrome P450	1/235	74/8837	0.865056	0.936563	0.896232	MGST1	1
chx04728	chx04728	Dopaminergic synapse	2/235	133/8837	0.873394	0.936563	0.896232	ITPR2/PPP3CB	2
chx05133	chx05133	Pertussis	1/235	78/8837	0.878962	0.936563	0.896232	ITGB1	1
chx05220	chx05220	Chronic myeloid leukemia	1/235	78/8837	0.878962	0.936563	0.896232	IKBKB	1
chx00983	chx00983	Drug metabolism - other enzymes	1/235	81/8837	0.888446	0.936563	0.896232	MGST1	1
chx04917	chx04917	Prolactin signaling pathway	1/235	81/8837	0.888446	0.936563	0.896232	STAT3	1
chx03008	chx03008	Ribosome biogenesis in eukaryotes	1/235	82/8837	0.89144	0.936563	0.896232	NAT10	1
chx00830	chx00830	Retinol metabolism	1/235	84/8837	0.89719	0.936563	0.896232	RDH11	1
chx04742	chx04742	Taste transduction	1/235	84/8837	0.89719	0.936563	0.896232	ADCY6	1
chx04550	chx04550	Signaling pathways regulating pluripotency of stem cells	2/235	143/8837	0.897931	0.936563	0.896232	JAK3/STAT3	2
chx04012	chx04012	ErbB signaling pathway	1/235	85/8837	0.89995	0.936563	0.896232	PLCG1	1
chx04612	chx04612	Antigen processing and presentation	1/235	85/8837	0.89995	0.936563	0.896232	CIITA	1
chx05202	chx05202	Transcriptional misregulation in cancer	3/235	198/8837	0.90171	0.936563	0.896232	DOT1L/LOC102173987/PER2	3
chx04115	chx04115	p53 signaling pathway	1/235	87/8837	0.905251	0.936563	0.896232	LOC102173997	1
chx05171	chx05171	Coronavirus disease - COVID-19	5/235	301/8837	0.907543	0.936563	0.896232	IKBKB/LOC102171917/LOC102190983/PLCG1/STAT3	5
chx04613	chx04613	Neutrophil extracellular trap formation	3/235	205/8837	0.914036	0.936563	0.896232	LOC102173987/PLCG1/SLC25A5	3
chx05322	chx05322	Systemic lupus erythematosus	2/235	151/8837	0.914302	0.936563	0.896232	ACTN4/LOC102173987	2
chx05226	chx05226	Gastric cancer	2/235	152/8837	0.916167	0.936563	0.896232	CSNK1A1/TCF7L2	2
chx05150	chx05150	Staphylococcus aureus infection	1/235	92/8837	0.917312	0.936563	0.896232	LOC102173987	1
chx04610	chx04610	Complement and coagulation cascades	1/235	93/8837	0.919534	0.936563	0.896232	F2RL3	1
chx05231	chx05231	Choline metabolism in cancer	1/235	98/8837	0.929783	0.943507	0.902878	PLCG1	1
chx04061	chx04061	Viral protein interaction with cytokine and cytokine receptor	1/235	102/8837	0.937038	0.947373	0.906577	CCL25	1
chx04622	chx04622	RIG-I-like receptor signaling pathway	1/235	106/8837	0.943546	0.950459	0.90953	IKBKB	1
chx03010	chx03010	Ribosome	2/235	201/8837	0.972408	0.975957	0.93393	MRPL14/MRPL33	2
chx04150	chx04150	mTOR signaling pathway	1/235	158/8837	0.986395	0.986395	0.943919	IKBKB	1
