# Supplementary material for: Transcriptome Analysis Reveals Key miRNA–mRNA Pathways in Ovarian Tissues of Yunshang Black Goats With Different Kidding Numbers
Source: Front Endocrinol (Lausanne). 2022 May 19;13:883663. doi: 10.3389/fendo.2022.883663 (PMC9160789; doi:10.3389/fendo.2022.883663)
Supplement: Supplementary Table 2 — The detailed information for DEGs and DEMs [file DataSheet_1.zip › Supplementary Table S5.XLSX]

## Sheet: Sheet1
#node1	node2	node1_string_id	node2_string_id	neighborhood_on_chromosome	gene_fusion	phylogenetic_cooccurrence	homology	coexpression	experimentally_determined_interaction	database_annotated	automated_textmining	combined_score
NDUFB6	NDUFB9	9925.ENSCHIP00000033896	9925.ENSCHIP00000022974	0	0	0	0	0.775	0.985	0.893	0.567	0.999
FLNA	ITGB1	9925.ENSCHIP00000007945	9925.ENSCHIP00000007508	0	0	0	0	0.325	0.801	0.928	0.81	0.998
TAF1	TAF4	9925.ENSCHIP00000022192	9925.ENSCHIP00000009820	0	0	0	0	0.145	0.964	0.791	0.764	0.998
CPSF4	WDR33	9925.ENSCHIP00000012645	9925.ENSCHIP00000020477	0	0	0	0	0.149	0.934	0.858	0.694	0.997
ITGA7	ITGB1	9925.ENSCHIP00000027920	9925.ENSCHIP00000007508	0	0	0	0	0	0.496	0.936	0.844	0.995
ATP6V0A1	ATP6V0D1	9925.ENSCHIP00000028440	9925.ENSCHIP00000017926	0.056	0	0	0	0.339	0.85	0.858	0.559	0.993
NTRK3	PLCG1	9925.ENSCHIP00000007015	9925.ENSCHIP00000029795	0	0	0	0	0.221	0.496	0.978	0.315	0.993
B4GALT3	ST3GAL3	9925.ENSCHIP00000020479	9925.ENSCHIP00000030405	0	0	0	0	0	0	0.979	0.421	0.987
CARD9	IKBKB	9925.ENSCHIP00000011739	9925.ENSCHIP00000012487	0	0	0	0	0.259	0	0.977	0.272	0.987
RAB11B	SLC2A4	9925.ENSCHIP00000025855	9925.ENSCHIP00000022482	0	0	0	0	0	0.222	0.979	0.278	0.987
ADCY3	PDE4A	9925.ENSCHIP00000031539	9925.ENSCHIP00000022161	0	0	0	0	0.277	0	0.965	0.329	0.982
ADCY3	ADCY6	9925.ENSCHIP00000031539	9925.ENSCHIP00000008741	0	0	0	0.605	0	0	0.973	0.798	0.981
ADCY6	PDE4A	9925.ENSCHIP00000008741	9925.ENSCHIP00000022161	0	0	0	0	0	0	0.965	0.342	0.976
ITGB1	NPNT	9925.ENSCHIP00000007508	9925.ENSCHIP00000020510	0	0	0	0	0.155	0	0.94	0.473	0.971
JAK3	STAT3	9925.ENSCHIP00000005050	9925.ENSCHIP00000022282	0	0	0	0	0.166	0.497	0.855	0.561	0.97
ACTN4	ITGB1	9925.ENSCHIP00000007851	9925.ENSCHIP00000007508	0	0	0	0	0.164	0.242	0.932	0.316	0.967
BIN1	PICALM	9925.ENSCHIP00000018547	9925.ENSCHIP00000014729	0	0	0	0	0	0	0.782	0.856	0.967
ACSBG1	ACSL5	9925.ENSCHIP00000008229	9925.ENSCHIP00000021425	0	0	0.345	0.37	0	0	0.95	0.228	0.965
ACSBG1	CPT1C	9925.ENSCHIP00000008229	9925.ENSCHIP00000030583	0	0	0	0	0.169	0	0.956	0.125	0.965
CSF2RA	JAK3	9925.ENSCHIP00000000466	9925.ENSCHIP00000005050	0	0	0	0	0.162	0	0.95	0.15	0.961
CYSLTR2	GNA15	9925.ENSCHIP00000002705	9925.ENSCHIP00000002895	0	0	0	0	0.15	0	0.952	0.124	0.961
ADRA1A	GNA15	9925.ENSCHIP00000023421	9925.ENSCHIP00000002895	0	0	0	0	0	0	0.952	0.122	0.956
EFNA2	KIT	9925.ENSCHIP00000032243	9925.ENSCHIP00000025751	0	0	0	0	0	0	0.951	0.123	0.955
FAAP20	FAAP24	9925.ENSCHIP00000023150	9925.ENSCHIP00000023626	0	0	0	0	0	0	0.781	0.805	0.955
AMBRA1	ATG13	9925.ENSCHIP00000016753	9925.ENSCHIP00000013146	0	0	0	0	0.258	0.25	0.666	0.779	0.953
EFNA4	KIT	9925.ENSCHIP00000004407	9925.ENSCHIP00000025751	0	0	0	0	0	0	0.949	0.12	0.953
ATXN2L	ITPR2	9925.ENSCHIP00000005989	9925.ENSCHIP00000016439	0	0	0	0	0	0	0.951	0	0.951
ITGB1	PRKD1	9925.ENSCHIP00000007508	9925.ENSCHIP00000018111	0	0	0	0	0.158	0	0.924	0.282	0.95
FLNA	ITGA7	9925.ENSCHIP00000007945	9925.ENSCHIP00000027920	0	0	0	0	0.15	0	0.937	0.122	0.949
COPS3	DCAF11	9925.ENSCHIP00000008689	9925.ENSCHIP00000016561	0	0	0	0	0	0.652	0.857	0	0.948
COPS3	PLCG1	9925.ENSCHIP00000008689	9925.ENSCHIP00000029795	0	0	0	0	0	0.754	0.796	0	0.948
IRF4	STAT3	9925.ENSCHIP00000017187	9925.ENSCHIP00000022282	0	0	0	0	0	0.425	0.587	0.787	0.945
ITGB1	PTK2B	9925.ENSCHIP00000007508	9925.ENSCHIP00000032215	0	0	0	0	0.135	0.25	0.858	0.443	0.942
ABLIM1	ABLIM2	9925.ENSCHIP00000011085	9925.ENSCHIP00000020811	0	0	0	0.836	0.149	0.5	0.858	0.501	0.939
STX16	VAMP3	9925.ENSCHIP00000014107	9925.ENSCHIP00000010608	0	0	0	0	0	0.25	0.673	0.763	0.937
KIT	VEGFA	9925.ENSCHIP00000025751	9925.ENSCHIP00000005194	0	0	0	0	0	0	0.858	0.562	0.935
STX16	YKT6	9925.ENSCHIP00000014107	9925.ENSCHIP00000033250	0	0	0	0	0.146	0.418	0.834	0.263	0.931
ITPR2	PLCG1	9925.ENSCHIP00000016439	9925.ENSCHIP00000029795	0	0	0	0	0.179	0.216	0.858	0.202	0.917
KIT	STAT3	9925.ENSCHIP00000025751	9925.ENSCHIP00000022282	0	0	0	0	0	0	0.858	0.442	0.917
ADAM23	LGI4	9925.ENSCHIP00000008617	9925.ENSCHIP00000002468	0	0	0	0	0.163	0	0.767	0.605	0.916
NAT10	POLR1A	9925.ENSCHIP00000031917	9925.ENSCHIP00000019133	0	0	0.228	0	0.879	0	0	0.173	0.916
FDFT1	MVD	9925.ENSCHIP00000029089	9925.ENSCHIP00000020866	0.077	0	0	0	0.814	0	0	0.526	0.912
DNM1	SYNJ1	9925.ENSCHIP00000019385	9925.ENSCHIP00000002480	0	0	0	0	0.188	0.51	0.587	0.52	0.911
STAT3	VEGFA	9925.ENSCHIP00000022282	9925.ENSCHIP00000005194	0	0	0	0	0	0.498	0.587	0.602	0.91
GDNF	NCAM1	9925.ENSCHIP00000027133	9925.ENSCHIP00000010546	0	0	0	0	0	0.242	0.484	0.763	0.899
COPB1	KIF4A	9925.ENSCHIP00000015740	9925.ENSCHIP00000018309	0	0	0	0	0	0	0.884	0.112	0.893
BIN1	DNM1	9925.ENSCHIP00000018547	9925.ENSCHIP00000019385	0	0	0	0	0.165	0.588	0.587	0.331	0.892
CNTN2	NCAM1	9925.ENSCHIP00000018185	9925.ENSCHIP00000010546	0	0	0	0.18	0.204	0.448	0.545	0.63	0.892
KHDRBS1	PLCG1	9925.ENSCHIP00000010638	9925.ENSCHIP00000029795	0	0	0	0	0	0.785	0	0.512	0.891
TCF7L2	YAP1	9925.ENSCHIP00000005650	9925.ENSCHIP00000017099	0	0	0	0	0.163	0	0.858	0.129	0.887
CD2AP	PICALM	9925.ENSCHIP00000031593	9925.ENSCHIP00000014729	0	0	0	0	0.308	0	0	0.837	0.882
AHNAK	DYSF	9925.ENSCHIP00000014141	9925.ENSCHIP00000003759	0	0	0	0	0.167	0	0	0.863	0.881
ITGB1	JAM2	9925.ENSCHIP00000007508	9925.ENSCHIP00000014143	0	0	0	0	0	0	0.858	0.197	0.881
NCOR2	NR3C1	9925.ENSCHIP00000005839	9925.ENSCHIP00000016676	0	0	0	0	0	0.496	0.501	0.562	0.88
DCAF10	DCAF11	9925.ENSCHIP00000006554	9925.ENSCHIP00000016561	0	0	0	0.173	0	0	0.878	0	0.878
PPIL1	SRRM2	9925.ENSCHIP00000011966	9925.ENSCHIP00000007982	0	0	0	0	0.096	0.651	0.604	0.126	0.876
COPB1	KIF2A	9925.ENSCHIP00000015740	9925.ENSCHIP00000011400	0	0	0	0	0.138	0	0.861	0	0.875
IRF4	NFATC1	9925.ENSCHIP00000017187	9925.ENSCHIP00000023403	0	0	0	0	0.18	0	0.587	0.657	0.874
PLCG1	SYNJ1	9925.ENSCHIP00000029795	9925.ENSCHIP00000002480	0	0	0	0	0	0	0.858	0.144	0.873
NCOR2	NR4A1	9925.ENSCHIP00000005839	9925.ENSCHIP00000005611	0	0	0	0	0.156	0.496	0.533	0.433	0.872
ACTN4	ITGA7	9925.ENSCHIP00000007851	9925.ENSCHIP00000027920	0	0	0	0	0	0	0.858	0.123	0.87
COPS3	DCAF10	9925.ENSCHIP00000008689	9925.ENSCHIP00000006554	0	0	0	0	0.112	0	0.857	0	0.868
CSF2RA	IL17D	9925.ENSCHIP00000000466	9925.ENSCHIP00000012289	0	0	0	0	0	0	0.852	0.121	0.864
RAB11B	RAB2A	9925.ENSCHIP00000025855	9925.ENSCHIP00000022371	0	0	0	0.835	0	0	0.86	0	0.86
ENSCHIP00000011511	NDUFB9	9925.ENSCHIP00000011511	9925.ENSCHIP00000022974	0	0	0	0	0.433	0.494	0.456	0.205	0.859
MAPK8IP1	MAPK8IP3	9925.ENSCHIP00000014917	9925.ENSCHIP00000022818	0	0	0	0	0.164	0.5	0	0.686	0.857
KIT	PLCG1	9925.ENSCHIP00000025751	9925.ENSCHIP00000029795	0	0	0	0	0	0.81	0	0.255	0.852
CASC3	DHX38	9925.ENSCHIP00000002799	9925.ENSCHIP00000033619	0	0	0	0	0.172	0.636	0.545	0	0.851
CHD3	NEURL4	9925.ENSCHIP00000016536	9925.ENSCHIP00000020074	0	0	0	0	0.284	0	0	0.798	0.849
THOC2	WDR33	9925.ENSCHIP00000018253	9925.ENSCHIP00000020477	0	0	0	0	0.32	0	0.693	0.332	0.848
F2RL3	GNA15	9925.ENSCHIP00000012606	9925.ENSCHIP00000002895	0	0	0	0	0.166	0	0.824	0	0.847
BIN1	SYNJ1	9925.ENSCHIP00000018547	9925.ENSCHIP00000002480	0	0	0	0	0.171	0.492	0.587	0.201	0.842
INCENP	KIF4A	9925.ENSCHIP00000027624	9925.ENSCHIP00000018309	0	0	0	0	0.772	0	0	0.329	0.84
HLTF	SHPRH	9925.ENSCHIP00000028650	9925.ENSCHIP00000004570	0	0	0	0.193	0.315	0.498	0	0.692	0.838
ACTN4	CD2AP	9925.ENSCHIP00000007851	9925.ENSCHIP00000031593	0	0	0	0	0	0	0	0.836	0.836
NR3C1	SMARCD1	9925.ENSCHIP00000016676	9925.ENSCHIP00000015807	0	0	0	0	0	0.25	0.587	0.508	0.834
P2RX4	P2RX7	9925.ENSCHIP00000026705	9925.ENSCHIP00000026071	0	0	0	0.79	0.152	0.496	0.582	0.562	0.828
ARHGEF15	ARHGEF19	9925.ENSCHIP00000007761	9925.ENSCHIP00000005729	0	0	0	0.389	0	0	0.693	0.71	0.824
MARK2	MTCL1	9925.ENSCHIP00000021704	9925.ENSCHIP00000027166	0	0	0	0	0	0.788	0	0.2	0.823
ARHGEF7	GIT2	9925.ENSCHIP00000032283	9925.ENSCHIP00000029323	0	0	0	0	0	0.496	0.468	0.364	0.815
CCDC120	ODF2	9925.ENSCHIP00000013173	9925.ENSCHIP00000005130	0	0	0	0	0	0.253	0.542	0.483	0.808
EXOC7	RAB3IP	9925.ENSCHIP00000007309	9925.ENSCHIP00000006354	0	0	0	0	0	0	0.767	0.2	0.806
MEIS2	YAP1	9925.ENSCHIP00000011965	9925.ENSCHIP00000017099	0	0	0	0	0	0.41	0.58	0.272	0.804
TMEM44	ZNF333	9925.ENSCHIP00000005014	9925.ENSCHIP00000013032	0	0	0	0	0	0	0	0.799	0.799
APEX1	LIG1	9925.ENSCHIP00000003281	9925.ENSCHIP00000032333	0.052	0	0	0	0.149	0	0.704	0.241	0.794
ITGB1	TNS1	9925.ENSCHIP00000007508	9925.ENSCHIP00000013159	0	0	0	0	0.155	0.202	0.587	0.348	0.794
ACHE	PRIMA1	9925.ENSCHIP00000021319	9925.ENSCHIP00000005153	0	0	0	0	0.177	0.242	0	0.693	0.792
DHX38	SRRM2	9925.ENSCHIP00000033619	9925.ENSCHIP00000007982	0	0	0	0	0.189	0.636	0	0.346	0.79
DCTN5	GOLGA2	9925.ENSCHIP00000012859	9925.ENSCHIP00000003991	0	0	0	0	0	0	0.789	0	0.789
GDNF	PLCG1	9925.ENSCHIP00000027133	9925.ENSCHIP00000029795	0	0	0	0	0	0	0.765	0.125	0.786
CSF2RA	IKBKB	9925.ENSCHIP00000000466	9925.ENSCHIP00000012487	0	0	0	0	0	0.5	0.587	0	0.785
ACSL5	CPT1C	9925.ENSCHIP00000021425	9925.ENSCHIP00000030583	0	0	0	0	0	0	0.762	0.125	0.783
CHD3	ZFPM1	9925.ENSCHIP00000016536	9925.ENSCHIP00000006368	0	0	0	0	0.155	0	0.587	0.423	0.781
GTF2E2	TAF1	9925.ENSCHIP00000023880	9925.ENSCHIP00000022192	0	0	0	0	0	0.207	0.682	0.199	0.78
GHR	STAT3	9925.ENSCHIP00000020221	9925.ENSCHIP00000022282	0	0	0	0	0	0.495	0.497	0.198	0.778
KIF2A	KIF4A	9925.ENSCHIP00000011400	9925.ENSCHIP00000018309	0	0	0	0.374	0.388	0	0.53	0.432	0.777
NCOR2	NR2C2	9925.ENSCHIP00000005839	9925.ENSCHIP00000004535	0	0	0	0	0	0	0.75	0.123	0.771
ITFG2	TMEM106C	9925.ENSCHIP00000020896	9925.ENSCHIP00000030932	0	0	0	0	0	0	0	0.767	0.767
EXOC7	SLC2A4	9925.ENSCHIP00000007309	9925.ENSCHIP00000022482	0	0	0	0	0	0	0.491	0.559	0.766
CAMK1D	CAPN15	9925.ENSCHIP00000003348	9925.ENSCHIP00000022545	0	0	0	0	0	0	0	0.759	0.759
CPSF4	MSI1	9925.ENSCHIP00000012645	9925.ENSCHIP00000029041	0	0	0	0	0	0.386	0.502	0.267	0.756
INCENP	KIF2A	9925.ENSCHIP00000027624	9925.ENSCHIP00000011400	0	0	0	0	0.337	0	0.543	0.258	0.756
ASAP2	BIN1	9925.ENSCHIP00000026500	9925.ENSCHIP00000018547	0	0	0	0.135	0	0.384	0.587	0.125	0.755
ITGB1	VEGFA	9925.ENSCHIP00000007508	9925.ENSCHIP00000005194	0	0	0	0	0	0	0.587	0.43	0.755
ETFDH	GALE	9925.ENSCHIP00000026962	9925.ENSCHIP00000012567	0.06	0	0	0	0.076	0.57	0	0.415	0.752
PICALM	SYNJ1	9925.ENSCHIP00000014729	9925.ENSCHIP00000002480	0	0	0	0	0.159	0	0.59	0.338	0.752
PICALM	VAMP3	9925.ENSCHIP00000014729	9925.ENSCHIP00000010608	0	0	0	0	0.204	0	0.545	0.367	0.751
JAK3	PTK2B	9925.ENSCHIP00000005050	9925.ENSCHIP00000032215	0	0	0	0.249	0.167	0.25	0.545	0.267	0.746
PLCG1	VEGFA	9925.ENSCHIP00000029795	9925.ENSCHIP00000005194	0	0	0	0	0	0	0.613	0.363	0.743
ARHGEF2	MARK2	9925.ENSCHIP00000020176	9925.ENSCHIP00000021704	0	0	0	0	0.152	0.508	0	0.432	0.742
CPSF4	THOC2	9925.ENSCHIP00000012645	9925.ENSCHIP00000018253	0	0	0	0	0.132	0	0.691	0.114	0.742
MCEE	MMAB	9925.ENSCHIP00000022298	9925.ENSCHIP00000000763	0.062	0	0	0	0	0	0.436	0.549	0.741
ASAP2	PTK2B	9925.ENSCHIP00000026500	9925.ENSCHIP00000032215	0	0	0	0	0.266	0.25	0	0.561	0.737
GHR	PLCG1	9925.ENSCHIP00000020221	9925.ENSCHIP00000029795	0	0	0	0	0	0.333	0.587	0.121	0.737
CSF2RA	KIT	9925.ENSCHIP00000000466	9925.ENSCHIP00000025751	0	0	0	0	0.182	0.499	0	0.406	0.735
IRF4	IRF5	9925.ENSCHIP00000017187	9925.ENSCHIP00000023755	0	0	0	0.496	0.175	0	0.587	0.527	0.735
COPB1	YKT6	9925.ENSCHIP00000015740	9925.ENSCHIP00000033250	0	0	0	0	0.095	0	0.694	0.117	0.734
IRF5	OAS1	9925.ENSCHIP00000023755	9925.ENSCHIP00000021642	0	0	0	0	0.173	0	0.587	0.275	0.731
CPSF4	SRSF11	9925.ENSCHIP00000012645	9925.ENSCHIP00000030600	0	0	0	0	0.243	0	0.563	0.247	0.729
NFATC1	STAT3	9925.ENSCHIP00000023403	9925.ENSCHIP00000022282	0	0	0	0	0.152	0	0	0.694	0.729
IRF4	TBX21	9925.ENSCHIP00000017187	9925.ENSCHIP00000025081	0	0	0	0	0.201	0	0	0.673	0.728
MSI1	WDR33	9925.ENSCHIP00000029041	9925.ENSCHIP00000020477	0	0	0	0	0.132	0	0.621	0.238	0.727
CASC3	SRRM2	9925.ENSCHIP00000002799	9925.ENSCHIP00000007982	0	0	0	0	0.202	0.636	0	0.129	0.725
SHPRH	TTLL4	9925.ENSCHIP00000004570	9925.ENSCHIP00000025540	0	0	0	0	0	0	0	0.724	0.724
MAP2	MARK2	9925.ENSCHIP00000000751	9925.ENSCHIP00000021704	0	0	0	0	0	0.248	0.587	0.181	0.723
ACTN4	FLNA	9925.ENSCHIP00000007851	9925.ENSCHIP00000007945	0	0	0	0.286	0.331	0.257	0	0.663	0.722
GNA15	RGS3	9925.ENSCHIP00000002895	9925.ENSCHIP00000017646	0	0	0	0	0	0	0.697	0.12	0.722
GOLGA2	YKT6	9925.ENSCHIP00000003991	9925.ENSCHIP00000033250	0	0	0	0	0	0	0.694	0.126	0.721
BUD23	NAT10	9925.ENSCHIP00000022196	9925.ENSCHIP00000031917	0	0	0	0	0.474	0	0	0.487	0.719
NDUFAF3	NDUFB9	9925.ENSCHIP00000025229	9925.ENSCHIP00000022974	0	0	0	0	0.235	0	0.496	0.329	0.719
CIT	KIF4A	9925.ENSCHIP00000028003	9925.ENSCHIP00000018309	0	0	0	0	0.455	0	0	0.503	0.718
AHNAK	SRRM2	9925.ENSCHIP00000014141	9925.ENSCHIP00000007982	0	0	0	0	0.317	0	0	0.594	0.711
SRCAP	SRRM2	9925.ENSCHIP00000008886	9925.ENSCHIP00000007982	0	0	0	0	0.708	0	0	0	0.708
NDUFAF3	RNF123	9925.ENSCHIP00000025229	9925.ENSCHIP00000007933	0	0	0	0	0.168	0.25	0	0.565	0.705
FBLN1	MFAP2	9925.ENSCHIP00000018671	9925.ENSCHIP00000019412	0	0	0	0	0.203	0	0.486	0.333	0.703
FLNA	IKBKB	9925.ENSCHIP00000007945	9925.ENSCHIP00000012487	0	0	0	0	0	0.244	0.587	0.122	0.702
NR3C1	STAT3	9925.ENSCHIP00000016676	9925.ENSCHIP00000022282	0	0	0	0	0	0.655	0	0.161	0.698
AMBRA1	PRKAG1	9925.ENSCHIP00000016753	9925.ENSCHIP00000022727	0	0	0	0	0	0	0.666	0.126	0.696
PTK2B	VEGFA	9925.ENSCHIP00000032215	9925.ENSCHIP00000005194	0	0	0	0	0	0	0.613	0.246	0.696
DAAM2	DIAPH1	9925.ENSCHIP00000013273	9925.ENSCHIP00000030561	0	0	0	0.284	0	0.5	0	0.561	0.694
INCENP	NCAPD3	9925.ENSCHIP00000027624	9925.ENSCHIP00000023312	0	0	0	0	0.645	0	0	0.174	0.694
CASC3	THOC2	9925.ENSCHIP00000002799	9925.ENSCHIP00000018253	0	0	0	0	0	0	0.693	0	0.693
MED22	MED25	9925.ENSCHIP00000031469	9925.ENSCHIP00000003985	0	0	0	0	0.196	0	0.479	0.326	0.693
NR3C1	PER2	9925.ENSCHIP00000016676	9925.ENSCHIP00000027981	0	0	0	0	0	0	0.608	0.247	0.692
BIN1	EHBP1L1	9925.ENSCHIP00000018547	9925.ENSCHIP00000011566	0	0	0	0	0.16	0.496	0	0.327	0.69
PSD	WWP2	9925.ENSCHIP00000015774	9925.ENSCHIP00000028330	0	0	0	0	0	0	0	0.689	0.689
AHNAK	ANXA2	9925.ENSCHIP00000014141	9925.ENSCHIP00000002620	0	0	0	0	0.163	0.245	0.455	0.201	0.688
BIN1	CD2AP	9925.ENSCHIP00000018547	9925.ENSCHIP00000031593	0	0	0	0.153	0	0	0	0.804	0.687
KHDRBS1	STAT3	9925.ENSCHIP00000010638	9925.ENSCHIP00000022282	0	0	0	0	0	0.25	0	0.596	0.684
NR3C1	NR4A1	9925.ENSCHIP00000016676	9925.ENSCHIP00000005611	0	0	0	0.312	0	0.222	0.442	0.461	0.684
ARAP1	SRGAP2	9925.ENSCHIP00000014033	9925.ENSCHIP00000025684	0	0	0	0.147	0	0	0.683	0	0.683
DCTN5	YKT6	9925.ENSCHIP00000012859	9925.ENSCHIP00000033250	0	0	0	0	0	0	0.681	0	0.681
GTF2E2	RPRD1B	9925.ENSCHIP00000023880	9925.ENSCHIP00000027765	0	0	0	0	0	0	0.68	0	0.68
HERC4	PLCG1	9925.ENSCHIP00000009462	9925.ENSCHIP00000029795	0	0	0	0	0	0	0.68	0	0.68
COQ5	NDUFB6	9925.ENSCHIP00000020856	9925.ENSCHIP00000033896	0	0	0	0	0.537	0	0	0.335	0.679
NCOR2	SLC2A4	9925.ENSCHIP00000005839	9925.ENSCHIP00000022482	0	0	0	0	0	0	0.587	0.254	0.679
BBS4	RAB3IP	9925.ENSCHIP00000013678	9925.ENSCHIP00000006354	0	0	0	0	0	0.25	0.545	0.128	0.676
ITPR2	ORAI2	9925.ENSCHIP00000016439	9925.ENSCHIP00000006128	0	0	0	0	0	0.216	0.491	0.25	0.675
ATP6V0D1	ITFG2	9925.ENSCHIP00000017926	9925.ENSCHIP00000020896	0	0	0	0	0	0	0.673	0	0.673
GHR	MGST1	9925.ENSCHIP00000020221	9925.ENSCHIP00000013859	0	0	0	0	0	0	0	0.673	0.673
NR2C2	NR3C1	9925.ENSCHIP00000004535	9925.ENSCHIP00000016676	0	0	0	0.25	0	0	0.442	0.571	0.673
DCTN5	KIF2A	9925.ENSCHIP00000012859	9925.ENSCHIP00000011400	0	0	0	0	0	0	0.672	0	0.672
DNM1	PLCG1	9925.ENSCHIP00000019385	9925.ENSCHIP00000029795	0	0	0	0	0	0.242	0.407	0.329	0.672
KIF2A	NDE1	9925.ENSCHIP00000011400	9925.ENSCHIP00000028051	0	0	0	0	0	0	0.543	0.309	0.671
SEMA6A	SYNJ1	9925.ENSCHIP00000018849	9925.ENSCHIP00000002480	0	0	0	0	0	0	0	0.671	0.671
ARHGEF2	ARHGEF7	9925.ENSCHIP00000020176	9925.ENSCHIP00000032283	0	0	0	0.11	0	0.308	0.443	0.235	0.67
CD2AP	VEGFA	9925.ENSCHIP00000031593	9925.ENSCHIP00000005194	0	0	0	0	0	0	0.587	0.231	0.669
IRF4	OAS1	9925.ENSCHIP00000017187	9925.ENSCHIP00000021642	0	0	0	0	0.155	0	0.587	0.128	0.669
SRSF11	WDR33	9925.ENSCHIP00000030600	9925.ENSCHIP00000020477	0	0	0	0	0.269	0	0.566	0	0.669
ATG2A	CDC42BPG	9925.ENSCHIP00000017036	9925.ENSCHIP00000020689	0	0	0	0	0.153	0	0	0.624	0.668
MAP4K2	TMEM120B	9925.ENSCHIP00000028057	9925.ENSCHIP00000013420	0	0	0	0	0	0	0	0.667	0.667
ACSL5	ELOVL1	9925.ENSCHIP00000021425	9925.ENSCHIP00000005539	0	0	0	0	0.152	0	0.587	0.122	0.666
DHX38	PPIL1	9925.ENSCHIP00000033619	9925.ENSCHIP00000011966	0	0	0	0	0	0.636	0	0.121	0.666
ANXA2	DYSF	9925.ENSCHIP00000002620	9925.ENSCHIP00000003759	0	0	0	0	0	0.236	0.449	0.268	0.665
FAM160A2	MICAL3	9925.ENSCHIP00000023816	9925.ENSCHIP00000029430	0	0	0	0	0	0	0	0.664	0.664
COPS3	YY1	9925.ENSCHIP00000008689	9925.ENSCHIP00000011357	0	0	0	0	0	0	0.663	0	0.663
DPM2	PIGZ	9925.ENSCHIP00000012426	9925.ENSCHIP00000022087	0	0	0	0	0	0	0	0.663	0.663
CASC3	SRSF11	9925.ENSCHIP00000002799	9925.ENSCHIP00000030600	0	0	0	0	0.181	0	0.566	0.121	0.66
NDUFAF3	NDUFB6	9925.ENSCHIP00000025229	9925.ENSCHIP00000033896	0	0	0	0	0.183	0	0.486	0.255	0.66
CASP2	MAP4K2	9925.ENSCHIP00000018562	9925.ENSCHIP00000028057	0	0	0	0	0.135	0	0.587	0.122	0.659
KIT	MPDZ	9925.ENSCHIP00000025751	9925.ENSCHIP00000025954	0	0	0	0	0.147	0.25	0	0.51	0.659
DNM1	NTRK3	9925.ENSCHIP00000019385	9925.ENSCHIP00000007015	0	0	0	0	0.202	0	0.587	0	0.656
CAPN15	FAAP24	9925.ENSCHIP00000022545	9925.ENSCHIP00000023626	0	0	0	0	0.654	0	0	0	0.654
HPS1	HPS4	9925.ENSCHIP00000014448	9925.ENSCHIP00000024453	0	0	0	0	0	0.313	0.469	0.125	0.653
ABHD11	ABHD4	9925.ENSCHIP00000026319	9925.ENSCHIP00000002399	0	0	0	0	0	0	0	0.651	0.651
ACTN4	COPB1	9925.ENSCHIP00000007851	9925.ENSCHIP00000015740	0	0	0	0	0	0	0.581	0.202	0.651
ATG2A	CASP2	9925.ENSCHIP00000017036	9925.ENSCHIP00000018562	0	0	0	0	0	0	0	0.65	0.65
DHX38	SRSF11	9925.ENSCHIP00000033619	9925.ENSCHIP00000030600	0	0	0	0	0.148	0	0.606	0	0.65
MAP2	VSTM5	9925.ENSCHIP00000000751	9925.ENSCHIP00000031184	0	0	0	0	0.165	0	0	0.598	0.65
PLCG1	PLXNB1	9925.ENSCHIP00000029795	9925.ENSCHIP00000019543	0	0	0	0	0.173	0.25	0	0.48	0.649
MGST1	PTGES	9925.ENSCHIP00000013859	9925.ENSCHIP00000029506	0	0	0	0.687	0	0	0.569	0.594	0.647
ACE	VEGFA	9925.ENSCHIP00000009113	9925.ENSCHIP00000005194	0	0	0	0	0.202	0	0	0.575	0.646
DENND1A	MADD	9925.ENSCHIP00000018767	9925.ENSCHIP00000001785	0	0	0	0.116	0	0	0	0.725	0.646
HERC4	RBMS3	9925.ENSCHIP00000009462	9925.ENSCHIP00000004993	0	0	0	0	0	0	0	0.646	0.646
NDE1	NUMA1	9925.ENSCHIP00000028051	9925.ENSCHIP00000003591	0	0	0	0	0.142	0	0.486	0.261	0.646
NFATC1	NR4A1	9925.ENSCHIP00000023403	9925.ENSCHIP00000005611	0	0	0	0	0	0	0.587	0.177	0.646
NTRK3	STAT3	9925.ENSCHIP00000007015	9925.ENSCHIP00000022282	0	0	0	0	0	0	0.608	0.134	0.646
CCDC130	PPIL1	9925.ENSCHIP00000011620	9925.ENSCHIP00000011966	0	0	0	0	0.148	0	0.599	0	0.644
GHR	JAK3	9925.ENSCHIP00000020221	9925.ENSCHIP00000005050	0	0	0	0	0	0	0.611	0.121	0.643
CSF2RA	STAT3	9925.ENSCHIP00000000466	9925.ENSCHIP00000022282	0	0	0	0	0	0	0.587	0.166	0.641
ATG13	PRKAG1	9925.ENSCHIP00000013146	9925.ENSCHIP00000022727	0	0	0	0	0.165	0	0.545	0.125	0.639
ATXN2L	UBAP2L	9925.ENSCHIP00000005989	9925.ENSCHIP00000024619	0	0	0	0	0.357	0.426	0	0.101	0.639
NUMA1	ODF2	9925.ENSCHIP00000003591	9925.ENSCHIP00000005130	0	0	0	0	0.172	0	0.54	0.128	0.639
COPB1	GOLGA2	9925.ENSCHIP00000015740	9925.ENSCHIP00000003991	0	0	0	0	0	0	0.486	0.325	0.638
DNMT3A	SMARCD1	9925.ENSCHIP00000012630	9925.ENSCHIP00000015807	0	0	0	0	0.133	0	0.561	0.125	0.638
CHD3	SMARCD1	9925.ENSCHIP00000016536	9925.ENSCHIP00000015807	0	0	0	0	0.149	0.25	0	0.477	0.637
CASC3	PPIL1	9925.ENSCHIP00000002799	9925.ENSCHIP00000011966	0	0	0	0	0	0.636	0	0	0.636
ENSCHIP00000033681	NCAM1	9925.ENSCHIP00000033681	9925.ENSCHIP00000010546	0	0	0	0	0	0	0	0.633	0.633
ITGA7	NPNT	9925.ENSCHIP00000027920	9925.ENSCHIP00000020510	0	0	0	0	0.149	0	0.458	0.269	0.633
AIF1	MAP2	9925.ENSCHIP00000028430	9925.ENSCHIP00000000751	0	0	0	0	0	0	0	0.632	0.632
MAN2A2	YKT6	9925.ENSCHIP00000013077	9925.ENSCHIP00000033250	0	0	0	0	0	0	0.632	0	0.632
GDNF	VEGFA	9925.ENSCHIP00000027133	9925.ENSCHIP00000005194	0	0	0	0	0	0	0	0.631	0.631
ATP6V0A1	COPB1	9925.ENSCHIP00000028440	9925.ENSCHIP00000015740	0	0	0	0	0.075	0	0.584	0.116	0.63
NAT10	ZPR1	9925.ENSCHIP00000031917	9925.ENSCHIP00000012482	0	0	0	0	0.594	0	0	0.127	0.63
PPP1R12B	TSC22D1	9925.ENSCHIP00000010852	9925.ENSCHIP00000009544	0	0	0	0	0.248	0	0	0.528	0.63
DNM1	PICALM	9925.ENSCHIP00000019385	9925.ENSCHIP00000014729	0	0	0	0	0	0	0.587	0.139	0.629
AGAP2	PLCG1	9925.ENSCHIP00000000862	9925.ENSCHIP00000029795	0	0	0	0	0	0.492	0	0.294	0.626
FDFT1	PGK1	9925.ENSCHIP00000029089	9925.ENSCHIP00000005700	0.058	0	0	0	0.076	0	0.458	0.301	0.626
ACSBG1	ELOVL1	9925.ENSCHIP00000008229	9925.ENSCHIP00000005539	0	0	0	0	0	0	0.587	0.126	0.624
CASP2	MADD	9925.ENSCHIP00000018562	9925.ENSCHIP00000001785	0	0	0	0	0	0	0.587	0.127	0.624
CBFB	FLNA	9925.ENSCHIP00000022846	9925.ENSCHIP00000007945	0	0	0	0	0.17	0	0	0.566	0.624
IRF4	NR3C1	9925.ENSCHIP00000017187	9925.ENSCHIP00000016676	0	0	0	0	0	0	0.587	0.126	0.624
CPT1C	GRIK4	9925.ENSCHIP00000030583	9925.ENSCHIP00000004745	0	0	0	0	0.202	0	0.547	0	0.623
CSF2RA	ITGB1	9925.ENSCHIP00000000466	9925.ENSCHIP00000007508	0	0	0	0	0	0	0.587	0.124	0.623
GNA15	PLCG1	9925.ENSCHIP00000002895	9925.ENSCHIP00000029795	0	0	0	0	0	0	0.587	0.125	0.623
IRF5	NR3C1	9925.ENSCHIP00000023755	9925.ENSCHIP00000016676	0	0	0	0	0	0	0.587	0.124	0.623
ACTN4	TNS1	9925.ENSCHIP00000007851	9925.ENSCHIP00000013159	0	0	0	0	0	0	0.587	0.122	0.622
DHX38	WDR33	9925.ENSCHIP00000033619	9925.ENSCHIP00000020477	0	0	0	0	0.131	0	0.545	0.12	0.622
FGF11	GDNF	9925.ENSCHIP00000003352	9925.ENSCHIP00000027133	0	0	0	0	0	0	0	0.622	0.622
NEURL4	USP20	9925.ENSCHIP00000020074	9925.ENSCHIP00000018053	0	0	0	0	0.201	0.415	0	0.257	0.622
DNM1	EHBP1L1	9925.ENSCHIP00000019385	9925.ENSCHIP00000011566	0	0	0	0	0	0.448	0	0.341	0.621
NR2C2	YY1	9925.ENSCHIP00000004535	9925.ENSCHIP00000011357	0	0	0	0	0	0.451	0	0.336	0.62
RPRD1B	SUPT6H	9925.ENSCHIP00000027765	9925.ENSCHIP00000030364	0	0	0	0	0.134	0.496	0	0.197	0.619
KIF2A	TSNAX	9925.ENSCHIP00000011400	9925.ENSCHIP00000009066	0	0	0	0.17	0	0.508	0	0.297	0.617
DPM2	LARGE2	9925.ENSCHIP00000012426	9925.ENSCHIP00000024153	0	0	0	0	0	0	0	0.616	0.616
GOLGA2	RAB2A	9925.ENSCHIP00000003991	9925.ENSCHIP00000022371	0	0	0	0	0	0.232	0.444	0.173	0.616
DNMT3A	KIT	9925.ENSCHIP00000012630	9925.ENSCHIP00000025751	0	0	0	0	0	0	0	0.614	0.614
BBS4	GPR161	9925.ENSCHIP00000013678	9925.ENSCHIP00000023879	0	0	0	0	0	0	0	0.613	0.613
CASP2	DST	9925.ENSCHIP00000018562	9925.ENSCHIP00000032135	0	0	0	0	0	0.246	0.413	0.196	0.613
UBQLN4	ZPR1	9925.ENSCHIP00000013775	9925.ENSCHIP00000012482	0	0	0	0	0.139	0.501	0	0.172	0.613
ABLIM2	PITX3	9925.ENSCHIP00000020811	9925.ENSCHIP00000002206	0	0	0	0	0.162	0	0	0.556	0.612
HSF4	PITX3	9925.ENSCHIP00000001963	9925.ENSCHIP00000002206	0	0	0	0	0.163	0	0	0.556	0.612
TTLL5	TTLL6	9925.ENSCHIP00000022796	9925.ENSCHIP00000026232	0	0	0	0.377	0.202	0	0	0.832	0.612
CFLAR	IKBKB	9925.ENSCHIP00000016044	9925.ENSCHIP00000012487	0	0	0	0	0.152	0.242	0	0.444	0.611
DDX11	LIG1	9925.ENSCHIP00000014576	9925.ENSCHIP00000032333	0	0	0	0	0.407	0.19	0	0.254	0.61
PLCG1	TUB	9925.ENSCHIP00000029795	9925.ENSCHIP00000028792	0	0	0	0	0.162	0.513	0	0.121	0.61
FHOD1	SYNE3	9925.ENSCHIP00000031773	9925.ENSCHIP00000010620	0	0	0	0	0	0	0	0.609	0.609
ACE	ASTL	9925.ENSCHIP00000009113	9925.ENSCHIP00000030175	0	0	0	0	0	0	0	0.607	0.607
ASAP2	EXOC7	9925.ENSCHIP00000026500	9925.ENSCHIP00000007309	0	0	0	0	0.143	0	0	0.56	0.607
ECM1	FBLN1	9925.ENSCHIP00000007362	9925.ENSCHIP00000018671	0	0	0	0	0	0.5	0	0.246	0.607
HERC4	UBA1	9925.ENSCHIP00000009462	9925.ENSCHIP00000024069	0	0	0	0	0	0	0.53	0.198	0.607
LIG1	POLR1A	9925.ENSCHIP00000032333	9925.ENSCHIP00000019133	0	0	0.28	0	0.2	0	0	0.372	0.607
ARHGEF2	PPP6R1	9925.ENSCHIP00000020176	9925.ENSCHIP00000016902	0	0	0	0	0.18	0.496	0	0.124	0.606
ETFDH	MCEE	9925.ENSCHIP00000026962	9925.ENSCHIP00000022298	0.062	0	0	0	0.336	0	0	0.418	0.606
ATG13	ATG2A	9925.ENSCHIP00000013146	9925.ENSCHIP00000017036	0	0	0	0	0.177	0	0	0.539	0.604
AFDN	DOT1L	9925.ENSCHIP00000025408	9925.ENSCHIP00000014401	0	0	0	0	0.301	0	0	0.455	0.603
SUPT6H	TAF1	9925.ENSCHIP00000030364	9925.ENSCHIP00000022192	0	0	0	0	0.386	0	0	0.38	0.603
CBFB	SMARCD1	9925.ENSCHIP00000022846	9925.ENSCHIP00000015807	0	0	0	0	0.158	0	0.545	0	0.601
CD2AP	MICAL3	9925.ENSCHIP00000031593	9925.ENSCHIP00000029430	0	0	0	0	0	0.25	0.488	0	0.6
GALE	SLC35A2	9925.ENSCHIP00000012567	9925.ENSCHIP00000003190	0	0	0	0	0.337	0	0	0.422	0.6
KIF2A	ODF2	9925.ENSCHIP00000011400	9925.ENSCHIP00000005130	0	0	0	0	0	0	0.561	0.126	0.6
MATN2	NPNT	9925.ENSCHIP00000025667	9925.ENSCHIP00000020510	0	0	0	0.253	0.149	0.518	0	0.123	0.6
GPR161	TUB	9925.ENSCHIP00000023879	9925.ENSCHIP00000028792	0	0	0	0	0	0	0.542	0.161	0.599
GDNF	MAP2	9925.ENSCHIP00000027133	9925.ENSCHIP00000000751	0	0	0	0	0	0	0	0.598	0.598
GDNF	NTRK3	9925.ENSCHIP00000027133	9925.ENSCHIP00000007015	0	0	0	0	0	0	0	0.598	0.598
ATXN2L	SRCAP	9925.ENSCHIP00000005989	9925.ENSCHIP00000008886	0	0	0	0	0.593	0	0	0	0.593
CPSF4	DHX38	9925.ENSCHIP00000012645	9925.ENSCHIP00000033619	0	0	0	0	0.145	0	0.544	0	0.593
ITGB1	NCAM1	9925.ENSCHIP00000007508	9925.ENSCHIP00000010546	0	0	0	0	0	0.241	0	0.486	0.593
ACOT7	CPT1C	9925.ENSCHIP00000029611	9925.ENSCHIP00000030583	0	0	0	0	0.153	0	0	0.538	0.592
ARHGEF15	ARHGEF2	9925.ENSCHIP00000007761	9925.ENSCHIP00000020176	0	0	0	0.155	0	0	0.451	0.331	0.591
DYSF	SGCD	9925.ENSCHIP00000003759	9925.ENSCHIP00000020982	0	0	0	0	0.175	0	0	0.524	0.591
SRSF11	THOC2	9925.ENSCHIP00000030600	9925.ENSCHIP00000018253	0	0	0	0	0.203	0	0.464	0.12	0.591
DHX38	THOC2	9925.ENSCHIP00000033619	9925.ENSCHIP00000018253	0	0	0	0	0.146	0	0.46	0.182	0.59
SRSF11	TCERG1	9925.ENSCHIP00000030600	9925.ENSCHIP00000007461	0	0	0	0	0.376	0.25	0	0.195	0.59
ANAPC7	PSMB1	9925.ENSCHIP00000022015	9925.ENSCHIP00000032874	0	0	0	0	0	0	0.587	0	0.587
CBFB	TNFRSF18	9925.ENSCHIP00000022846	9925.ENSCHIP00000001378	0	0	0	0	0	0	0.587	0	0.587
GIT2	ITGB1	9925.ENSCHIP00000029323	9925.ENSCHIP00000007508	0	0	0	0	0	0	0.587	0	0.587
IRF4	SMARCD1	9925.ENSCHIP00000017187	9925.ENSCHIP00000015807	0	0	0	0	0	0	0.587	0	0.587
IRF5	SMARCD1	9925.ENSCHIP00000023755	9925.ENSCHIP00000015807	0	0	0	0	0	0	0.587	0	0.587
DNMT3A	DOT1L	9925.ENSCHIP00000012630	9925.ENSCHIP00000014401	0	0	0	0	0.276	0	0	0.451	0.586
ENSCHIP00000033681	PLCG1	9925.ENSCHIP00000033681	9925.ENSCHIP00000029795	0	0	0	0	0	0	0.525	0.163	0.585
NCAM1	PLCG1	9925.ENSCHIP00000010546	9925.ENSCHIP00000029795	0	0	0	0	0	0.546	0	0.124	0.585
CCDC120	KIF2A	9925.ENSCHIP00000013173	9925.ENSCHIP00000011400	0	0	0	0	0	0	0.542	0.128	0.584
NDE1	TRAK1	9925.ENSCHIP00000028051	9925.ENSCHIP00000007567	0	0	0	0	0.175	0	0	0.516	0.584
NDE1	ODF2	9925.ENSCHIP00000028051	9925.ENSCHIP00000005130	0	0	0	0	0	0	0.543	0.125	0.583
BRD3	HEXIM1	9925.ENSCHIP00000003456	9925.ENSCHIP00000001769	0	0	0	0	0.169	0	0	0.518	0.582
HLTF	LIG1	9925.ENSCHIP00000028650	9925.ENSCHIP00000032333	0	0	0	0	0.101	0.414	0	0.27	0.582
MYCBPAP	TCERG1	9925.ENSCHIP00000019458	9925.ENSCHIP00000007461	0	0	0	0	0	0.582	0	0	0.582
RNF123	SHPRH	9925.ENSCHIP00000007933	9925.ENSCHIP00000004570	0	0	0	0	0.385	0	0	0.346	0.581
UBAP2L	YY1	9925.ENSCHIP00000024619	9925.ENSCHIP00000011357	0	0	0	0	0.171	0	0.515	0	0.581
AGAP2	GIT2	9925.ENSCHIP00000000862	9925.ENSCHIP00000029323	0	0	0	0.253	0.169	0	0.412	0.266	0.58
ANAPC7	SUPT6H	9925.ENSCHIP00000022015	9925.ENSCHIP00000030364	0	0	0	0	0.181	0.507	0	0	0.579
SRCAP	YY1	9925.ENSCHIP00000008886	9925.ENSCHIP00000011357	0	0	0	0	0.146	0	0.475	0.136	0.579
ITGA7	JAM2	9925.ENSCHIP00000027920	9925.ENSCHIP00000014143	0	0	0	0	0.147	0	0.525	0	0.578
CHD3	PHF21A	9925.ENSCHIP00000016536	9925.ENSCHIP00000028110	0	0	0	0.196	0	0	0.545	0.126	0.577
PACSIN2	SNX33	9925.ENSCHIP00000007444	9925.ENSCHIP00000012423	0	0	0	0.166	0	0	0	0.684	0.577
POLR1A	WDR4	9925.ENSCHIP00000019133	9925.ENSCHIP00000026546	0	0	0	0	0.577	0	0	0	0.577
TBX21	TNFRSF18	9925.ENSCHIP00000025081	9925.ENSCHIP00000001378	0	0	0	0	0.182	0	0	0.503	0.576
SUPT6H	UBAP2L	9925.ENSCHIP00000030364	9925.ENSCHIP00000024619	0	0	0	0	0.575	0	0	0	0.575
ABLIM2	DMTN	9925.ENSCHIP00000020811	9925.ENSCHIP00000020397	0	0	0	0.285	0.202	0	0	0.666	0.574
CHD3	SRCAP	9925.ENSCHIP00000016536	9925.ENSCHIP00000008886	0	0	0	0.193	0.333	0.203	0	0.316	0.574
ITPR2	MADD	9925.ENSCHIP00000016439	9925.ENSCHIP00000001785	0	0	0	0	0	0	0	0.574	0.574
NR2C2	ZFPM1	9925.ENSCHIP00000004535	9925.ENSCHIP00000006368	0	0	0	0	0	0	0	0.574	0.574
VAMP3	YKT6	9925.ENSCHIP00000010608	9925.ENSCHIP00000033250	0	0	0	0.342	0	0	0.464	0.331	0.571
DCAF11	FDFT1	9925.ENSCHIP00000016561	9925.ENSCHIP00000029089	0	0	0	0	0	0	0	0.57	0.57
NAXE	ZPR1	9925.ENSCHIP00000012811	9925.ENSCHIP00000012482	0	0	0	0	0	0	0	0.569	0.569
ENSCHIP00000011511	NDUFB6	9925.ENSCHIP00000011511	9925.ENSCHIP00000033896	0	0	0	0	0.34	0.249	0	0.198	0.568
MYO18A	PLCG1	9925.ENSCHIP00000008690	9925.ENSCHIP00000029795	0	0	0	0	0	0	0.486	0.194	0.568
ANAPC7	TAF4	9925.ENSCHIP00000022015	9925.ENSCHIP00000009820	0	0	0	0	0.155	0.508	0	0	0.566
DDX11	HLTF	9925.ENSCHIP00000014576	9925.ENSCHIP00000028650	0	0	0	0	0.096	0.438	0	0.213	0.565
AHNAK	MARK2	9925.ENSCHIP00000014141	9925.ENSCHIP00000021704	0	0	0	0	0	0	0	0.563	0.563
ATXN2L	HEXIM1	9925.ENSCHIP00000005989	9925.ENSCHIP00000001769	0	0	0	0	0.168	0.496	0	0	0.563
FGF11	KIT	9925.ENSCHIP00000003352	9925.ENSCHIP00000025751	0	0	0	0	0	0	0	0.563	0.563
AHNAK	RTL1	9925.ENSCHIP00000014141	9925.ENSCHIP00000006993	0	0	0	0	0	0	0	0.562	0.562
ITGB1	KIT	9925.ENSCHIP00000007508	9925.ENSCHIP00000025751	0	0	0	0	0	0	0	0.562	0.562
RGS3	RGS6	9925.ENSCHIP00000017646	9925.ENSCHIP00000000838	0	0	0	0	0	0	0.473	0.203	0.562
BIN1	PTK2B	9925.ENSCHIP00000018547	9925.ENSCHIP00000032215	0	0	0	0	0.152	0	0	0.503	0.561
CASC3	R3HDM2	9925.ENSCHIP00000002799	9925.ENSCHIP00000012230	0	0	0	0	0.196	0.425	0	0.126	0.561
DKKL1	RAB11B	9925.ENSCHIP00000027071	9925.ENSCHIP00000025855	0	0	0	0	0	0	0	0.561	0.561
EXOC7	RAB11B	9925.ENSCHIP00000007309	9925.ENSCHIP00000025855	0	0	0	0	0.311	0.211	0	0.258	0.561
EML1	PHF21A	9925.ENSCHIP00000016871	9925.ENSCHIP00000028110	0	0	0	0	0	0	0	0.56	0.56
ACOT7	ZFPM1	9925.ENSCHIP00000029611	9925.ENSCHIP00000006368	0	0	0	0	0	0	0	0.559	0.559
RTEL1	SHPRH	9925.ENSCHIP00000012311	9925.ENSCHIP00000004570	0	0	0	0	0	0	0	0.559	0.559
BUD23	WDR4	9925.ENSCHIP00000022196	9925.ENSCHIP00000026546	0	0	0	0	0.293	0	0	0.4	0.558
DPYSL2	NCAM1	9925.ENSCHIP00000033191	9925.ENSCHIP00000010546	0	0	0	0	0.202	0.415	0	0.127	0.557
FGGY	ITPR2	9925.ENSCHIP00000025530	9925.ENSCHIP00000016439	0	0	0	0	0	0	0	0.557	0.557
GOLGA2	PDE4DIP	9925.ENSCHIP00000003991	9925.ENSCHIP00000006764	0	0	0	0	0	0	0	0.557	0.557
KIT	NCAM1	9925.ENSCHIP00000025751	9925.ENSCHIP00000010546	0	0	0	0.107	0.148	0	0	0.557	0.557
ASAP2	GIT2	9925.ENSCHIP00000026500	9925.ENSCHIP00000029323	0	0	0	0.173	0	0	0.442	0.277	0.556
AGAP2	ASAP2	9925.ENSCHIP00000000862	9925.ENSCHIP00000026500	0	0	0	0.194	0	0	0.402	0.346	0.555
ECM1	SP110	9925.ENSCHIP00000007362	9925.ENSCHIP00000011138	0	0	0	0	0	0	0	0.555	0.555
AGAP2	DPYSL2	9925.ENSCHIP00000000862	9925.ENSCHIP00000033191	0	0	0	0	0.153	0.448	0	0.122	0.554
CACNA1H	GRIK4	9925.ENSCHIP00000018676	9925.ENSCHIP00000004745	0	0	0	0	0.139	0	0.456	0.122	0.553
CSNK1A1	PER2	9925.ENSCHIP00000010394	9925.ENSCHIP00000027981	0	0	0	0	0	0.23	0.391	0.121	0.552
EFNA2	EFNA4	9925.ENSCHIP00000032243	9925.ENSCHIP00000004407	0	0	0	0.7	0	0	0.458	0.596	0.552
ARHGEF7	ITGB1	9925.ENSCHIP00000032283	9925.ENSCHIP00000007508	0	0	0	0	0	0	0.468	0.191	0.551
CASC3	CPSF4	9925.ENSCHIP00000002799	9925.ENSCHIP00000012645	0	0	0	0	0.171	0	0.481	0	0.551
PDE4A	TCERG1	9925.ENSCHIP00000022161	9925.ENSCHIP00000007461	0	0	0	0	0	0	0	0.55	0.55
SRCAP	SUPT6H	9925.ENSCHIP00000008886	9925.ENSCHIP00000030364	0	0	0	0	0.372	0.225	0	0.15	0.55
ITGAD	ITGB1	9925.ENSCHIP00000024224	9925.ENSCHIP00000007508	0	0	0	0	0	0	0.455	0.206	0.549
GRIK4	PTK2B	9925.ENSCHIP00000004745	9925.ENSCHIP00000032215	0	0	0	0	0	0	0.548	0	0.548
NCAM1	PCSK7	9925.ENSCHIP00000010546	9925.ENSCHIP00000026809	0	0	0	0	0	0	0	0.548	0.548
ATXN2L	FHOD1	9925.ENSCHIP00000005989	9925.ENSCHIP00000031773	0	0	0	0	0.249	0	0	0.422	0.547
MED25	WWP2	9925.ENSCHIP00000003985	9925.ENSCHIP00000028330	0	0	0	0	0.146	0.231	0	0.365	0.547
BOLA3	GLRX5	9925.ENSCHIP00000031078	9925.ENSCHIP00000005089	0.044	0	0	0	0.149	0.366	0	0.223	0.546
ARHGEF19	MAPK4	9925.ENSCHIP00000005729	9925.ENSCHIP00000011124	0	0	0	0	0	0	0	0.545	0.545
CPSF4	TSEN2	9925.ENSCHIP00000012645	9925.ENSCHIP00000011713	0	0	0	0	0	0	0.545	0	0.545
TXNDC11	UBQLN4	9925.ENSCHIP00000021065	9925.ENSCHIP00000013775	0	0	0	0	0	0	0	0.544	0.544
ABCC10	AHNAK	9925.ENSCHIP00000016933	9925.ENSCHIP00000014141	0	0	0	0	0	0	0.543	0	0.543
ARHGAP17	ARHGAP44	9925.ENSCHIP00000024637	9925.ENSCHIP00000021980	0	0	0	0.836	0	0.508	0	0.455	0.543
CHD3	SUPT6H	9925.ENSCHIP00000016536	9925.ENSCHIP00000030364	0	0	0	0	0.363	0.25	0	0.121	0.543
INCENP	NDE1	9925.ENSCHIP00000027624	9925.ENSCHIP00000028051	0	0	0	0.163	0	0	0.543	0	0.543
NPNT	WWP2	9925.ENSCHIP00000020510	9925.ENSCHIP00000028330	0	0	0	0	0	0	0	0.543	0.543
AGAP2	DNM1	9925.ENSCHIP00000000862	9925.ENSCHIP00000019385	0	0	0	0	0.202	0.448	0	0	0.541
BIN1	VAMP3	9925.ENSCHIP00000018547	9925.ENSCHIP00000010608	0	0	0	0	0	0	0.54	0	0.54
CPT1C	PTK2B	9925.ENSCHIP00000030583	9925.ENSCHIP00000032215	0	0	0	0	0	0	0.54	0	0.54
CTNS	FGGY	9925.ENSCHIP00000018244	9925.ENSCHIP00000025530	0	0	0	0	0	0	0	0.54	0.54
MPC2	NDUFB9	9925.ENSCHIP00000024190	9925.ENSCHIP00000022974	0	0	0	0	0.336	0.335	0	0	0.54
DIAPH1	TCERG1	9925.ENSCHIP00000030561	9925.ENSCHIP00000007461	0	0	0	0	0.154	0.43	0	0.121	0.539
ALS2CL	SMARCD1	9925.ENSCHIP00000016531	9925.ENSCHIP00000015807	0	0	0	0	0	0	0	0.538	0.538
DENND1A	PICALM	9925.ENSCHIP00000018767	9925.ENSCHIP00000014729	0	0	0	0	0	0.496	0	0.121	0.538
RCE1	STX16	9925.ENSCHIP00000015227	9925.ENSCHIP00000014107	0	0	0	0	0	0.538	0	0	0.538
ATG13	RAB11B	9925.ENSCHIP00000013146	9925.ENSCHIP00000025855	0	0	0	0	0	0	0	0.537	0.537
BIN1	SRGAP2	9925.ENSCHIP00000018547	9925.ENSCHIP00000025684	0	0	0	0	0	0	0	0.537	0.537
CCAR2	TMBIM6	9925.ENSCHIP00000003549	9925.ENSCHIP00000000948	0	0	0	0	0	0	0	0.537	0.537
CASC3	WDR33	9925.ENSCHIP00000002799	9925.ENSCHIP00000020477	0	0	0	0	0.134	0	0.486	0	0.536
GMEB2	TFDP2	9925.ENSCHIP00000006475	9925.ENSCHIP00000005560	0	0	0	0	0	0	0	0.536	0.536
MGST1	STAT3	9925.ENSCHIP00000013859	9925.ENSCHIP00000022282	0	0	0	0	0	0	0	0.536	0.536
PTK2B	PTPN5	9925.ENSCHIP00000032215	9925.ENSCHIP00000004130	0	0	0	0	0	0	0	0.536	0.536
ABCC5	RCE1	9925.ENSCHIP00000029124	9925.ENSCHIP00000015227	0	0	0	0	0	0	0	0.535	0.535
FADS1	TMEM120B	9925.ENSCHIP00000025629	9925.ENSCHIP00000013420	0	0	0	0	0	0	0	0.535	0.535
PIGZ	SLC35A2	9925.ENSCHIP00000022087	9925.ENSCHIP00000003190	0	0	0	0	0	0	0	0.535	0.535
AGAP2	PCLO	9925.ENSCHIP00000000862	9925.ENSCHIP00000009912	0	0	0	0	0.19	0.448	0	0	0.534
MYO18A	STAT3	9925.ENSCHIP00000008690	9925.ENSCHIP00000022282	0	0	0	0	0	0	0.491	0.122	0.534
ABCA3	CSF2RA	9925.ENSCHIP00000022472	9925.ENSCHIP00000000466	0	0	0	0	0	0	0	0.533	0.533
AFDN	MPDZ	9925.ENSCHIP00000025408	9925.ENSCHIP00000025954	0	0	0	0.107	0.182	0	0	0.502	0.533
GALE	SUPT6H	9925.ENSCHIP00000012567	9925.ENSCHIP00000030364	0.064	0	0	0	0	0.418	0	0.211	0.533
GDNF	PITX3	9925.ENSCHIP00000027133	9925.ENSCHIP00000002206	0	0	0	0	0	0	0	0.533	0.533
JAK3	KIT	9925.ENSCHIP00000005050	9925.ENSCHIP00000025751	0	0	0	0.231	0	0.25	0	0.511	0.533
AGAP2	ARAP1	9925.ENSCHIP00000000862	9925.ENSCHIP00000014033	0	0	0	0.154	0	0	0.368	0.336	0.532
DOT1L	SUPT6H	9925.ENSCHIP00000014401	9925.ENSCHIP00000030364	0	0	0	0	0.204	0	0	0.436	0.532
ACE	SLC2A4	9925.ENSCHIP00000009113	9925.ENSCHIP00000022482	0	0	0	0	0.184	0	0	0.446	0.529
BIN1	DYSF	9925.ENSCHIP00000018547	9925.ENSCHIP00000003759	0	0	0	0	0.161	0	0	0.46	0.528
ARHGEF15	ARHGEF7	9925.ENSCHIP00000007761	9925.ENSCHIP00000032283	0	0	0	0.104	0	0	0.443	0.202	0.527
NR2C2	NR4A1	9925.ENSCHIP00000004535	9925.ENSCHIP00000005611	0	0	0	0.3	0	0	0.442	0.247	0.526
CDV3	RDH11	9925.ENSCHIP00000033901	9925.ENSCHIP00000021997	0	0	0	0	0	0	0	0.525	0.525
GHR	IL17D	9925.ENSCHIP00000020221	9925.ENSCHIP00000012289	0	0	0	0	0	0	0.525	0	0.525
RTL1	RTL5	9925.ENSCHIP00000006993	9925.ENSCHIP00000005267	0	0	0	0.224	0	0	0	0.665	0.525
ARHGEF19	ARHGEF7	9925.ENSCHIP00000005729	9925.ENSCHIP00000032283	0	0	0	0.135	0	0	0.443	0.203	0.524
COQ5	ETFDH	9925.ENSCHIP00000020856	9925.ENSCHIP00000026962	0	0	0	0	0.338	0	0	0.31	0.524
STAT3	TBX21	9925.ENSCHIP00000022282	9925.ENSCHIP00000025081	0	0	0	0	0	0	0	0.524	0.524
CASP2	YAP1	9925.ENSCHIP00000018562	9925.ENSCHIP00000017099	0	0	0	0	0	0.422	0	0.209	0.523
ACTN4	GOLGA2	9925.ENSCHIP00000007851	9925.ENSCHIP00000003991	0	0	0	0	0.253	0	0	0.386	0.522
AGAP2	DAB2IP	9925.ENSCHIP00000000862	9925.ENSCHIP00000003102	0	0	0	0	0	0.448	0	0.17	0.522
NCAM1	TBX21	9925.ENSCHIP00000010546	9925.ENSCHIP00000025081	0	0	0	0	0	0	0	0.522	0.522
CIT	INCENP	9925.ENSCHIP00000028003	9925.ENSCHIP00000027624	0	0	0	0.104	0.202	0.25	0	0.289	0.521
CBFB	YAP1	9925.ENSCHIP00000022846	9925.ENSCHIP00000017099	0	0	0	0	0	0	0.52	0	0.52
DNMT3A	YY1	9925.ENSCHIP00000012630	9925.ENSCHIP00000011357	0	0	0	0	0	0	0	0.52	0.52
AGAP2	SYNJ1	9925.ENSCHIP00000000862	9925.ENSCHIP00000002480	0	0	0	0	0.165	0.448	0	0	0.519
CCDC120	CMTM5	9925.ENSCHIP00000013173	9925.ENSCHIP00000031009	0	0	0	0	0	0	0	0.519	0.519
DPM2	FGGY	9925.ENSCHIP00000012426	9925.ENSCHIP00000025530	0	0	0	0	0.248	0	0	0.386	0.519
PLCG1	ZHX3	9925.ENSCHIP00000029795	9925.ENSCHIP00000023714	0	0	0	0	0.259	0	0	0.378	0.519
ASAP2	HR	9925.ENSCHIP00000026500	9925.ENSCHIP00000029765	0	0	0	0	0.162	0	0	0.448	0.518
MPDZ	YAP1	9925.ENSCHIP00000025954	9925.ENSCHIP00000017099	0	0	0	0	0.203	0.255	0	0.253	0.518
CRHR2	MINDY1	9925.ENSCHIP00000031079	9925.ENSCHIP00000018817	0	0	0	0	0	0	0	0.516	0.516
ENSCHIP00000033681	FLNA	9925.ENSCHIP00000033681	9925.ENSCHIP00000007945	0	0	0	0	0	0	0	0.516	0.516
ARAP1	ARHGAP17	9925.ENSCHIP00000014033	9925.ENSCHIP00000024637	0	0	0	0.17	0	0	0.436	0.202	0.515
HEXIM1	NR3C1	9925.ENSCHIP00000001769	9925.ENSCHIP00000016676	0	0	0	0	0	0	0	0.515	0.515
TSC22D1	WWP2	9925.ENSCHIP00000009544	9925.ENSCHIP00000028330	0	0	0	0	0	0	0.442	0.166	0.515
ENSCHIP00000033681	KIT	9925.ENSCHIP00000033681	9925.ENSCHIP00000025751	0	0	0	0	0	0	0	0.514	0.514
ENSCHIP00000033681	IRF5	9925.ENSCHIP00000033681	9925.ENSCHIP00000023755	0	0	0	0	0.204	0	0	0.412	0.512
CCAR2	KCNAB2	9925.ENSCHIP00000003549	9925.ENSCHIP00000025986	0	0	0	0	0	0.511	0	0	0.511
CD2AP	SNX33	9925.ENSCHIP00000031593	9925.ENSCHIP00000012423	0	0	0	0.121	0	0	0	0.576	0.511
AGAP2	PTK2B	9925.ENSCHIP00000000862	9925.ENSCHIP00000032215	0	0	0	0	0.149	0.448	0	0	0.51
ENSCHIP00000033233	SLC2A11	9925.ENSCHIP00000033233	9925.ENSCHIP00000009422	0	0	0	0	0	0	0	0.51	0.51
AFDN	PDZD11	9925.ENSCHIP00000025408	9925.ENSCHIP00000022271	0	0	0	0	0	0	0.462	0.124	0.509
ARHGEF2	DAB2IP	9925.ENSCHIP00000020176	9925.ENSCHIP00000003102	0	0	0	0	0	0.509	0	0	0.509
ARHGEF7	PLCG1	9925.ENSCHIP00000032283	9925.ENSCHIP00000029795	0	0	0	0.135	0	0	0.468	0.126	0.509
CLEC16A	ENSCHIP00000033233	9925.ENSCHIP00000012464	9925.ENSCHIP00000033233	0	0	0	0	0	0	0	0.509	0.509
CRTC1	KCNAB2	9925.ENSCHIP00000022627	9925.ENSCHIP00000025986	0	0	0	0	0.181	0	0	0.425	0.509
NAXE	TSNAX	9925.ENSCHIP00000012811	9925.ENSCHIP00000009066	0	0	0	0	0.167	0	0	0.435	0.509
ABCC5	PSMB1	9925.ENSCHIP00000029124	9925.ENSCHIP00000032874	0	0	0	0	0	0	0.508	0	0.508
AHNAK	PLCG1	9925.ENSCHIP00000014141	9925.ENSCHIP00000029795	0	0	0	0	0.277	0	0	0.347	0.508
ARHGEF19	ARHGEF2	9925.ENSCHIP00000005729	9925.ENSCHIP00000020176	0	0	0	0.149	0	0	0.451	0.159	0.508
DAPK1	FAAP24	9925.ENSCHIP00000011274	9925.ENSCHIP00000023626	0	0	0	0	0.508	0	0	0	0.508
MVD	RCE1	9925.ENSCHIP00000020866	9925.ENSCHIP00000015227	0	0	0	0	0	0	0	0.508	0.508
PER2	PSMB1	9925.ENSCHIP00000027981	9925.ENSCHIP00000032874	0	0	0	0	0	0	0.508	0	0.508
CELF2	WWP2	9925.ENSCHIP00000014324	9925.ENSCHIP00000028330	0	0	0	0	0	0	0	0.507	0.507
DNM1	KIF2A	9925.ENSCHIP00000019385	9925.ENSCHIP00000011400	0	0	0	0	0.144	0.448	0	0	0.507
EXOC7	STX16	9925.ENSCHIP00000007309	9925.ENSCHIP00000014107	0	0	0	0	0.139	0.281	0	0.267	0.507
HLTF	THOC2	9925.ENSCHIP00000028650	9925.ENSCHIP00000018253	0	0	0	0	0.231	0.262	0	0.201	0.507
BRD3	CECR2	9925.ENSCHIP00000003456	9925.ENSCHIP00000012929	0	0	0	0.183	0.187	0	0.286	0.257	0.506
ENSCHIP00000033233	ETFDH	9925.ENSCHIP00000033233	9925.ENSCHIP00000026962	0.076	0	0	0	0.196	0	0	0.389	0.506
BIN1	SH3GLB2	9925.ENSCHIP00000018547	9925.ENSCHIP00000028090	0	0	0	0	0.159	0	0	0.436	0.505
MPC2	NDUFB6	9925.ENSCHIP00000024190	9925.ENSCHIP00000033896	0	0	0	0	0.365	0	0	0.253	0.505
TTLL4	TTLL6	9925.ENSCHIP00000025540	9925.ENSCHIP00000026232	0	0	0	0.376	0.148	0	0	0.685	0.505
AIF1	P2RX4	9925.ENSCHIP00000028430	9925.ENSCHIP00000026705	0	0	0	0	0.159	0	0	0.434	0.504
CACNA1H	NCAM1	9925.ENSCHIP00000018676	9925.ENSCHIP00000010546	0	0	0	0	0	0	0.456	0.125	0.504
CRHR2	PTH1R	9925.ENSCHIP00000031079	9925.ENSCHIP00000003607	0	0	0	0.516	0	0	0.474	0.154	0.504
HLTF	RTEL1	9925.ENSCHIP00000028650	9925.ENSCHIP00000012311	0	0	0	0	0.096	0	0	0.474	0.504
JAM2	NPNT	9925.ENSCHIP00000014143	9925.ENSCHIP00000020510	0	0	0	0	0	0	0.458	0.123	0.504
EMSY	SPIDR	9925.ENSCHIP00000015699	9925.ENSCHIP00000019153	0	0	0	0	0	0	0	0.503	0.503
DOT1L	SRCAP	9925.ENSCHIP00000014401	9925.ENSCHIP00000008886	0	0	0	0	0.402	0	0	0.202	0.502
RAB2A	SLC2A4	9925.ENSCHIP00000022371	9925.ENSCHIP00000022482	0	0	0	0	0	0	0.455	0.124	0.502
SRSF11	TPBG	9925.ENSCHIP00000030600	9925.ENSCHIP00000001310	0	0	0	0	0	0.502	0	0	0.502
ARHGAP17	CD2AP	9925.ENSCHIP00000024637	9925.ENSCHIP00000031593	0	0	0	0	0.158	0.259	0	0.264	0.501
TARBP1	WDR4	9925.ENSCHIP00000008195	9925.ENSCHIP00000026546	0	0	0	0	0.141	0	0	0.443	0.501
ACSL5	GPD1	9925.ENSCHIP00000021425	9925.ENSCHIP00000022218	0	0	0	0	0.277	0	0	0.337	0.5
COPB1	SLC2A4	9925.ENSCHIP00000015740	9925.ENSCHIP00000022482	0	0	0	0	0	0	0.5	0	0.5
TBX21	ZNF683	9925.ENSCHIP00000025081	9925.ENSCHIP00000027750	0	0	0	0	0.202	0	0	0.398	0.499
DNM1	MFN2	9925.ENSCHIP00000019385	9925.ENSCHIP00000015994	0	0	0	0	0.157	0	0	0.429	0.498
FLNA	TNS1	9925.ENSCHIP00000007945	9925.ENSCHIP00000013159	0	0	0	0	0.322	0	0	0.29	0.498
GTF2E2	TAF4	9925.ENSCHIP00000023880	9925.ENSCHIP00000009820	0	0	0	0	0	0	0.453	0.12	0.498
PTK2B	STAT3	9925.ENSCHIP00000032215	9925.ENSCHIP00000022282	0	0	0	0	0.172	0.242	0	0.265	0.498
ACE	ACHE	9925.ENSCHIP00000009113	9925.ENSCHIP00000021319	0	0	0	0	0.144	0	0	0.437	0.497
CAPN15	SMARCD1	9925.ENSCHIP00000022545	9925.ENSCHIP00000015807	0	0	0	0	0.155	0	0	0.429	0.497
CIITA	IRF4	9925.ENSCHIP00000020972	9925.ENSCHIP00000017187	0	0	0	0	0.188	0	0	0.406	0.497
DNM1	SEMA6A	9925.ENSCHIP00000019385	9925.ENSCHIP00000018849	0	0	0	0	0	0	0	0.497	0.497
ITGAD	JAM2	9925.ENSCHIP00000024224	9925.ENSCHIP00000014143	0	0	0	0	0	0	0.449	0.125	0.497
ARHGAP44	CD2AP	9925.ENSCHIP00000021980	9925.ENSCHIP00000031593	0	0	0	0	0	0.496	0	0	0.496
BANP	STAT3	9925.ENSCHIP00000012802	9925.ENSCHIP00000022282	0	0	0	0	0	0.448	0	0.124	0.496
COPS3	IKBKB	9925.ENSCHIP00000008689	9925.ENSCHIP00000012487	0	0	0	0	0	0.496	0	0	0.496
MICAL3	PICALM	9925.ENSCHIP00000029430	9925.ENSCHIP00000014729	0	0	0	0	0	0.496	0	0	0.496
POLR1A	RFT1	9925.ENSCHIP00000019133	9925.ENSCHIP00000014316	0	0	0	0	0.142	0	0	0.437	0.496
YAP1	ZPR1	9925.ENSCHIP00000017099	9925.ENSCHIP00000012482	0	0	0	0	0	0.496	0	0	0.496
ASAP2	VILL	9925.ENSCHIP00000026500	9925.ENSCHIP00000024330	0	0	0	0	0	0.495	0	0	0.495
COPB1	SRXN1	9925.ENSCHIP00000015740	9925.ENSCHIP00000013178	0	0	0	0	0.091	0	0.467	0	0.495
RPRD1B	ZSCAN20	9925.ENSCHIP00000027765	9925.ENSCHIP00000024402	0	0	0	0	0	0	0	0.495	0.495
UBA1	UBE2F	9925.ENSCHIP00000024069	9925.ENSCHIP00000029918	0	0	0	0	0	0	0.495	0	0.495
ARHGAP17	SRGAP2	9925.ENSCHIP00000024637	9925.ENSCHIP00000025684	0	0	0	0.191	0	0	0.436	0.163	0.494
BRD3	SRCAP	9925.ENSCHIP00000003456	9925.ENSCHIP00000008886	0	0	0	0	0	0.207	0.388	0	0.494
DOT1L	HLTF	9925.ENSCHIP00000014401	9925.ENSCHIP00000028650	0	0	0	0	0.118	0.404	0	0.114	0.494
SGCD	YAP1	9925.ENSCHIP00000020982	9925.ENSCHIP00000017099	0	0	0	0	0	0.448	0	0.121	0.494
ACTN4	MAGI2	9925.ENSCHIP00000007851	9925.ENSCHIP00000010731	0	0	0	0	0	0	0.445	0.124	0.493
NR3C1	YY1	9925.ENSCHIP00000016676	9925.ENSCHIP00000011357	0	0	0	0	0.256	0	0	0.346	0.493
ABLIM1	MPP2	9925.ENSCHIP00000011085	9925.ENSCHIP00000031608	0	0	0	0	0.152	0.252	0	0.263	0.492
ABLIM2	SDK1	9925.ENSCHIP00000020811	9925.ENSCHIP00000021931	0	0	0	0	0	0	0	0.492	0.492
ADCY3	CYSLTR2	9925.ENSCHIP00000031539	9925.ENSCHIP00000002705	0	0	0	0	0	0	0.491	0	0.491
ADCY6	CYSLTR2	9925.ENSCHIP00000008741	9925.ENSCHIP00000002705	0	0	0	0	0	0	0.491	0	0.491
CBFB	NR3C1	9925.ENSCHIP00000022846	9925.ENSCHIP00000016676	0	0	0	0	0	0	0.491	0	0.491
CD2AP	PTK2B	9925.ENSCHIP00000031593	9925.ENSCHIP00000032215	0	0	0	0	0	0	0	0.491	0.491
CHD3	NAT10	9925.ENSCHIP00000016536	9925.ENSCHIP00000031917	0	0	0	0	0.144	0.43	0	0	0.491
FLNA	OAS1	9925.ENSCHIP00000007945	9925.ENSCHIP00000021642	0	0	0	0	0	0	0.491	0	0.491
PLCG1	SEMA6A	9925.ENSCHIP00000029795	9925.ENSCHIP00000018849	0	0	0	0	0	0	0	0.491	0.491
ACTN4	AGAP2	9925.ENSCHIP00000007851	9925.ENSCHIP00000000862	0	0	0	0	0	0.448	0	0.113	0.489
COQ5	ENSCHIP00000011511	9925.ENSCHIP00000020856	9925.ENSCHIP00000011511	0	0	0	0	0.402	0	0	0.18	0.489
PLXNB1	SEMA6A	9925.ENSCHIP00000019543	9925.ENSCHIP00000018849	0	0	0	0.147	0.162	0	0	0.48	0.489
SH3GLB2	SYNJ1	9925.ENSCHIP00000028090	9925.ENSCHIP00000002480	0	0	0	0	0	0	0	0.489	0.489
ATG2A	USP20	9925.ENSCHIP00000017036	9925.ENSCHIP00000018053	0	0	0	0	0.256	0	0	0.34	0.488
CD2AP	EHBP1L1	9925.ENSCHIP00000031593	9925.ENSCHIP00000011566	0	0	0	0	0	0	0.488	0	0.488
EHBP1L1	MICAL3	9925.ENSCHIP00000011566	9925.ENSCHIP00000029430	0	0	0	0.152	0	0	0.488	0	0.488
HPS1	SLC31A1	9925.ENSCHIP00000014448	9925.ENSCHIP00000029825	0	0	0	0	0	0	0	0.488	0.488
CAMK1D	NTRK3	9925.ENSCHIP00000003348	9925.ENSCHIP00000007015	0	0	0.215	0.243	0	0	0	0.522	0.487
DNM1	PACSIN2	9925.ENSCHIP00000019385	9925.ENSCHIP00000007444	0	0	0	0	0	0.25	0	0.344	0.487
FOXP1	NCOR2	9925.ENSCHIP00000018194	9925.ENSCHIP00000005839	0	0	0	0	0.172	0.25	0	0.24	0.487
SEMA6A	VEGFA	9925.ENSCHIP00000018849	9925.ENSCHIP00000005194	0	0	0	0	0	0	0	0.487	0.487
CBFB	ZFPM1	9925.ENSCHIP00000022846	9925.ENSCHIP00000006368	0	0	0	0	0	0	0.486	0	0.486
COPB1	DCTN5	9925.ENSCHIP00000015740	9925.ENSCHIP00000012859	0	0	0	0	0	0	0.486	0	0.486
MAP2	NCAM1	9925.ENSCHIP00000000751	9925.ENSCHIP00000010546	0	0	0	0	0.203	0	0	0.382	0.486
BRD3	DOT1L	9925.ENSCHIP00000003456	9925.ENSCHIP00000014401	0	0	0	0	0.271	0	0	0.322	0.485
DENND1A	YAP1	9925.ENSCHIP00000018767	9925.ENSCHIP00000017099	0	0	0	0	0	0	0	0.485	0.485
ITGA7	ITGAD	9925.ENSCHIP00000027920	9925.ENSCHIP00000024224	0	0	0	0.194	0	0	0.445	0.126	0.485
POLR1A	TARBP1	9925.ENSCHIP00000019133	9925.ENSCHIP00000008195	0.048	0	0	0	0.481	0	0	0	0.485
ALS2CL	ARHGEF19	9925.ENSCHIP00000016531	9925.ENSCHIP00000005729	0	0	0	0	0	0	0	0.484	0.484
FDFT1	TTLL5	9925.ENSCHIP00000029089	9925.ENSCHIP00000022796	0	0	0	0	0	0	0	0.484	0.484
FGF11	VEGFA	9925.ENSCHIP00000003352	9925.ENSCHIP00000005194	0	0	0	0	0	0	0	0.483	0.483
ARAP1	ASAP2	9925.ENSCHIP00000014033	9925.ENSCHIP00000026500	0	0	0	0.191	0	0	0.402	0.2	0.482
CNNM3	SLC41A3	9925.ENSCHIP00000024053	9925.ENSCHIP00000013574	0	0	0	0	0	0	0	0.482	0.482
GDNF	KIT	9925.ENSCHIP00000027133	9925.ENSCHIP00000025751	0	0	0	0	0	0	0	0.482	0.482
LIG1	TDP1	9925.ENSCHIP00000032333	9925.ENSCHIP00000009846	0	0	0	0	0.204	0	0	0.376	0.482
DAAM2	EXOC7	9925.ENSCHIP00000013273	9925.ENSCHIP00000007309	0	0	0	0	0.184	0.337	0	0.118	0.481
NUMA1	WWP2	9925.ENSCHIP00000003591	9925.ENSCHIP00000028330	0	0	0	0	0.337	0.25	0	0	0.481
ACTN4	SLC2A4	9925.ENSCHIP00000007851	9925.ENSCHIP00000022482	0	0	0	0	0	0.25	0	0.335	0.48
ATXN2L	PER2	9925.ENSCHIP00000005989	9925.ENSCHIP00000027981	0	0	0	0	0	0.445	0	0.099	0.479
DAAM2	FHOD1	9925.ENSCHIP00000013273	9925.ENSCHIP00000031773	0	0	0	0	0	0	0	0.479	0.479
DMTN	SYNJ1	9925.ENSCHIP00000020397	9925.ENSCHIP00000002480	0	0	0	0	0.163	0	0.347	0.124	0.479
SYVN1	TMUB1	9925.ENSCHIP00000028424	9925.ENSCHIP00000030058	0	0	0	0	0.152	0.25	0	0.247	0.479
ACTN4	YKT6	9925.ENSCHIP00000007851	9925.ENSCHIP00000033250	0	0	0	0	0	0	0.477	0	0.477
NCAM1	VEGFA	9925.ENSCHIP00000010546	9925.ENSCHIP00000005194	0	0	0	0	0	0	0	0.477	0.477
CSNK1A1	PSMB1	9925.ENSCHIP00000010394	9925.ENSCHIP00000032874	0	0	0	0	0	0	0.476	0	0.476
GOLGA2	MAN2A2	9925.ENSCHIP00000003991	9925.ENSCHIP00000013077	0	0	0	0	0.347	0	0	0.229	0.475
DDX11	RTEL1	9925.ENSCHIP00000014576	9925.ENSCHIP00000012311	0	0	0	0.308	0.161	0	0	0.557	0.473
NFATC1	TNFRSF18	9925.ENSCHIP00000023403	9925.ENSCHIP00000001378	0	0	0	0	0.156	0	0	0.401	0.473
DCTN5	NR3C1	9925.ENSCHIP00000012859	9925.ENSCHIP00000016676	0	0	0	0	0	0	0.472	0	0.472
KIF4A	TAF1	9925.ENSCHIP00000018309	9925.ENSCHIP00000022192	0	0	0	0	0.103	0	0	0.436	0.472
SYNJ1	WDR4	9925.ENSCHIP00000002480	9925.ENSCHIP00000026546	0	0	0	0	0.131	0	0	0.417	0.472
GOLGA2	TSNAX	9925.ENSCHIP00000003991	9925.ENSCHIP00000009066	0	0	0	0	0	0	0	0.471	0.471
HDDC2	PNP	9925.ENSCHIP00000013094	9925.ENSCHIP00000008961	0.08	0	0	0	0	0	0.449	0	0.471
ACSL5	TCF7L2	9925.ENSCHIP00000021425	9925.ENSCHIP00000005650	0	0	0	0	0	0	0	0.469	0.469
BOLA3	GLRX3	9925.ENSCHIP00000031078	9925.ENSCHIP00000024375	0.044	0	0	0	0.225	0.203	0	0.206	0.468
SLC2A4	YKT6	9925.ENSCHIP00000022482	9925.ENSCHIP00000033250	0	0	0	0	0	0	0.468	0	0.468
EFNA4	TMEM9B	9925.ENSCHIP00000004407	9925.ENSCHIP00000020686	0	0	0	0	0	0	0	0.467	0.467
BRD3	SMARCD1	9925.ENSCHIP00000003456	9925.ENSCHIP00000015807	0	0	0	0	0.146	0.346	0	0.121	0.466
ACTN4	AHNAK	9925.ENSCHIP00000007851	9925.ENSCHIP00000014141	0	0	0	0	0.177	0.25	0	0.203	0.465
CDV3	TFDP2	9925.ENSCHIP00000033901	9925.ENSCHIP00000005560	0	0	0	0	0	0	0	0.465	0.465
NEURL4	PPP6R1	9925.ENSCHIP00000020074	9925.ENSCHIP00000016902	0	0	0	0	0.465	0	0	0	0.465
NR4A1	STAT3	9925.ENSCHIP00000005611	9925.ENSCHIP00000022282	0	0	0	0	0	0.23	0	0.334	0.465
PTH1R	STX16	9925.ENSCHIP00000003607	9925.ENSCHIP00000014107	0	0	0	0	0	0	0	0.465	0.465
KCNAB2	SPEG	9925.ENSCHIP00000025986	9925.ENSCHIP00000021006	0	0	0	0	0	0	0	0.463	0.463
CIITA	OAS1	9925.ENSCHIP00000020972	9925.ENSCHIP00000021642	0	0	0	0	0.173	0	0	0.376	0.462
CNTN2	DPYSL2	9925.ENSCHIP00000018185	9925.ENSCHIP00000033191	0	0	0	0	0.294	0	0	0.269	0.462
HAO2	SLC25A5	9925.ENSCHIP00000032521	9925.ENSCHIP00000003165	0	0	0	0	0	0	0.368	0.184	0.462
HDDC2	PRKAG1	9925.ENSCHIP00000013094	9925.ENSCHIP00000022727	0.064	0	0	0	0	0	0.449	0	0.462
HERC4	JAK3	9925.ENSCHIP00000009462	9925.ENSCHIP00000005050	0	0	0	0	0	0	0.461	0	0.461
CBFB	TAF4	9925.ENSCHIP00000022846	9925.ENSCHIP00000009820	0	0	0	0	0.173	0.25	0	0.2	0.46
CD2AP	PACSIN2	9925.ENSCHIP00000031593	9925.ENSCHIP00000007444	0	0	0	0.17	0.194	0	0	0.422	0.46
CNNM3	NUMA1	9925.ENSCHIP00000024053	9925.ENSCHIP00000003591	0	0	0	0	0.46	0	0	0	0.46
COPS3	WDR33	9925.ENSCHIP00000008689	9925.ENSCHIP00000020477	0	0	0	0	0	0	0.46	0	0.46
P2RX7	PTK2B	9925.ENSCHIP00000026071	9925.ENSCHIP00000032215	0	0	0	0	0.314	0	0	0.245	0.46
RAB11B	TCF7L2	9925.ENSCHIP00000025855	9925.ENSCHIP00000005650	0	0	0	0	0	0	0.46	0	0.46
ACTN4	GRID1	9925.ENSCHIP00000007851	9925.ENSCHIP00000015489	0	0	0	0	0	0	0	0.459	0.459
TTLL4	TTLL5	9925.ENSCHIP00000025540	9925.ENSCHIP00000022796	0	0	0	0.374	0.132	0	0	0.619	0.459
ACE	WDR33	9925.ENSCHIP00000009113	9925.ENSCHIP00000020477	0	0	0	0	0	0	0	0.458	0.458
GOLGA2	STX16	9925.ENSCHIP00000003991	9925.ENSCHIP00000014107	0	0	0	0	0	0	0	0.458	0.458
MRPL14	NDUFB9	9925.ENSCHIP00000015997	9925.ENSCHIP00000022974	0	0	0	0	0.458	0	0	0	0.458
AIF1	TMBIM6	9925.ENSCHIP00000028430	9925.ENSCHIP00000000948	0	0	0	0	0	0	0	0.457	0.457
CFAP410	RMND5B	9925.ENSCHIP00000031842	9925.ENSCHIP00000004587	0	0	0	0	0	0.457	0	0	0.457
BNC2	RPRD1B	9925.ENSCHIP00000031856	9925.ENSCHIP00000027765	0	0	0	0	0	0	0	0.456	0.456
ACCSL	DNMT3A	9925.ENSCHIP00000006144	9925.ENSCHIP00000012630	0	0	0	0	0	0	0.455	0	0.455
CBFB	TDP1	9925.ENSCHIP00000022846	9925.ENSCHIP00000009846	0	0	0	0	0.183	0	0	0.36	0.455
DCTN5	KIF4A	9925.ENSCHIP00000012859	9925.ENSCHIP00000018309	0	0	0	0	0	0	0.455	0	0.455
FADS1	FDFT1	9925.ENSCHIP00000025629	9925.ENSCHIP00000029089	0	0	0	0	0.202	0	0	0.345	0.455
ITGAD	PRKD1	9925.ENSCHIP00000024224	9925.ENSCHIP00000018111	0	0	0	0	0	0	0.455	0	0.455
SRRM2	SRSF11	9925.ENSCHIP00000007982	9925.ENSCHIP00000030600	0	0	0	0	0.204	0.25	0	0.16	0.455
BNC2	TCTA	9925.ENSCHIP00000031856	9925.ENSCHIP00000012598	0	0	0	0	0	0	0	0.454	0.454
NCOR2	SRCAP	9925.ENSCHIP00000005839	9925.ENSCHIP00000008886	0	0	0	0	0.336	0.212	0	0	0.454
PACSIN2	SYNJ1	9925.ENSCHIP00000007444	9925.ENSCHIP00000002480	0	0	0	0	0	0.25	0	0.302	0.454
COPB1	RAB2A	9925.ENSCHIP00000015740	9925.ENSCHIP00000022371	0	0	0	0	0.402	0	0	0.123	0.453
DAAM2	PPP1R12B	9925.ENSCHIP00000013273	9925.ENSCHIP00000010852	0	0	0	0	0	0	0.407	0.116	0.453
ENSCHIP00000013507	TTC7B	9925.ENSCHIP00000013507	9925.ENSCHIP00000014044	0	0	0	0	0	0	0	0.453	0.453
ACCSL	AMDHD1	9925.ENSCHIP00000006144	9925.ENSCHIP00000028409	0.043	0	0	0	0	0	0.451	0	0.452
EMSY	TAF1	9925.ENSCHIP00000015699	9925.ENSCHIP00000022192	0	0	0	0	0.338	0	0	0.206	0.452
IKBKB	VEGFA	9925.ENSCHIP00000012487	9925.ENSCHIP00000005194	0	0	0	0	0.202	0	0	0.341	0.452
INCENP	LIG1	9925.ENSCHIP00000027624	9925.ENSCHIP00000032333	0	0	0	0	0.452	0	0	0	0.452
ITGB1	STAT3	9925.ENSCHIP00000007508	9925.ENSCHIP00000022282	0	0	0	0	0.191	0	0	0.35	0.452
EFCAB11	TMBIM6	9925.ENSCHIP00000018493	9925.ENSCHIP00000000948	0	0	0	0	0	0	0	0.45	0.45
MIB2	NEURL4	9925.ENSCHIP00000012203	9925.ENSCHIP00000020074	0	0	0	0	0.45	0	0	0	0.45
CCAR2	PPP6R1	9925.ENSCHIP00000003549	9925.ENSCHIP00000016902	0	0	0	0	0.449	0	0	0	0.449
DAAM2	RFT1	9925.ENSCHIP00000013273	9925.ENSCHIP00000014316	0	0	0	0	0	0	0	0.449	0.449
DAB2IP	ZSCAN20	9925.ENSCHIP00000003102	9925.ENSCHIP00000024402	0	0	0	0	0	0	0	0.449	0.449
NUMA1	SRCAP	9925.ENSCHIP00000003591	9925.ENSCHIP00000008886	0	0	0	0	0.336	0	0	0.204	0.449
TCERG1	THOC2	9925.ENSCHIP00000007461	9925.ENSCHIP00000018253	0	0	0	0	0.399	0	0	0.121	0.449
ABHD11	MVD	9925.ENSCHIP00000026319	9925.ENSCHIP00000020866	0	0	0	0	0	0	0	0.448	0.448
AGAP2	AHNAK	9925.ENSCHIP00000000862	9925.ENSCHIP00000014141	0	0	0	0	0	0.448	0	0	0.448
BRD3	NCOR2	9925.ENSCHIP00000003456	9925.ENSCHIP00000005839	0	0	0	0	0.338	0	0	0.2	0.448
DNM1	DPYSL2	9925.ENSCHIP00000019385	9925.ENSCHIP00000033191	0	0	0	0	0.19	0	0	0.346	0.448
MYMK	P2RX7	9925.ENSCHIP00000031274	9925.ENSCHIP00000026071	0	0	0	0	0.176	0	0	0.357	0.448
NCOR2	SRRM2	9925.ENSCHIP00000005839	9925.ENSCHIP00000007982	0	0	0	0	0.335	0	0	0.202	0.447
FBLN1	ITGB1	9925.ENSCHIP00000018671	9925.ENSCHIP00000007508	0	0	0	0	0.167	0.242	0	0.193	0.446
NFATC1	TBX21	9925.ENSCHIP00000023403	9925.ENSCHIP00000025081	0	0	0	0	0.164	0	0	0.365	0.446
ATXN2L	CCAR2	9925.ENSCHIP00000005989	9925.ENSCHIP00000003549	0	0	0	0	0.445	0	0	0	0.445
FAM160A2	TRAK1	9925.ENSCHIP00000023816	9925.ENSCHIP00000007567	0	0	0	0	0.116	0	0	0.398	0.445
PPP6R1	SRRM2	9925.ENSCHIP00000016902	9925.ENSCHIP00000007982	0	0	0	0	0.335	0	0	0.2	0.445
AHNAK	FLNA	9925.ENSCHIP00000014141	9925.ENSCHIP00000007945	0	0	0	0	0.284	0	0	0.255	0.444
CIT	SEMA6A	9925.ENSCHIP00000028003	9925.ENSCHIP00000018849	0	0	0	0	0	0	0.444	0	0.444
COPS3	PSMB1	9925.ENSCHIP00000008689	9925.ENSCHIP00000032874	0	0	0	0	0.336	0	0	0.197	0.444
INCENP	NUMA1	9925.ENSCHIP00000027624	9925.ENSCHIP00000003591	0	0	0	0	0.297	0	0	0.241	0.444
TAF1	THOC2	9925.ENSCHIP00000022192	9925.ENSCHIP00000018253	0	0	0	0	0.444	0	0	0	0.444
FAM193B	NEURL4	9925.ENSCHIP00000028959	9925.ENSCHIP00000020074	0	0	0	0	0.443	0	0	0	0.443
SUPT6H	THOC2	9925.ENSCHIP00000030364	9925.ENSCHIP00000018253	0	0	0	0	0.339	0	0	0.192	0.443
BIN1	TBC1D2B	9925.ENSCHIP00000018547	9925.ENSCHIP00000015598	0	0	0	0	0	0.302	0	0.234	0.442
BRD3	CCAR2	9925.ENSCHIP00000003456	9925.ENSCHIP00000003549	0	0	0	0	0.295	0	0	0.241	0.442
COPS3	FBXL2	9925.ENSCHIP00000008689	9925.ENSCHIP00000011785	0	0	0	0	0	0	0.442	0	0.442
ARHGAP44	CHST11	9925.ENSCHIP00000021980	9925.ENSCHIP00000014535	0	0	0	0	0	0	0	0.44	0.44
CNTN2	SEMA6A	9925.ENSCHIP00000018185	9925.ENSCHIP00000018849	0	0	0	0	0.17	0	0	0.353	0.44
CPT1C	SLC2A4	9925.ENSCHIP00000030583	9925.ENSCHIP00000022482	0	0	0	0	0	0	0	0.44	0.44
MFN2	TRAK1	9925.ENSCHIP00000015994	9925.ENSCHIP00000007567	0	0	0	0	0.196	0	0	0.332	0.44
LRWD1	NUMA1	9925.ENSCHIP00000021924	9925.ENSCHIP00000003591	0	0	0	0	0.196	0.25	0	0.144	0.439
OAS1	SP110	9925.ENSCHIP00000021642	9925.ENSCHIP00000011138	0	0	0	0	0.387	0	0	0.122	0.439
RNF123	USP20	9925.ENSCHIP00000007933	9925.ENSCHIP00000018053	0	0	0	0	0.214	0.25	0	0.125	0.439
AFDN	ENAH	9925.ENSCHIP00000025408	9925.ENSCHIP00000025780	0	0	0	0	0.135	0.304	0	0.141	0.438
ALX4	BNC2	9925.ENSCHIP00000006460	9925.ENSCHIP00000031856	0	0	0	0	0	0	0	0.438	0.438
ATXN2L	SRRM2	9925.ENSCHIP00000005989	9925.ENSCHIP00000007982	0	0	0	0	0.438	0	0	0	0.438
FLNA	PACSIN2	9925.ENSCHIP00000007945	9925.ENSCHIP00000007444	0	0	0	0	0.152	0	0	0.365	0.438
KHDRBS1	SRRM2	9925.ENSCHIP00000010638	9925.ENSCHIP00000007982	0	0	0	0	0.196	0	0	0.33	0.438
MRPL14	NDUFB6	9925.ENSCHIP00000015997	9925.ENSCHIP00000033896	0	0	0	0	0.438	0	0	0	0.438
NR3C1	TAF1	9925.ENSCHIP00000016676	9925.ENSCHIP00000022192	0	0	0	0	0.327	0	0	0.199	0.438
AFDN	MYCL	9925.ENSCHIP00000025408	9925.ENSCHIP00000017134	0	0	0	0	0	0	0	0.437	0.437
ALX4	ENSCHIP00000028435	9925.ENSCHIP00000006460	9925.ENSCHIP00000028435	0	0	0	0	0	0	0	0.437	0.437
CNTN2	KCNAB2	9925.ENSCHIP00000018185	9925.ENSCHIP00000025986	0	0	0	0	0.196	0	0	0.329	0.437
COQ5	DDX11	9925.ENSCHIP00000020856	9925.ENSCHIP00000014576	0	0	0	0	0.124	0	0	0.384	0.437
HAO2	MCEE	9925.ENSCHIP00000032521	9925.ENSCHIP00000022298	0.06	0	0	0	0	0	0.356	0.144	0.437
PDE4DIP	SRGAP2	9925.ENSCHIP00000006764	9925.ENSCHIP00000025684	0	0	0	0	0	0	0	0.437	0.437
CAMK1D	TCF7L2	9925.ENSCHIP00000003348	9925.ENSCHIP00000005650	0	0	0	0	0	0	0	0.436	0.436
PICALM	PTK2B	9925.ENSCHIP00000014729	9925.ENSCHIP00000032215	0	0	0	0	0	0	0	0.436	0.436
ACSL5	FDFT1	9925.ENSCHIP00000021425	9925.ENSCHIP00000029089	0	0	0	0	0	0	0	0.435	0.435
CRHR2	NR3C1	9925.ENSCHIP00000031079	9925.ENSCHIP00000016676	0	0	0	0	0	0	0	0.435	0.435
NFATC1	YY1	9925.ENSCHIP00000023403	9925.ENSCHIP00000011357	0	0	0	0	0	0	0	0.435	0.435
PRIMA1	TTC7B	9925.ENSCHIP00000005153	9925.ENSCHIP00000014044	0	0	0	0	0	0	0	0.435	0.435
CEP112	PITPNM2	9925.ENSCHIP00000033274	9925.ENSCHIP00000005056	0	0	0	0	0	0	0	0.434	0.434
DKKL1	SDK1	9925.ENSCHIP00000027071	9925.ENSCHIP00000021931	0	0	0	0	0	0	0	0.434	0.434
PLCG1	STAT3	9925.ENSCHIP00000029795	9925.ENSCHIP00000022282	0	0	0	0	0	0	0	0.433	0.433
EML1	GPR161	9925.ENSCHIP00000016871	9925.ENSCHIP00000023879	0	0	0	0	0	0	0	0.432	0.432
ANXA2	FLNA	9925.ENSCHIP00000002620	9925.ENSCHIP00000007945	0	0	0	0	0.142	0.236	0	0.202	0.431
CSF2RA	ENSCHIP00000033681	9925.ENSCHIP00000000466	9925.ENSCHIP00000033681	0	0	0	0	0.202	0	0	0.316	0.431
DMTN	TNS1	9925.ENSCHIP00000020397	9925.ENSCHIP00000013159	0	0	0	0	0.376	0	0	0.126	0.431
ODF2	VILL	9925.ENSCHIP00000005130	9925.ENSCHIP00000024330	0	0	0	0	0	0	0	0.431	0.431
BANP	MPDZ	9925.ENSCHIP00000012802	9925.ENSCHIP00000025954	0	0	0	0	0	0	0	0.43	0.43
POLR1A	SUPT6H	9925.ENSCHIP00000019133	9925.ENSCHIP00000030364	0	0	0	0	0.185	0	0	0.329	0.43
BUD23	ZPR1	9925.ENSCHIP00000022196	9925.ENSCHIP00000012482	0	0	0	0	0.429	0	0	0	0.429
CFLAR	IRF4	9925.ENSCHIP00000016044	9925.ENSCHIP00000017187	0	0	0	0	0.154	0.25	0	0.172	0.429
COQ5	FDFT1	9925.ENSCHIP00000020856	9925.ENSCHIP00000029089	0	0	0	0	0.097	0	0	0.394	0.429
DNM1	PTK2B	9925.ENSCHIP00000019385	9925.ENSCHIP00000032215	0	0	0	0	0.202	0.25	0	0.123	0.429
NAT10	TRMO	9925.ENSCHIP00000031917	9925.ENSCHIP00000006065	0.063	0	0	0	0	0	0	0.416	0.429
SLC2A4	VEGFA	9925.ENSCHIP00000022482	9925.ENSCHIP00000005194	0	0	0	0	0.145	0	0	0.359	0.429
AIF1	P2RX7	9925.ENSCHIP00000028430	9925.ENSCHIP00000026071	0	0	0	0	0.147	0	0	0.357	0.428
ARHGEF2	FLNA	9925.ENSCHIP00000020176	9925.ENSCHIP00000007945	0	0	0	0	0.174	0	0	0.336	0.428
ABCC10	ANXA2	9925.ENSCHIP00000016933	9925.ENSCHIP00000002620	0	0	0	0	0	0	0.427	0	0.427
CCAR2	IKBKB	9925.ENSCHIP00000003549	9925.ENSCHIP00000012487	0	0	0	0	0	0.25	0	0.267	0.427
MEIS2	TBX21	9925.ENSCHIP00000011965	9925.ENSCHIP00000025081	0	0	0	0	0	0	0	0.427	0.427
ODF2	RAB3IP	9925.ENSCHIP00000005130	9925.ENSCHIP00000006354	0	0	0	0	0	0	0	0.427	0.427
SLC2A4	VAMP3	9925.ENSCHIP00000022482	9925.ENSCHIP00000010608	0	0	0	0	0	0	0	0.427	0.427
ACE	ITGB1	9925.ENSCHIP00000009113	9925.ENSCHIP00000007508	0	0	0	0	0	0.25	0	0.266	0.426
BRD3	TAF1	9925.ENSCHIP00000003456	9925.ENSCHIP00000022192	0	0	0	0.166	0.107	0.247	0	0.249	0.426
CIITA	JAK3	9925.ENSCHIP00000020972	9925.ENSCHIP00000005050	0	0	0	0	0.311	0	0	0.201	0.426
PIGZ	SYVN1	9925.ENSCHIP00000022087	9925.ENSCHIP00000028424	0	0	0	0	0.145	0	0	0.356	0.426
CDV3	TPBG	9925.ENSCHIP00000033901	9925.ENSCHIP00000001310	0	0	0	0	0	0	0	0.425	0.425
CELF2	FUBP3	9925.ENSCHIP00000014324	9925.ENSCHIP00000033855	0	0	0	0	0.159	0.344	0	0	0.425
IRF5	TBX21	9925.ENSCHIP00000023755	9925.ENSCHIP00000025081	0	0	0	0	0.182	0	0	0.326	0.425
MPDZ	PDZK1IP1	9925.ENSCHIP00000025954	9925.ENSCHIP00000006200	0	0	0	0	0	0	0	0.425	0.425
RAB11B	VAMP3	9925.ENSCHIP00000025855	9925.ENSCHIP00000010608	0	0	0	0	0	0	0	0.425	0.425
TAF4	TCERG1	9925.ENSCHIP00000009820	9925.ENSCHIP00000007461	0	0	0	0	0.187	0	0	0.322	0.425
ACOT7	HSD17B8	9925.ENSCHIP00000029611	9925.ENSCHIP00000018416	0	0	0	0	0	0	0	0.424	0.424
CASP2	CFLAR	9925.ENSCHIP00000018562	9925.ENSCHIP00000016044	0	0	0	0.228	0	0.242	0	0.339	0.424
DNM1	SNX33	9925.ENSCHIP00000019385	9925.ENSCHIP00000012423	0	0	0	0	0	0.25	0	0.263	0.424
ELOVL1	GPD1	9925.ENSCHIP00000005539	9925.ENSCHIP00000022218	0	0	0	0	0	0	0	0.424	0.424
ADCY3	AFDN	9925.ENSCHIP00000031539	9925.ENSCHIP00000025408	0	0	0	0	0	0	0	0.423	0.423
COPB1	TSNAX	9925.ENSCHIP00000015740	9925.ENSCHIP00000009066	0	0	0	0	0.184	0	0	0.322	0.423
CSNK1A1	MARK2	9925.ENSCHIP00000010394	9925.ENSCHIP00000021704	0	0	0.281	0.282	0	0	0.297	0	0.423
HLTF	TDP1	9925.ENSCHIP00000028650	9925.ENSCHIP00000009846	0	0	0	0	0.136	0	0	0.36	0.423
ABHD4	USP54	9925.ENSCHIP00000002399	9925.ENSCHIP00000015527	0	0	0	0	0	0	0	0.422	0.422
PPP1R12B	ZHX3	9925.ENSCHIP00000010852	9925.ENSCHIP00000023714	0	0	0	0	0	0	0	0.422	0.422
BNC2	SDK1	9925.ENSCHIP00000031856	9925.ENSCHIP00000021931	0	0	0	0	0	0	0	0.421	0.421
GDNF	ITGB1	9925.ENSCHIP00000027133	9925.ENSCHIP00000007508	0	0	0	0	0	0	0	0.421	0.421
JAK3	TBX21	9925.ENSCHIP00000005050	9925.ENSCHIP00000025081	0	0	0	0	0.186	0	0	0.318	0.421
CD2AP	ITPR2	9925.ENSCHIP00000031593	9925.ENSCHIP00000016439	0	0	0	0	0.305	0	0	0.2	0.42
ITGAD	NPNT	9925.ENSCHIP00000024224	9925.ENSCHIP00000020510	0	0	0	0	0	0	0.42	0	0.42
NCAM1	SEMA6A	9925.ENSCHIP00000010546	9925.ENSCHIP00000018849	0	0	0	0	0.162	0.242	0	0.16	0.42
ENAH	PTPRF	9925.ENSCHIP00000025780	9925.ENSCHIP00000013563	0	0	0	0	0.179	0.276	0	0.101	0.419
GMEB2	RTEL1	9925.ENSCHIP00000006475	9925.ENSCHIP00000012311	0	0	0	0	0.136	0	0	0.355	0.419
R3HDM2	SRRM2	9925.ENSCHIP00000012230	9925.ENSCHIP00000007982	0	0	0	0	0.202	0	0	0.302	0.419
CD2AP	JAM2	9925.ENSCHIP00000031593	9925.ENSCHIP00000014143	0	0	0	0	0	0	0	0.418	0.418
ENAH	YAP1	9925.ENSCHIP00000025780	9925.ENSCHIP00000017099	0	0	0	0	0.202	0.234	0	0.124	0.418
MYBPC3	SGCD	9925.ENSCHIP00000025176	9925.ENSCHIP00000020982	0	0	0	0	0.148	0	0	0.345	0.418
MPP2	SEMA6A	9925.ENSCHIP00000031608	9925.ENSCHIP00000018849	0	0	0	0	0	0.226	0	0.278	0.417
AIF1	GDNF	9925.ENSCHIP00000028430	9925.ENSCHIP00000027133	0	0	0	0	0	0	0	0.416	0.416
COPB1	TCF7L2	9925.ENSCHIP00000015740	9925.ENSCHIP00000005650	0	0	0	0	0	0.416	0	0	0.416
CBFB	HEXIM1	9925.ENSCHIP00000022846	9925.ENSCHIP00000001769	0	0	0	0	0.168	0	0	0.326	0.415
COPB1	EXOC7	9925.ENSCHIP00000015740	9925.ENSCHIP00000007309	0	0	0	0	0.091	0	0	0.383	0.415
HEXIM1	YY1	9925.ENSCHIP00000001769	9925.ENSCHIP00000011357	0	0	0	0	0.157	0.24	0	0.16	0.415
KCNAB2	KHDRBS1	9925.ENSCHIP00000025986	9925.ENSCHIP00000010638	0	0	0	0	0	0.415	0	0	0.415
MAP2	MAPK8IP1	9925.ENSCHIP00000000751	9925.ENSCHIP00000014917	0	0	0	0	0.203	0	0	0.296	0.415
PGK1	PSMB1	9925.ENSCHIP00000005700	9925.ENSCHIP00000032874	0	0	0	0	0.132	0.233	0	0.192	0.415
ATG13	FYCO1	9925.ENSCHIP00000013146	9925.ENSCHIP00000004379	0	0	0	0	0	0	0	0.414	0.414
EHBP1L1	TPBG	9925.ENSCHIP00000011566	9925.ENSCHIP00000001310	0	0	0	0	0	0	0	0.414	0.414
MCEE	NDUFB9	9925.ENSCHIP00000022298	9925.ENSCHIP00000022974	0	0	0	0	0	0	0	0.414	0.414
ADCY6	ATP11A	9925.ENSCHIP00000008741	9925.ENSCHIP00000000427	0	0	0	0	0	0	0	0.413	0.413
ARHGEF2	CIT	9925.ENSCHIP00000020176	9925.ENSCHIP00000028003	0	0	0	0	0	0.25	0	0.25	0.413
DAB2IP	PSMB1	9925.ENSCHIP00000003102	9925.ENSCHIP00000032874	0	0	0	0	0	0	0.413	0	0.413
DDX11	RASSF4	9925.ENSCHIP00000014576	9925.ENSCHIP00000021390	0	0	0	0	0	0	0	0.412	0.412
RAB11B	SGSM3	9925.ENSCHIP00000025855	9925.ENSCHIP00000018962	0	0	0	0	0.248	0	0	0.25	0.412
EMSY	SHPRH	9925.ENSCHIP00000015699	9925.ENSCHIP00000004570	0	0	0	0	0.411	0	0	0	0.411
JAK3	NFATC1	9925.ENSCHIP00000005050	9925.ENSCHIP00000023403	0	0	0	0	0.149	0.25	0	0.152	0.411
MED22	MRPL14	9925.ENSCHIP00000031469	9925.ENSCHIP00000015997	0	0	0	0	0.411	0	0	0	0.411
PHF24	SRRM2	9925.ENSCHIP00000019773	9925.ENSCHIP00000007982	0	0	0	0	0	0	0	0.411	0.411
ADCY6	PRKD1	9925.ENSCHIP00000008741	9925.ENSCHIP00000018111	0	0	0	0	0.149	0	0	0.335	0.41
ENSCHIP00000006611	FUBP3	9925.ENSCHIP00000006611	9925.ENSCHIP00000033855	0	0	0	0	0.188	0.233	0	0.129	0.41
NCAM1	STAT3	9925.ENSCHIP00000010546	9925.ENSCHIP00000022282	0	0	0	0	0	0	0	0.41	0.41
KCNAB2	KCNIP1	9925.ENSCHIP00000025986	9925.ENSCHIP00000026062	0	0	0	0	0.153	0	0	0.331	0.409
LTBP1	MFAP2	9925.ENSCHIP00000029909	9925.ENSCHIP00000019412	0	0	0	0	0.156	0	0	0.329	0.409
AIF1	IRF5	9925.ENSCHIP00000028430	9925.ENSCHIP00000023755	0	0	0	0	0.35	0	0	0.126	0.408
CARD9	PTK2B	9925.ENSCHIP00000011739	9925.ENSCHIP00000032215	0	0	0	0	0.248	0	0	0.245	0.408
DNAJC10	PADI6	9925.ENSCHIP00000001662	9925.ENSCHIP00000013369	0	0	0	0	0	0	0	0.408	0.408
MSI1	TMEM9B	9925.ENSCHIP00000029041	9925.ENSCHIP00000020686	0	0	0	0	0	0	0	0.408	0.408
MYBPC3	PRKAG1	9925.ENSCHIP00000025176	9925.ENSCHIP00000022727	0	0	0	0	0	0	0	0.408	0.408
R3HDM2	RBMS2	9925.ENSCHIP00000012230	9925.ENSCHIP00000023075	0	0	0	0	0	0.408	0	0	0.408
ABCC5	PICALM	9925.ENSCHIP00000029124	9925.ENSCHIP00000014729	0	0	0	0	0	0	0.407	0	0.407
CSF2RA	IRF5	9925.ENSCHIP00000000466	9925.ENSCHIP00000023755	0	0	0	0	0.286	0	0	0.203	0.407
DNM1	JAK3	9925.ENSCHIP00000019385	9925.ENSCHIP00000005050	0	0	0	0	0	0	0.407	0	0.407
DNM1	HERC4	9925.ENSCHIP00000019385	9925.ENSCHIP00000009462	0	0	0	0	0	0	0.407	0	0.407
ITGB1	PLCG1	9925.ENSCHIP00000007508	9925.ENSCHIP00000029795	0	0	0	0	0	0.224	0	0.267	0.407
MAPK8IP3	SDK1	9925.ENSCHIP00000022818	9925.ENSCHIP00000021931	0	0	0	0	0	0	0.407	0	0.407
NR2C2	TCERG1	9925.ENSCHIP00000004535	9925.ENSCHIP00000007461	0	0	0	0	0.166	0.25	0	0.128	0.407
SDK1	ZFHX4	9925.ENSCHIP00000021931	9925.ENSCHIP00000017167	0	0	0	0	0	0	0	0.407	0.407
ENSCHIP00000006611	HEXIM1	9925.ENSCHIP00000006611	9925.ENSCHIP00000001769	0	0	0	0	0.175	0.243	0	0.125	0.406
ACOT7	ACSBG1	9925.ENSCHIP00000029611	9925.ENSCHIP00000008229	0	0	0	0	0	0.36	0	0.109	0.405
CASP2	ENSCHIP00000031546	9925.ENSCHIP00000018562	9925.ENSCHIP00000031546	0	0	0	0	0	0	0.29	0.196	0.405
FOXP1	IRF4	9925.ENSCHIP00000018194	9925.ENSCHIP00000017187	0	0	0	0	0	0	0	0.405	0.405
HEXIM1	SRSF11	9925.ENSCHIP00000001769	9925.ENSCHIP00000030600	0	0	0	0	0.169	0.25	0	0.122	0.405
ABCA3	ABCC10	9925.ENSCHIP00000022472	9925.ENSCHIP00000016933	0	0	0.204	0.128	0	0	0	0.339	0.404
CCAR2	CHD3	9925.ENSCHIP00000003549	9925.ENSCHIP00000016536	0	0	0	0	0.169	0.25	0	0.121	0.404
ITGB1	YAP1	9925.ENSCHIP00000007508	9925.ENSCHIP00000017099	0	0	0	0	0.173	0.171	0	0.201	0.404
IKBKB	STAT3	9925.ENSCHIP00000012487	9925.ENSCHIP00000022282	0	0	0	0	0.162	0.25	0	0.127	0.403
PITPNM2	PTK2B	9925.ENSCHIP00000005056	9925.ENSCHIP00000032215	0	0	0	0	0.162	0.25	0	0.127	0.403
PRKD1	YAP1	9925.ENSCHIP00000018111	9925.ENSCHIP00000017099	0	0	0	0	0.172	0.241	0	0.126	0.403
FLNA	PLCG1	9925.ENSCHIP00000007945	9925.ENSCHIP00000029795	0	0	0	0	0.162	0.231	0	0.146	0.402
MEIS2	TCF7L2	9925.ENSCHIP00000011965	9925.ENSCHIP00000005650	0	0	0	0	0.112	0.302	0	0.113	0.402
FOXP1	SRGAP2	9925.ENSCHIP00000018194	9925.ENSCHIP00000025684	0	0	0	0	0	0	0	0.401	0.401
DDX11	POLR1A	9925.ENSCHIP00000014576	9925.ENSCHIP00000019133	0	0	0	0	0.243	0	0	0.24	0.4
DNM1	SH3GLB2	9925.ENSCHIP00000019385	9925.ENSCHIP00000028090	0	0	0	0	0.179	0	0	0.299	0.4
TSNAX	YAP1	9925.ENSCHIP00000009066	9925.ENSCHIP00000017099	0	0	0	0	0	0.4	0	0	0.4
